# Supplementary material for: Integrated Proteomics and Metabolomics Analysis of Perirenal Adipose Tissue in Obese Rabbits Treated with a Restricted Diet
Source: Biology (Basel). 2021 Apr 12;10(4):321. doi: 10.3390/biology10040321 (PMC8069198; doi:10.3390/biology10040321)
Supplement: Supplementary file 1 [file biology-10-00321-s001.zip]

Archive with 8 entries (7 files):
- biology-1141680-supplementary/
- biology-1141680-supplementary/Table S1.xlsx
- biology-1141680-supplementary/Table S2.xlsx
- biology-1141680-supplementary/Table S3.xlsx
- biology-1141680-supplementary/Table S4.xlsx
- biology-1141680-supplementary/Table S5.xlsx
- biology-1141680-supplementary/Table S6.xlsx
- biology-1141680-supplementary/Table S7.xlsx
