# Supplementary material for: Integrated Proteomics and Metabolomics Analysis of Perirenal Adipose Tissue in Obese Rabbits Treated with a Restricted Diet
Source: Biology (Basel). 2021 Apr 12;10(4):321. doi: 10.3390/biology10040321 (PMC8069198; doi:10.3390/biology10040321)
Supplement: Supplementary file 1 [file biology-10-00321-s001.zip › biology-1141680-supplementary/Table S1.xlsx]

## Sheet: Sheet1
Protein	Description	Gene	RD-1	RD-2	RD-3	HFD-1	HFD-2	HFD-3	Fold change	P-value	Log2(fold change)	Significance	Up or down
ENSOCUP00000000007.1	inositol polyphosphate-1-phosphatase [Source:HGNC SymbolAcc:HGNC:6071]	INPP1	1.35748	0.823988	1.08645	0.947819	0.694704	0.815421	1.32953	0.188427	0.410917	Nonsignificant	None
ENSOCUP00000000009.3	clathrin light chain A [Source:HGNC SymbolAcc:HGNC:2090]	CLTA	0.752694	1.02271	0.783358	0.947511	1.4782	1.17266	0.711088	0.120129	-0.491901	Nonsignificant	None
ENSOCUP00000000012.2	-	-	1.45577	0.818581	1.54149	0.875151	0.838394	0.733884	1.55912	0.120616	0.640735	Nonsignificant	None
ENSOCUP00000000015.3	glycogen synthase 1 [Source:NCBI geneAcc:100008660]	GYS1	0.973898	0.82492	0.889313	1.03583	0.834524	0.89276	0.972863	0.7517	-0.0396909	Nonsignificant	None
ENSOCUP00000000016.3	lipase E, hormone sensitive type [Source:HGNC SymbolAcc:HGNC:6621]	LIPE	1.21599	1.0512	1.47142	0.865116	0.77284	0.886186	1.48114	0.0333747	0.566708	Significant	up
ENSOCUP00000000037.2	BCL2 interacting protein 1 [Source:HGNC SymbolAcc:HGNC:1082]	BNIP1	0.995778	1.10157	1.03889	1.19777	1.06511	1.02072	0.955119	0.468609	-0.0662473	Nonsignificant	None
ENSOCUP00000000057.3	DnaJ heat shock protein family (Hsp40) member B6 [Source:HGNC SymbolAcc:HGNC:14888]	DNAJB6	0.908654	0.966346	1.21923	1.15288	0.975	0.9625	1.00124	0.991527	0.0017944	Nonsignificant	None
ENSOCUP00000000064.2	-	-	0.843812	1.03149	1.02648	0.577511	1.13216	0.977254	1.07997	0.705501	0.110985	Nonsignificant	None
ENSOCUP00000000067.3	Rab interacting lysosomal protein [Source:HGNC SymbolAcc:HGNC:30266]	RILP	1.05294	1.00529	0.971943	0.852832	0.971943	0.970355	1.08409	0.163116	0.116486	Nonsignificant	None
ENSOCUP00000000073.4	serpin family G member 1 [Source:HGNC SymbolAcc:HGNC:1228]	SERPING1	1.45671	0.994504	0.783747	1.02427	0.811597	0.912745	1.17695	0.479298	0.235047	Nonsignificant	None
ENSOCUP00000000075.2	pre-mRNA processing factor 8 [Source:HGNC SymbolAcc:HGNC:17340]	PRPF8	1.21458	0.893731	1.10978	1.04441	0.85988	0.956173	1.12502	0.333404	0.169955	Nonsignificant	None
ENSOCUP00000000079.2	WD repeat domain 81 [Source:HGNC SymbolAcc:HGNC:26600]	WDR81	1.06219	0.910552	1.08526	0.912648	0.921733	0.895877	1.12004	0.182253	0.163551	Nonsignificant	None
ENSOCUP00000000080.3	Oryctolagus cuniculus serpin family F member 2 (SERPINF2), mRNA. [Source:RefSeq mRNAAcc:NM_001082741]	SERPINF2	1.30987	1.05104	0.86275	1.16431	0.838716	1.07119	1.04861	0.77351	0.0684807	Nonsignificant	None
ENSOCUP00000000081.2	serpin family F member 1 [Source:HGNC SymbolAcc:HGNC:8824]	SERPINF1	1.04537	0.981222	0.961721	1.3519	1.0639	1.12223	0.844629	0.115679	-0.243611	Nonsignificant	None
ENSOCUP00000000083.4	-	-	1.05572	0.714177	1.15087	2.11334	0.670584	1.32563	0.710728	0.416437	-0.492631	Nonsignificant	None
ENSOCUP00000000101.3	-	MFF	1.14676	1.18879	1.33823	1.2048	1.16878	0.983322	1.0944	0.305225	0.130135	Nonsignificant	None
ENSOCUP00000000107.4	phosphate cytidylyltransferase 1, choline, alpha [Source:HGNC SymbolAcc:HGNC:8754]	PCYT1A	1.08912	0.978424	1.17073	0.905566	0.889619	0.898999	1.20195	0.0818509	0.265377	Nonsignificant	None
ENSOCUP00000000120.3	chaperonin containing TCP1 subunit 3 [Source:HGNC SymbolAcc:HGNC:1616]	CCT3	1.12003	0.812581	1.17875	0.876073	0.864261	0.855928	1.1984	0.269447	0.261108	Nonsignificant	None
ENSOCUP00000000131.3	-	-	1.09926	0.858437	1.03547	0.922559	0.91295	0.935451	1.08019	0.412019	0.111287	Nonsignificant	None
ENSOCUP00000000135.3	aldo-keto reductase family 7 like (gene/pseudogene) [Source:HGNC SymbolAcc:HGNC:24056]	AKR7L	1.12081	0.897068	1.28576	0.848905	0.882893	0.785599	1.31232	0.0870909	0.392124	Nonsignificant	None
ENSOCUP00000000144.1	late endosomal/lysosomal adaptor, MAPK and MTOR activator 1 [Source:HGNC SymbolAcc:HGNC:26068]	LAMTOR1	1.1287	0.921677	1.21888	1.20703	0.760796	0.872566	1.15099	0.423018	0.202877	Nonsignificant	None
ENSOCUP00000000145.4	phosphatidylinositol glycan anchor biosynthesis class G [Source:HGNC SymbolAcc:HGNC:25985]	PIGG	1.10459	1.2602	1.10204	1.2398	0.920918	0.895408	1.13439	0.326381	0.181918	Nonsignificant	None
ENSOCUP00000000147.3	LYR motif containing 7 [Source:HGNC SymbolAcc:HGNC:28072]	LYRM7	0.924516	1.13968	1.05097	0.900323	1.15129	0.871613	1.06566	0.587352	0.0917456	Nonsignificant	None
ENSOCUP00000000148.3	inositol polyphosphate phosphatase like 1 [Source:HGNC SymbolAcc:HGNC:6080]	INPPL1	1.09493	1.06892	1.013	1.0671	1.10481	0.944863	1.01928	0.72949	0.0275443	Nonsignificant	None
ENSOCUP00000000155.4	centrosomal protein 170 [Source:HGNC SymbolAcc:HGNC:28920]	CEP170	0.944436	1.16007	0.904081	0.924861	1.24951	1.13778	0.908347	0.460358	-0.138685	Nonsignificant	None
ENSOCUP00000000156.2	exocyst complex component 6 [Source:HGNC SymbolAcc:HGNC:23196]	EXOC6	1.09164	1.03544	1	0.875415	0.836656	0.828904	1.23066	0.00298188	0.299433	Significant	up
ENSOCUP00000000163.4	anoctamin 6 [Source:HGNC SymbolAcc:HGNC:25240]	ANO6	1.04986	0.994436	1.02586	1.13266	0.936723	0.904211	1.03247	0.682622	0.0460997	Nonsignificant	None
ENSOCUP00000000164.3	-	-	0.941527	1.09487	1.04117	0.994033	1.20913	1.0173	0.955628	0.59084	-0.0654796	Nonsignificant	None
ENSOCUP00000000165.3	cytoskeleton associated protein 4 [Source:HGNC SymbolAcc:HGNC:16991]	CKAP4	0.876196	0.868042	0.865185	1.32366	1.16617	1.26843	0.694317	0.0138505	-0.526333	Significant	down
ENSOCUP00000000173.4	-	-	0.997514	0.949047	0.851491	1.02403	0.812552	0.954018	1.00267	0.975342	0.00384976	Nonsignificant	None
ENSOCUP00000000179.3	-	-	1.0958	0.948337	0.969881	1.12884	0.91278	0.954821	1.00586	0.945532	0.00843449	Nonsignificant	None
ENSOCUP00000000182.2	-	-	1.25452	0.822368	1.49239	1.294	0.822368	0.803043	1.22261	0.440856	0.289959	Nonsignificant	None
ENSOCUP00000000191.3	OTU deubiquitinase 6B [Source:HGNC SymbolAcc:HGNC:24281]	OTUD6B	0.934587	1.09049	0.755999	0.906797	1.26637	1.03089	0.867987	0.380061	-0.204254	Nonsignificant	None
ENSOCUP00000000219.3	-	-	0.834764	0.973176	1.04721	0.949571	1.15987	0.997854	0.918854	0.398457	-0.122093	Nonsignificant	None
ENSOCUP00000000225.3	-	-	1.09829	1.02448	1.36869	0.857196	0.876113	0.785979	1.3859	0.0401027	0.470818	Significant	up
ENSOCUP00000000234.3	ubiquitin protein ligase E3 component n-recognin 4 [Source:HGNC SymbolAcc:HGNC:30313]	UBR4	1.04639	0.943135	0.959116	1.10534	0.97635	0.990092	0.959911	0.473919	-0.0590274	Nonsignificant	None
ENSOCUP00000000235.3	-	-	1.16164	0.833007	1.10328	0.939679	0.736389	0.862776	1.22021	0.187315	0.28713	Nonsignificant	None
ENSOCUP00000000238.4	ER membrane protein complex subunit 1 [Source:HGNC SymbolAcc:HGNC:28957]	EMC1	1.09642	0.981488	1.01796	1.11802	0.928815	0.993939	1.01812	0.791647	0.0259065	Nonsignificant	None
ENSOCUP00000000248.3	ALG6 alpha-1,3-glucosyltransferase [Source:HGNC SymbolAcc:HGNC:23157]	ALG6	1.19476	1.8015	1.68914	1.05243	1.38951	1.29588	1.25351	0.210006	0.32597	Nonsignificant	None
ENSOCUP00000000251.2	lamin B receptor [Source:HGNC SymbolAcc:HGNC:6518]	LBR	1.06379	0.83367	1.15279	0.822831	0.938126	0.848193	1.16906	0.220305	0.225351	Nonsignificant	None
ENSOCUP00000000256.2	UBX domain protein 4 [Source:HGNC SymbolAcc:HGNC:14860]	UBXN4	1.00353	1.05816	1.05203	1.08809	0.987416	1.09239	0.982899	0.662694	-0.024885	Nonsignificant	None
ENSOCUP00000000259.3	spectrin beta, erythrocytic [Source:HGNC SymbolAcc:HGNC:11274]	SPTB	0.85555	1.03896	0.869673	0.744859	0.861342	0.776914	1.1599	0.136878	0.214006	Nonsignificant	None
ENSOCUP00000000260.3	COP9 signalosome subunit 6 [Source:HGNC SymbolAcc:HGNC:21749]	COPS6	1.24205	0.903488	1.32258	1.14099	0.900775	0.843895	1.20185	0.284916	0.265253	Nonsignificant	None
ENSOCUP00000000269.3	canopy FGF signaling regulator 4 [Source:HGNC SymbolAcc:HGNC:28631]	CNPY4	0.80614	1.04181	0.767251	0.953216	1.25292	1.2269	0.761775	0.101425	-0.392563	Nonsignificant	None
ENSOCUP00000000288.3	nucleoporin 188 [Source:HGNC SymbolAcc:HGNC:17859]	-	1.30413	0.851303	1.15409	0.968778	0.810647	0.902965	1.2338	0.211934	0.303105	Nonsignificant	None
ENSOCUP00000000290.3	SH3 domain containing GRB2 like, endophilin B2 [Source:HGNC SymbolAcc:HGNC:10834]	SH3GLB2	0.967106	1.0734	0.946706	1.22499	0.885993	0.945046	0.977483	0.847308	-0.0328572	Nonsignificant	None
ENSOCUP00000000296.3	TOX high mobility group box family member 4 [Source:HGNC SymbolAcc:HGNC:20161]	TOX4	0.798085	1.19582	0.955614	0.924282	1.38381	1.15927	0.850653	0.382221	-0.233358	Nonsignificant	None
ENSOCUP00000000298.1	methyltransferase like 3 [Source:HGNC SymbolAcc:HGNC:17563]	METTL3	1.10289	1.07878	1.15032	1.07958	0.996785	1.02331	1.07495	0.0740214	0.104267	Nonsignificant	None
ENSOCUP00000000299.2	Oryctolagus cuniculus ATPase Na+/K+ transporting subunit beta 3 (ATP1B3), mRNA. [Source:RefSeq mRNAAcc:NM_001082091]	ATP1B3	1.15535	1.09205	1.03469	1.07731	1.00133	0.943374	1.08606	0.171677	0.119106	Nonsignificant	None
ENSOCUP00000000304.3	sterile alpha motif domain containing 4B [Source:HGNC SymbolAcc:HGNC:25492]	SAMD4B	1.09713	0.788517	0.915311	0.918421	0.797847	0.772967	1.12523	0.358272	0.170218	Nonsignificant	None
ENSOCUP00000000305.4	signal transducing adaptor molecule 2 [Source:HGNC SymbolAcc:HGNC:11358]	STAM2	0.931826	1.00366	0.951114	1.02494	0.985035	0.97273	0.967778	0.295271	-0.0472521	Nonsignificant	None
ENSOCUP00000000308.3	-	-	1.09229	0.797521	0.827824	0.906336	0.674931	0.742424	1.16953	0.321337	0.225931	Nonsignificant	None
ENSOCUP00000000312.4	metaxin 1 [Source:HGNC SymbolAcc:HGNC:7504]	MTX1	1.0584	0.987686	1.12485	1.07145	0.928676	0.95306	1.07373	0.287868	0.102637	Nonsignificant	None
ENSOCUP00000000316.3	glucosylceramidase beta [Source:HGNC SymbolAcc:HGNC:4177]	GBA	1.20631	0.674757	0.754854	0.951456	0.686893	0.754854	1.10142	0.68205	0.139365	Nonsignificant	None
ENSOCUP00000000317.1	dynactin subunit 3 [Source:HGNC SymbolAcc:HGNC:2713]	DCTN3	1.03485	0.87559	1.1932	0.977553	0.810227	0.806574	1.1963	0.189904	0.258585	Nonsignificant	None
ENSOCUP00000000322.2	sigma non-opioid intracellular receptor 1 [Source:HGNC SymbolAcc:HGNC:8157]	SIGMAR1	0.976965	0.928184	1.04675	1.02913	0.957317	1.02168	0.981306	0.673269	-0.0272246	Nonsignificant	None
ENSOCUP00000000329.3	tetratricopeptide repeat domain 38 [Source:HGNC SymbolAcc:HGNC:26082]	TTC38	0.846694	0.77701	0.925017	0.959802	1.04054	0.81525	0.905216	0.320721	-0.143666	Nonsignificant	None
ENSOCUP00000000330.3	chromosome 5 open reading frame 22 [Source:HGNC SymbolAcc:HGNC:25639]	C5orf22	0.898833	1.00584	0.842412	1.07393	0.988327	0.891051	0.930171	0.389745	-0.104432	Nonsignificant	None
ENSOCUP00000000339.3	AKT serine/threonine kinase 2 [Source:HGNC SymbolAcc:HGNC:392]	AKT2	1.0014	1.07744	0.987479	1.19269	1.07325	1.132	0.902402	0.0674668	-0.148158	Nonsignificant	None
ENSOCUP00000000342.3	lysophospholipase like 1 [Source:HGNC SymbolAcc:HGNC:20440]	LYPLAL1	1.63619	0.915711	1.17509	1.09018	0.813759	0.766037	1.39589	0.206063	0.481187	Nonsignificant	None
ENSOCUP00000000346.2	armadillo repeat containing 1 [Source:HGNC SymbolAcc:HGNC:17684]	ARMC1	1.16271	0.854084	1.07115	1.03195	0.957839	0.911726	1.06425	0.560408	0.0898404	Nonsignificant	None
ENSOCUP00000000353.4	integrin subunit alpha 6 [Source:HGNC SymbolAcc:HGNC:6142]	ITGA6	0.999807	0.996377	1.2154	0.88401	0.883162	0.847043	1.22851	0.0535046	0.296908	Nonsignificant	None
ENSOCUP00000000357.3	pyruvate dehydrogenase kinase 1 [Source:HGNC SymbolAcc:HGNC:8809]	-	1.40609	1.00508	0.807107	1.1269	0.959391	0.807107	1.11228	0.615112	0.153521	Nonsignificant	None
ENSOCUP00000000359.3	-	-	1.06761	1.03505	1.15726	1.16394	0.773599	0.980132	1.1173	0.39026	0.160022	Nonsignificant	None
ENSOCUP00000000362.1	uridine monophosphate synthetase [Source:HGNC SymbolAcc:HGNC:12563]	UMPS	1.3783	1.00997	1.12003	1.06754	1.035	1.0182	1.12419	0.358	0.168891	Nonsignificant	None
ENSOCUP00000000377.2	cellular retinoic acid binding protein 1 [Source:HGNC SymbolAcc:HGNC:2338]	CRABP1	0.751422	0.936502	0.885667	1.05469	0.951459	0.892549	0.887844	0.210592	-0.171621	Nonsignificant	None
ENSOCUP00000000380.2	coatomer protein complex subunit beta 1 [Source:HGNC SymbolAcc:HGNC:2231]	COPB1	1.02224	0.90147	0.972413	1.27545	0.968459	1.13207	0.857861	0.168761	-0.221184	Nonsignificant	None
ENSOCUP00000000384.4	proteasome 20S subunit alpha 1 [Source:HGNC SymbolAcc:HGNC:9530]	PSMA1	1.36667	0.824246	1.029	0.879364	0.859892	0.878264	1.23014	0.331876	0.298825	Nonsignificant	None
ENSOCUP00000000407.2	meiosis regulator for oocyte development [Source:HGNC SymbolAcc:HGNC:21905]	MIOS	1.04602	1.06903	0.913215	1.05325	0.986193	1.03485	0.98503	0.784737	-0.0217605	Nonsignificant	None
ENSOCUP00000000408.2	replication protein A3 [Source:HGNC SymbolAcc:HGNC:10291]	RPA3	0.833485	0.948329	0.897572	0.88753	1.1541	0.981012	0.886439	0.248858	-0.173907	Nonsignificant	None
ENSOCUP00000000411.3	enoyl-CoA hydratase, short chain 1 [Source:HGNC SymbolAcc:HGNC:3151]	ECHS1	0.916886	0.846519	1.34047	0.945807	0.908118	0.82493	1.15866	0.421511	0.212453	Nonsignificant	None
ENSOCUP00000000413.3	component of oligomeric golgi complex 2 [Source:HGNC SymbolAcc:HGNC:6546]	COG2	1.0047	1.04532	0.99487	0.993587	0.999145	1.04019	1.00395	0.860616	0.00568311	Nonsignificant	None
ENSOCUP00000000416.4	fibroblast growth factor 2 [Source:HGNC SymbolAcc:HGNC:3676]	FGF2	0.867465	0.808629	1.08588	1.11581	0.840008	1.09827	0.904353	0.471948	-0.145042	Nonsignificant	None
ENSOCUP00000000417.4	angiotensinogen [Source:HGNC SymbolAcc:HGNC:333]	AGT	0.983555	0.998361	1.0146	1.15507	0.791855	0.90748	1.04979	0.702013	0.0700958	Nonsignificant	None
ENSOCUP00000000420.3	Oryctolagus cuniculus eukaryotic translation initiation factor 2 subunit beta (EIF2S2), mRNA. [Source:RefSeq mRNAAcc:NM_001082398]	EIF2S2	1.09137	0.851911	0.902125	0.994066	0.96561	0.972947	0.970259	0.729403	-0.0435587	Nonsignificant	None
ENSOCUP00000000434.3	protein-L-isoaspartate (D-aspartate) O-methyltransferase [Source:HGNC SymbolAcc:HGNC:8728]	PCMT1	0.945358	1.01271	1.0686	0.977757	0.879751	0.969221	1.07073	0.232863	0.0985962	Nonsignificant	None
ENSOCUP00000000435.3	-	-	0.97793	1.00243	0.75458	0.909292	0.994924	0.964908	0.953231	0.617503	-0.0691026	Nonsignificant	None
ENSOCUP00000000440.3	trafficking protein particle complex 12 [Source:HGNC SymbolAcc:HGNC:24284]	TRAPPC12	1.11151	1.01904	1.13645	0.902085	0.964642	0.914325	1.17474	0.0161615	0.232336	Nonsignificant	None
ENSOCUP00000000445.3	phosphatidylinositol transfer protein beta [Source:HGNC SymbolAcc:HGNC:9002]	PITPNB	1.1492	0.947037	1.13504	1.06572	0.92538	0.945712	1.10027	0.27932	0.137853	Nonsignificant	None
ENSOCUP00000000452.3	nucleolar and coiled-body phosphoprotein 1 [Source:HGNC SymbolAcc:HGNC:15608]	NOLC1	0.719258	1.03481	0.974831	0.936574	1.22551	1.03624	0.853224	0.290599	-0.229003	Nonsignificant	None
ENSOCUP00000000453.2	cornichon family AMPA receptor auxiliary protein 4 [Source:HGNC SymbolAcc:HGNC:25013]	CNIH4	1.13038	0.979839	1.07527	1.07258	0.831989	0.954301	1.11425	0.255982	0.156067	Nonsignificant	None
ENSOCUP00000000456.2	translocase of inner mitochondrial membrane 23 [Source:HGNC SymbolAcc:HGNC:17312]	TIMM23	0.855524	1.03683	0.798867	1.28612	0.971671	0.937677	0.842199	0.272195	-0.247768	Nonsignificant	None
ENSOCUP00000000459.3	acireductone dioxygenase 1 [Source:HGNC SymbolAcc:HGNC:30576]	ADI1	0.794964	1.02682	0.797113	1.08107	1.22193	1.013	0.789776	0.0777481	-0.340485	Nonsignificant	None
ENSOCUP00000000481.2	-	-	1.51738	0.952334	1.23585	1.01589	0.915094	0.895233	1.31114	0.154718	0.39082	Nonsignificant	None
ENSOCUP00000000495.3	proteasome activator subunit 3 interacting protein 1 [Source:HGNC SymbolAcc:HGNC:29856]	PSME3IP1	0.765337	0.963818	0.76087	0.902621	1.19684	1.1218	0.772996	0.092594	-0.371467	Nonsignificant	None
ENSOCUP00000000498.4	NEDD8 activating enzyme E1 subunit 1 [Source:HGNC SymbolAcc:HGNC:621]	NAE1	1.11547	1.03598	1.18581	1.09778	0.988006	1.05855	1.06136	0.298707	0.0859092	Nonsignificant	None
ENSOCUP00000000503.3	N-acetyl-alpha-glucosaminidase [Source:HGNC SymbolAcc:HGNC:7632]	NAGLU	0.943709	0.880795	1.06623	1.05629	0.695364	0.874172	1.10088	0.494357	0.138661	Nonsignificant	None
ENSOCUP00000000509.2	vesicle transport through interaction with t-SNAREs 1B [Source:HGNC SymbolAcc:HGNC:17793]	VTI1B	0.906412	1.13018	1.0025	0.929521	1.13364	1.06913	0.970245	0.743213	-0.0435795	Nonsignificant	None
ENSOCUP00000000510.3	-	-	0.931861	0.957098	1.03849	1.08959	0.934385	0.911672	0.997206	0.968223	-0.00403638	Nonsignificant	None
ENSOCUP00000000514.3	-	-	0.877761	0.63623	2.89543	0.807069	0.621502	0.687776	2.08351	0.397651	1.05901	Nonsignificant	None
ENSOCUP00000000516.3	DnaJ heat shock protein family (Hsp40) member C13 [Source:HGNC SymbolAcc:HGNC:30343]	DNAJC13	1.14232	0.914168	0.952624	1.07918	0.941119	0.987332	1.00049	0.995432	0.000712894	Nonsignificant	None
ENSOCUP00000000522.3	keratin 17 [Source:HGNC SymbolAcc:HGNC:6427]	KRT17	0.547236	0.276382	0.230653	0.51407	0.360804	0.478392	0.779057	0.412669	-0.3602	Nonsignificant	None
ENSOCUP00000000524.2	synaptotagmin binding cytoplasmic RNA interacting protein [Source:HGNC SymbolAcc:HGNC:16918]	-	0.919067	0.926906	1.00818	1.03902	1.0178	1.03925	0.921865	0.0515708	-0.117373	Nonsignificant	None
ENSOCUP00000000528.3	prolyl 3-hydroxylase family member 4 (inactive) [Source:HGNC SymbolAcc:HGNC:16946]	P3H4	1.11538	1.55128	1.16667	1.70513	1.55128	1.96154	0.734644	0.0645575	-0.444883	Nonsignificant	None
ENSOCUP00000000529.2	prostaglandin F2 receptor inhibitor [Source:HGNC SymbolAcc:HGNC:9601]	PTGFRN	0.888261	0.915631	0.842623	1.53983	1.11825	1.19066	0.687633	0.0384501	-0.54029	Significant	down
ENSOCUP00000000533.4	FKBP prolyl isomerase 10 [Source:HGNC SymbolAcc:HGNC:18169]	FKBP10	0.771021	0.833254	0.745368	1.58195	1.10855	1.19169	0.605237	0.0261503	-0.724427	Significant	down
ENSOCUP00000000542.3	arsenite methyltransferase [Source:HGNC SymbolAcc:HGNC:17452]	AS3MT	1.03717	0.816701	1.2164	1.12525	0.683809	0.794297	1.17935	0.426313	0.237988	Nonsignificant	None
ENSOCUP00000000543.2	mitochondrial E3 ubiquitin protein ligase 1 [Source:HGNC SymbolAcc:HGNC:25762]	MUL1	0.924171	0.511848	1.27488	0.990521	0.843602	0.829384	1.01779	0.947729	0.025445	Nonsignificant	None
ENSOCUP00000000546.2	VPS50 subunit of EARP/GARPII complex [Source:HGNC SymbolAcc:HGNC:25956]	VPS50	1.19074	0.962482	0.980715	1.00736	0.899369	0.91655	1.11003	0.267907	0.150605	Nonsignificant	None
ENSOCUP00000000547.2	BAF chromatin remodeling complex subunit BCL7A [Source:HGNC SymbolAcc:HGNC:1004]	BCL7A	0.777262	0.928074	0.918794	0.984339	1.15777	0.984919	0.839176	0.0908154	-0.252954	Nonsignificant	None
ENSOCUP00000000550.3	-	-	0.957852	1.1202	0.96757	1.09033	0.900767	1.0179	1.01217	0.880557	0.0174537	Nonsignificant	None
ENSOCUP00000000554.3	myosin light chain 9 [Source:HGNC SymbolAcc:HGNC:15754]	MYL9	0.727184	0.948407	0.955638	1.23881	1.11178	0.991792	0.78723	0.083777	-0.345142	Nonsignificant	None
ENSOCUP00000000589.3	synapse associated protein 1 [Source:HGNC SymbolAcc:HGNC:16273]	SYAP1	0.766343	1.17342	0.783343	1.14609	1.12333	1.13668	0.799477	0.22872	-0.322871	Nonsignificant	None
ENSOCUP00000000594.3	threonyl-tRNA synthetase 1 [Source:HGNC SymbolAcc:HGNC:11572]	TARS1	0.919639	0.871451	0.940971	1.13079	1.08022	0.981886	0.855669	0.0335442	-0.224875	Nonsignificant	None
ENSOCUP00000000596.3	-	-	0.918294	1.01591	0.843095	1.01663	0.882863	1.07014	0.935233	0.440045	-0.096603	Nonsignificant	None
ENSOCUP00000000598.3	mitochondrial ribosomal protein S12 [Source:HGNC SymbolAcc:HGNC:10380]	MRPS12	0.64397	0.849394	0.605886	0.918061	1.33756	1.07963	0.629412	0.0455786	-0.667924	Significant	down
ENSOCUP00000000602.2	3-hydroxybutyrate dehydrogenase 2 [Source:HGNC SymbolAcc:HGNC:32389]	BDH2	1.21277	0.834537	1.23165	0.960149	0.890119	0.922745	1.18245	0.321437	0.241782	Nonsignificant	None
ENSOCUP00000000612.2	CDP-diacylglycerol synthase 2 [Source:HGNC SymbolAcc:HGNC:1801]	CDS2	1.0643	1.12697	1.02577	1.19099	0.858112	0.975583	1.06359	0.563117	0.0889464	Nonsignificant	None
ENSOCUP00000000624.4	DNA topoisomerase II beta [Source:HGNC SymbolAcc:HGNC:11990]	TOP2B	1.05857	0.913603	1.01977	0.994305	0.956153	0.97296	1.02344	0.636357	0.0334265	Nonsignificant	None
ENSOCUP00000000626.2	sec1 family domain containing 2 [Source:HGNC SymbolAcc:HGNC:30676]	SCFD2	1.19038	1.00334	1.07348	1.12358	0.999332	1.00868	1.0433	0.540415	0.0611569	Nonsignificant	None
ENSOCUP00000000633.3	BAR/IMD domain containing adaptor protein 2 like 1 [Source:HGNC SymbolAcc:HGNC:21649]	BAIAP2L1	0.810191	0.935281	0.863801	1.35136	1.10287	1.03429	0.747958	0.046487	-0.418971	Significant	down
ENSOCUP00000000636.3	tyrosine 3-monooxygenase/tryptophan 5-monooxygenase activation protein zeta [Source:HGNC SymbolAcc:HGNC:12855]	YWHAZ	1.05282	0.880441	1.63167	0.961349	0.773928	0.814072	1.39837	0.2219	0.483748	Nonsignificant	None
ENSOCUP00000000646.4	phospholipid transfer protein [Source:HGNC SymbolAcc:HGNC:9093]	PLTP	1.38128	1.04181	0.889057	0.970415	0.886642	1.03442	1.14549	0.407395	0.195964	Nonsignificant	None
ENSOCUP00000000650.3	HIV-1 Tat interactive protein 2 [Source:HGNC SymbolAcc:HGNC:16637]	HTATIP2	1.31231	1.02981	1.17331	1.01698	0.916811	0.899133	1.24092	0.063714	0.311405	Nonsignificant	None
ENSOCUP00000000661.2	phospholipase A2 group VII [Source:HGNC SymbolAcc:HGNC:9040]	PLA2G7	1.24979	0.984156	0.953292	1.03663	0.80823	1.00638	1.11785	0.397251	0.160722	Nonsignificant	None
ENSOCUP00000000676.4	secretory carrier membrane protein 1 [Source:HGNC SymbolAcc:HGNC:10563]	SCAMP1	0.571231	1.19225	0.738589	1.17012	1.56293	0.850622	0.698186	0.263276	-0.518317	Nonsignificant	None
ENSOCUP00000000685.3	NADH:ubiquinone oxidoreductase subunit S4 [Source:HGNC SymbolAcc:HGNC:7711]	NDUFS4	0.664073	0.739682	0.554635	1.04423	1.59946	0.917287	0.549958	0.0689195	-0.862606	Nonsignificant	None
ENSOCUP00000000686.2	ribosomal protein L24 [Source:HGNC SymbolAcc:HGNC:10325]	RPL24	1.62773	0.793441	0.832444	1.00272	0.931503	0.956534	1.12552	0.700224	0.170597	Nonsignificant	None
ENSOCUP00000000689.3	zinc finger AN1-type containing 5 [Source:HGNC SymbolAcc:HGNC:13008]	ZFAND5	0.805651	0.995865	0.779462	0.904893	1.07581	1.00896	0.863301	0.181794	-0.212064	Nonsignificant	None
ENSOCUP00000000694.4	hexose-6-phosphate dehydrogenase/glucose 1-dehydrogenase [Source:HGNC SymbolAcc:HGNC:4795]	H6PD	1.23667	1.23196	1.03881	0.934349	0.904062	1.23812	1.14006	0.314573	0.189111	Nonsignificant	None
ENSOCUP00000000695.3	mitochondrial ribosomal protein L58 [Source:HGNC SymbolAcc:HGNC:5359]	MRPL58	0.858605	0.902111	0.817658	0.943058	1.38324	0.793986	0.826328	0.414851	-0.275214	Nonsignificant	None
ENSOCUP00000000700.1	FKBP prolyl isomerase 14 [Source:HGNC SymbolAcc:HGNC:18625]	FKBP14	0.753205	1.00051	0.750299	0.990942	1.48163	1.18646	0.684338	0.0799253	-0.547218	Nonsignificant	None
ENSOCUP00000000706.3	zinc finger protein like 1 [Source:HGNC SymbolAcc:HGNC:12868]	ZFPL1	0.947642	0.978537	0.856585	1.15057	1.01821	1.0065	0.876383	0.0906195	-0.190367	Nonsignificant	None
ENSOCUP00000000709.3	VPS51 subunit of GARP complex [Source:HGNC SymbolAcc:HGNC:1172]	VPS51	1.0631	0.947129	0.898238	0.983513	0.926663	0.906765	1.03249	0.602431	0.0461312	Nonsignificant	None
ENSOCUP00000000710.2	CRK like proto-oncogene, adaptor protein [Source:HGNC SymbolAcc:HGNC:2363]	CRKL	0.803101	1.11499	0.946161	0.924866	1.535	1.07339	0.810657	0.337051	-0.302836	Nonsignificant	None
ENSOCUP00000000711.4	sperm associated antigen 9 [Source:HGNC SymbolAcc:HGNC:14524]	SPAG9	0.991075	0.969097	0.886317	1.01841	1.02917	1.02192	0.927345	0.143751	-0.108822	Nonsignificant	None
ENSOCUP00000000716.1	phosphodiesterase 12 [Source:HGNC SymbolAcc:HGNC:25386]	PDE12	1.1508	1.09522	1.16016	1.13113	1.03497	0.996878	1.07689	0.14456	0.106875	Nonsignificant	None
ENSOCUP00000000722.3	filamin B [Source:HGNC SymbolAcc:HGNC:3755]	FLNB	0.844657	1.07086	0.932277	0.87162	1.14533	1.07253	0.921771	0.485901	-0.117519	Nonsignificant	None
ENSOCUP00000000724.4	abhydrolase domain containing 6 [Source:HGNC SymbolAcc:HGNC:21398]	ABHD6	0.774381	1.04003	0.827511	1.00946	1.26856	1.04003	0.796227	0.122041	-0.328748	Nonsignificant	None
ENSOCUP00000000728.3	sepiapterin reductase [Source:HGNC SymbolAcc:HGNC:11257]	SPR	1.24535	0.970013	1.04042	1.14816	0.91881	0.84888	1.11658	0.407095	0.159087	Nonsignificant	None
ENSOCUP00000000738.3	SPT6 homolog, histone chaperone and transcription elongation factor [Source:HGNC SymbolAcc:HGNC:11470]	SUPT6H	0.836821	1.06771	0.829119	1.13731	1.10767	0.903226	0.868319	0.267774	-0.203703	Nonsignificant	None
ENSOCUP00000000749.4	CD82 molecule [Source:HGNC SymbolAcc:HGNC:6210]	CD82	0.942284	1.04203	0.950439	0.964241	0.81054	0.944166	1.07937	0.281755	0.110193	Nonsignificant	None
ENSOCUP00000000761.3	-	-	0.837532	0.925926	0.922408	1.22927	1.01873	1.07361	0.808603	0.0378369	-0.306497	Significant	down
ENSOCUP00000000775.4	protein kinase AMP-activated catalytic subunit alpha 1 [Source:HGNC SymbolAcc:HGNC:9376]	PRKAA1	1.29159	1.02565	0.959052	1.04073	0.935345	0.938362	1.12416	0.323967	0.168846	Nonsignificant	None
ENSOCUP00000000783.2	angiopoietin like 3 [Source:HGNC SymbolAcc:HGNC:491]	ANGPTL3	0.79235	1.06148	0.931694	1.03689	1.0847	1.02459	0.885367	0.206592	-0.175653	Nonsignificant	None
ENSOCUP00000000797.2	nucleotide binding protein 1 [Source:HGNC SymbolAcc:HGNC:8041]	NUBP1	0.820783	0.929369	0.799878	1.04404	1.17394	1.09945	0.768675	0.0096662	-0.379554	Significant	down
ENSOCUP00000000800.3	ADAMTS like 4 [Source:HGNC SymbolAcc:HGNC:19706]	ADAMTSL4	0.830538	1.07341	0.778925	1.09161	1.05477	1.36201	0.764701	0.106894	-0.387032	Nonsignificant	None
ENSOCUP00000000803.3	G protein subunit beta 4 [Source:HGNC SymbolAcc:HGNC:20731]	GNB4	1.22856	0.943332	1.13827	0.896487	0.907442	0.899131	1.2246	0.13783	0.292308	Nonsignificant	None
ENSOCUP00000000813.3	eukaryotic translation initiation factor 3 subunit L [Source:HGNC SymbolAcc:HGNC:18138]	EIF3L	1.14186	0.936721	1.0445	1.13694	0.954056	1.01629	1.00508	0.950653	0.00731493	Nonsignificant	None
ENSOCUP00000000814.3	RB binding protein 4, chromatin remodeling factor [Source:HGNC SymbolAcc:HGNC:9887]	RBBP4	0.783361	0.977729	0.832321	0.887539	1.12001	1.05062	0.848029	0.161378	-0.237815	Nonsignificant	None
ENSOCUP00000000824.2	nudix hydrolase 16 [Source:HGNC SymbolAcc:HGNC:26442]	NUDT16	1.42916	0.967519	1.14375	1.01106	0.818245	0.8217	1.33551	0.117168	0.417386	Nonsignificant	None
ENSOCUP00000000826.1	Oryctolagus cuniculus thyroid hormone responsive (THRSP), mRNA. [Source:RefSeq mRNAAcc:NM_001198981]	THRSP	0.82368	0.67387	1.33573	1.11004	0.828996	0.724059	1.0639	0.818213	0.0893646	Nonsignificant	None
ENSOCUP00000000828.2	ALG8 alpha-1,3-glucosyltransferase [Source:HGNC SymbolAcc:HGNC:23161]	ALG8	0.898428	0.817412	1.03507	0.882709	0.738815	0.775091	1.14783	0.199006	0.19891	Nonsignificant	None
ENSOCUP00000000829.4	coiled-coil and C2 domain containing 1B [Source:HGNC SymbolAcc:HGNC:29386]	CC2D1B	0.935935	1.06666	1.00155	1.05733	1.08496	1.04006	0.944001	0.211117	-0.0831392	Nonsignificant	None
ENSOCUP00000000835.3	ubiquitin conjugating enzyme E2 J2 [Source:HGNC SymbolAcc:HGNC:19268]	UBE2J2	1.24138	1.08621	1.39655	1.98276	1.36207	1.46552	0.774194	0.16264	-0.369234	Nonsignificant	None
ENSOCUP00000000836.3	NSF attachment protein alpha [Source:HGNC SymbolAcc:HGNC:7641]	NAPA	1.07003	0.847093	1.17258	1.04674	0.963861	0.905477	1.05954	0.609044	0.0834397	Nonsignificant	None
ENSOCUP00000000837.4	desmin [Source:HGNC SymbolAcc:HGNC:2770]	DES	0.794031	0.773761	0.721355	3.08514	0.721273	0.90329	0.486049	0.399361	-1.04083	Nonsignificant	None
ENSOCUP00000000845.3	lysyl oxidase like 1 [Source:HGNC SymbolAcc:HGNC:6665]	LOXL1	0.766309	1.08669	0.845752	1.27051	1.12583	1.46419	0.699061	0.0479255	-0.516509	Significant	down
ENSOCUP00000000849.3	distal membrane arm assembly complex 1 [Source:HGNC SymbolAcc:HGNC:30536]	DMAC1	0.88746	1.11254	0.588424	0.926045	0.755627	0.990354	0.968712	0.875698	-0.0458597	Nonsignificant	None
ENSOCUP00000000856.2	-	-	0.904931	0.816247	0.825825	1.22348	1.02217	0.917524	0.805204	0.094399	-0.312575	Nonsignificant	None
ENSOCUP00000000860.3	sulfite oxidase [Source:HGNC SymbolAcc:HGNC:11460]	SUOX	1.02401	0.982255	1.00731	1.03132	0.824635	0.85595	1.11124	0.199235	0.15217	Nonsignificant	None
ENSOCUP00000000870.4	nucleoporin 214 [Source:HGNC SymbolAcc:HGNC:8064]	NUP214	1.02858	0.95565	1.0167	0.983485	0.960846	0.911765	1.05071	0.193907	0.0713643	Nonsignificant	None
ENSOCUP00000000876.2	ATPase H+ transporting V1 subunit B2 [Source:HGNC SymbolAcc:HGNC:854]	ATP6V1B2	1.01052	0.867932	1.03071	1.07164	0.899025	0.868846	1.02453	0.789452	0.0349627	Nonsignificant	None
ENSOCUP00000000882.3	G protein subunit alpha i1 [Source:HGNC SymbolAcc:HGNC:4384]	GNAI1	1.22489	0.909389	1.51435	0.679507	0.713038	0.761385	1.69394	0.101496	0.760382	Nonsignificant	None
ENSOCUP00000000886.4	protein phosphatase, Mg2+/Mn2+ dependent 1F [Source:HGNC SymbolAcc:HGNC:19388]	PPM1F	1.05537	1.04083	1.21938	0.96504	1.00094	0.923041	1.14765	0.081903	0.198681	Nonsignificant	None
ENSOCUP00000000892.3	fetuin B [Source:HGNC SymbolAcc:HGNC:3658]	FETUB	1.3105	1.01473	0.787627	0.996139	0.860069	1.12377	1.04459	0.806688	0.0629381	Nonsignificant	None
ENSOCUP00000000898.4	coagulation factor XIII B chain [Source:HGNC SymbolAcc:HGNC:3534]	F13B	0.897514	1.31481	0.822054	1.04822	1.10076	1.04	0.951522	0.76948	-0.0716909	Nonsignificant	None
ENSOCUP00000000902.2	ATP synthase F1 subunit epsilon [Source:HGNC SymbolAcc:HGNC:838]	ATP5F1E	0.804236	0.919769	1.14377	0.909499	1.29846	1.02182	0.887917	0.473378	-0.171503	Nonsignificant	None
ENSOCUP00000000913.3	-	-	1.2988	1.05211	0.999398	1.2253	0.893072	1.00753	1.07179	0.60699	0.100018	Nonsignificant	None
ENSOCUP00000000942.3	-	-	0.845234	1.09591	0.909261	0.994318	0.955902	1.06733	0.944608	0.534084	-0.0822118	Nonsignificant	None
ENSOCUP00000000954.3	glycoprotein Ib platelet subunit alpha [Source:HGNC SymbolAcc:HGNC:4439]	GP1BA	1.09519	1.1384	0.85558	0.986324	0.833698	0.868709	1.14893	0.250206	0.200293	Nonsignificant	None
ENSOCUP00000000955.2	solute carrier family 25 member 11 [Source:HGNC SymbolAcc:HGNC:10981]	SLC25A11	1.23987	0.866125	1.2111	1.13859	0.834757	0.882799	1.16139	0.371172	0.215849	Nonsignificant	None
ENSOCUP00000000960.3	profilin 1 [Source:HGNC SymbolAcc:HGNC:8881]	PFN1	1.11126	0.741217	1.17941	1.11577	0.725484	0.835572	1.13264	0.544565	0.179693	Nonsignificant	None
ENSOCUP00000000961.2	-	-	0.777139	0.966881	0.951702	0.845676	1.25299	1.1173	0.838232	0.266278	-0.254578	Nonsignificant	None
ENSOCUP00000000962.3	Rho GTPase activating protein 4 [Source:HGNC SymbolAcc:HGNC:674]	ARHGAP4	1.20188	1.04225	0.995305	0.929577	0.71831	0.967136	1.23878	0.10469	0.308919	Nonsignificant	None
ENSOCUP00000000964.2	N(alpha)-acetyltransferase 10, NatA catalytic subunit [Source:HGNC SymbolAcc:HGNC:18704]	NAA10	0.946528	0.887838	0.937072	1.05739	0.895011	1.0313	0.92886	0.256776	-0.106467	Nonsignificant	None
ENSOCUP00000000972.2	mitochondrial ribosomal protein S22 [Source:HGNC SymbolAcc:HGNC:14508]	MRPS22	0.736378	0.835858	0.83631	1.03753	0.896224	0.961565	0.831876	0.03686	-0.26556	Significant	down
ENSOCUP00000000974.3	coatomer protein complex subunit beta 2 [Source:HGNC SymbolAcc:HGNC:2232]	COPB2	0.91111	0.856942	0.945019	1.30085	1.01747	1.15121	0.781971	0.0423984	-0.354814	Significant	down
ENSOCUP00000000975.3	zinc finger C2HC-type containing 1A [Source:HGNC SymbolAcc:HGNC:24277]	ZC2HC1A	0.991521	0.947006	0.932521	0.985338	1.15103	1.17877	0.866041	0.0783574	-0.207492	Nonsignificant	None
ENSOCUP00000001000.2	late endosomal/lysosomal adaptor, MAPK and MTOR activator 3 [Source:HGNC SymbolAcc:HGNC:15606]	LAMTOR3	0.945652	1	1.88478	1.23478	1.11522	1.01957	1.13677	0.646909	0.184946	Nonsignificant	None
ENSOCUP00000001003.4	protein disulfide isomerase family A member 3 [Source:HGNC SymbolAcc:HGNC:4606]	PDIA3	1.06336	0.788431	0.92653	0.886121	1.03105	1.12463	0.91338	0.451626	-0.130712	Nonsignificant	None
ENSOCUP00000001008.3	Oryctolagus cuniculus huntingtin interacting protein K (HYPK), mRNA. [Source:RefSeq mRNAAcc:NM_001171256]	HYPK	0.734914	1.13147	0.778975	0.970307	1.30771	1.19013	0.762756	0.16117	-0.390706	Nonsignificant	None
ENSOCUP00000001013.3	lysine demethylase 1A [Source:HGNC SymbolAcc:HGNC:29079]	KDM1A	1.27907	0.899225	1.68992	1.48062	1.2093	1.45736	0.93271	0.722691	-0.100499	Nonsignificant	None
ENSOCUP00000001015.4	-	-	1.00992	0.964024	1.0732	0.923943	0.932568	0.941377	1.08909	0.116208	0.123117	Nonsignificant	None
ENSOCUP00000001023.2	3-hydroxyacyl-CoA dehydratase 2 [Source:HGNC SymbolAcc:HGNC:9640]	HACD2	0.998643	0.943012	0.97829	0.930801	0.919946	0.812754	1.09628	0.105592	0.132618	Nonsignificant	None
ENSOCUP00000001028.2	SH3 domain containing GRB2 like 2, endophilin A1 [Source:HGNC SymbolAcc:HGNC:10831]	SH3GL2	0.869373	1.05757	0.839953	0.99647	1.1017	1.13239	0.856475	0.124235	-0.223517	Nonsignificant	None
ENSOCUP00000001031.3	coatomer protein complex subunit zeta 2 [Source:HGNC SymbolAcc:HGNC:19356]	COPZ2	0.905643	0.992158	0.956164	1.09256	1.14513	1.11518	0.8512	0.00478433	-0.23243	Nonsignificant	None
ENSOCUP00000001032.4	5-nucleotidase domain containing 1 [Source:HGNC SymbolAcc:HGNC:21556]	NT5DC1	1.49474	0.926316	1.23158	1.37895	1.05263	1.44211	0.942935	0.73599	-0.0847701	Nonsignificant	None
ENSOCUP00000001056.4	RAS p21 protein activator 2 [Source:HGNC SymbolAcc:HGNC:9872]	RASA2	0.933518	0.921053	1.0651	1.06371	0.896122	1.08033	0.960364	0.619425	-0.0583461	Nonsignificant	None
ENSOCUP00000001059.2	-	-	0.908571	0.685714	0.828571	0.685714	1.07429	0.794286	0.948546	0.75811	-0.0762106	Nonsignificant	None
ENSOCUP00000001064.3	EH domain containing 3 [Source:HGNC SymbolAcc:HGNC:3244]	EHD3	1.33138	1.02028	0.978846	0.971696	1.03446	1.04958	1.08992	0.465945	0.124223	Nonsignificant	None
ENSOCUP00000001066.2	-	-	2.05771	0.803869	0.802869	1.0949	0.838059	1.0477	1.22941	0.620579	0.297965	Nonsignificant	None
ENSOCUP00000001068.3	Oryctolagus cuniculus xanthine dehydrogenase (XDH), mRNA. [Source:RefSeq mRNAAcc:NM_001122938]	XDH	1.00878	0.74791	0.748328	1.48913	0.877926	1.10159	0.722189	0.181038	-0.469552	Nonsignificant	None
ENSOCUP00000001075.4	-	-	1.03756	1.08629	0.942132	0.893401	0.998985	0.973604	1.06978	0.276571	0.0973194	Nonsignificant	None
ENSOCUP00000001078.2	-	-	0.394161	1.57391	1.04106	0.718978	0.590328	0.866788	1.38281	0.472349	0.467602	Nonsignificant	None
ENSOCUP00000001087.3	clathrin heavy chain like 1 [Source:HGNC SymbolAcc:HGNC:2093]	CLTCL1	0.998323	0.982987	0.953154	1.22315	1.04727	0.990475	0.899897	0.201605	-0.152168	Nonsignificant	None
ENSOCUP00000001092.2	-	-	1.25196	0.923221	1.07005	1.26362	0.978464	1.13475	0.961029	0.744985	-0.0573474	Nonsignificant	None
ENSOCUP00000001094.3	translocase of outer mitochondrial membrane 70 [Source:HGNC SymbolAcc:HGNC:11985]	TOMM70	0.890765	0.754782	1.0663	1.11843	0.920187	0.828434	0.945865	0.698639	-0.0802936	Nonsignificant	None
ENSOCUP00000001098.2	-	-	0.97546	0.804703	0.988753	0.897751	0.887526	1.00716	0.991578	0.916879	-0.0122016	Nonsignificant	None
ENSOCUP00000001107.3	WD repeat domain 20 [Source:HGNC SymbolAcc:HGNC:19667]	-	1.24409	1.14961	0.944882	1.18898	1.08661	0.992126	1.02169	0.833058	0.0309529	Nonsignificant	None
ENSOCUP00000001109.2	heat shock factor binding protein 1 [Source:HGNC SymbolAcc:HGNC:5203]	HSBP1	1.07803	0.935019	0.90783	1.0696	0.889614	0.923328	1.0133	0.875295	0.0190605	Nonsignificant	None
ENSOCUP00000001111.3	ubiquitin B [Source:HGNC SymbolAcc:HGNC:12463]	-	0.818566	1.11488	0.660195	0.749531	1.90208	0.984036	0.713392	0.407976	-0.487233	Nonsignificant	None
ENSOCUP00000001117.3	DNA polymerase beta [Source:HGNC SymbolAcc:HGNC:9174]	POLB	1.02019	0.792801	0.829675	0.922739	0.916594	0.838455	0.986885	0.884296	-0.0190458	Nonsignificant	None
ENSOCUP00000001127.3	tumor protein p53 inducible protein 11 [Source:HGNC SymbolAcc:HGNC:16842]	TP53I11	1.16931	1.0431	1.39666	0.942832	0.973615	0.911609	1.27616	0.0682301	0.351812	Nonsignificant	None
ENSOCUP00000001137.4	splicing regulatory glutamic acid and lysine rich protein 1 [Source:HGNC SymbolAcc:HGNC:17882]	SREK1	0.811881	1.31683	1.13861	0.910891	0.80198	0.881188	1.25954	0.212354	0.332899	Nonsignificant	None
ENSOCUP00000001147.4	vacuolar protein sorting 13 homolog A [Source:HGNC SymbolAcc:HGNC:1908]	VPS13A	1.08132	1.18095	1.09524	1.05495	1.22564	1.09451	0.994791	0.927201	-0.00753531	Nonsignificant	None
ENSOCUP00000001148.2	Oryctolagus cuniculus solute carrier family 3 member 2 (SLC3A2), mRNA. [Source:RefSeq mRNAAcc:NM_001082656]	SLC3A2	0.924413	1.13164	1.03953	1.12103	1.18549	1.12286	0.902664	0.155005	-0.147739	Nonsignificant	None
ENSOCUP00000001152.2	translocase of inner mitochondrial membrane 10 [Source:HGNC SymbolAcc:HGNC:11814]	TIMM10	0.615429	1.2889	0.715414	0.776469	1.3919	0.899871	0.853825	0.623735	-0.227987	Nonsignificant	None
ENSOCUP00000001170.3	heterogeneous nuclear ribonucleoprotein D [Source:HGNC SymbolAcc:HGNC:5036]	HNRNPD	0.734293	0.936546	1.00939	0.800594	1.30156	1.07926	0.842463	0.372852	-0.247314	Nonsignificant	None
ENSOCUP00000001183.2	-	-	0.471976	0.620812	0.458929	2.18443	1.72164	1.02223	0.314859	0.0762381	-1.66722	Nonsignificant	None
ENSOCUP00000001203.3	lipase maturation factor 2 [Source:HGNC SymbolAcc:HGNC:25096]	LMF2	1.01982	0.863957	0.906953	1.24454	1.02419	0.982533	0.858353	0.176468	-0.220357	Nonsignificant	None
ENSOCUP00000001204.3	hook microtubule tethering protein 3 [Source:HGNC SymbolAcc:HGNC:23576]	HOOK3	0.975895	0.860102	1.08897	1.08066	1.01946	0.984644	0.948195	0.499242	-0.0767447	Nonsignificant	None
ENSOCUP00000001216.4	insulin like growth factor binding protein 6 [Source:HGNC SymbolAcc:HGNC:5475]	IGFBP6	0.958425	0.964989	0.912473	0.921225	1.0744	1.05252	0.930366	0.234604	-0.10413	Nonsignificant	None
ENSOCUP00000001221.4	proteasome 26S subunit, non-ATPase 14 [Source:HGNC SymbolAcc:HGNC:16889]	PSMD14	1.11179	0.823877	1.33891	0.98818	0.937352	0.888889	1.1635	0.369314	0.218467	Nonsignificant	None
ENSOCUP00000001227.3	small nuclear ribonucleoprotein polypeptide B2 [Source:HGNC SymbolAcc:HGNC:11155]	SNRPB2	1.33776	1.00663	1.02449	0.921429	0.987755	1.03776	1.14318	0.280021	0.193051	Nonsignificant	None
ENSOCUP00000001230.3	-	-	1.02944	0.880996	1.11003	1.15121	0.952952	0.954545	0.987497	0.898655	-0.0181514	Nonsignificant	None
ENSOCUP00000001233.4	monoamine oxidase A [Source:HGNC SymbolAcc:HGNC:6833]	MAOA	1.33097	0.906263	1.21679	0.875499	0.717481	0.815141	1.43432	0.0611523	0.520371	Nonsignificant	None
ENSOCUP00000001243.3	FAT atypical cadherin 1 [Source:HGNC SymbolAcc:HGNC:3595]	FAT1	0.945331	1.07952	0.822914	1.23254	1.09312	1.16165	0.816607	0.0647978	-0.292287	Nonsignificant	None
ENSOCUP00000001251.3	nestin [Source:HGNC SymbolAcc:HGNC:7756]	NES	0.905185	0.922338	0.841717	1.03821	1.19714	1.08491	0.803926	0.0150662	-0.314865	Significant	down
ENSOCUP00000001252.3	dedicator of cytokinesis 1 [Source:HGNC SymbolAcc:HGNC:2987]	DOCK1	1.12732	0.989645	1.00541	1.01977	1.06707	1.12238	0.972939	0.611686	-0.0395783	Nonsignificant	None
ENSOCUP00000001258.2	mitochondrial ribosomal protein L24 [Source:HGNC SymbolAcc:HGNC:14037]	MRPL24	0.719288	0.988131	0.734125	1.00593	1.4997	0.987537	0.698947	0.137349	-0.516746	Nonsignificant	None
ENSOCUP00000001259.3	procollagen-lysine,2-oxoglutarate 5-dioxygenase 2 [Source:HGNC SymbolAcc:HGNC:9082]	PLOD2	0.851064	1.10106	0.677305	0.960993	0.975177	1.06206	0.876996	0.387806	-0.189358	Nonsignificant	None
ENSOCUP00000001260.3	ubiquitin like modifier activating enzyme 2 [Source:HGNC SymbolAcc:HGNC:30661]	UBA2	1.18528	0.850394	1.1766	1.07553	0.836895	0.953077	1.12102	0.424063	0.16481	Nonsignificant	None
ENSOCUP00000001262.3	phosducin like 3 [Source:HGNC SymbolAcc:HGNC:28860]	PDCL3	0.97578	0.912902	1.14299	1.26525	1.07825	1.02026	0.901274	0.334156	-0.149963	Nonsignificant	None
ENSOCUP00000001267.2	S100 calcium binding protein B [Source:HGNC SymbolAcc:HGNC:10500]	S100B	0.760085	1.21184	1.01546	0.715657	1.01137	0.901191	1.13666	0.487386	0.184795	Nonsignificant	None
ENSOCUP00000001271.1	-	-	0.724329	1.13015	0.890346	1.15741	1.07727	1.07112	0.830306	0.197231	-0.268286	Nonsignificant	None
ENSOCUP00000001272.3	G protein subunit alpha 12 [Source:HGNC SymbolAcc:HGNC:4380]	-	0.998745	0.934087	0.973635	0.948525	0.797866	0.820465	1.13231	0.0886486	0.179264	Nonsignificant	None
ENSOCUP00000001275.2	guanine monophosphate synthase [Source:HGNC SymbolAcc:HGNC:4378]	GMPS	1.13926	0.865951	1.10513	0.981397	0.847986	0.843521	1.16366	0.20779	0.218666	Nonsignificant	None
ENSOCUP00000001288.3	fatty acid binding protein 7 [Source:HGNC SymbolAcc:HGNC:3562]	FABP7	0.647413	0.849872	0.909512	0.70648	1.01021	0.882391	0.926019	0.617314	-0.110886	Nonsignificant	None
ENSOCUP00000001289.2	cytosolic iron-sulfur assembly component 1 [Source:HGNC SymbolAcc:HGNC:14280]	CIAO1	0.843935	1.18002	0.849343	1.0255	1.15606	1.06258	0.885687	0.35297	-0.175131	Nonsignificant	None
ENSOCUP00000001291.3	sphingomyelin phosphodiesterase acid like 3A [Source:HGNC SymbolAcc:HGNC:17389]	SMPDL3A	1.17689	0.915429	1.40058	0.863783	0.740801	0.840542	1.42851	0.0738979	0.514516	Nonsignificant	None
ENSOCUP00000001320.2	Oryctolagus cuniculus cytosolic phenol sulfotransferase SULT1A1 (LOC100009483), mRNA. [Source:RefSeq mRNAAcc:NM_001082725]	-	1.24635	0.641731	0.909723	1.55674	0.794673	1.02428	0.828808	0.536913	-0.270889	Nonsignificant	None
ENSOCUP00000001335.3	lipase A, lysosomal acid type [Source:HGNC SymbolAcc:HGNC:6617]	LIPA	1.63615	0.713262	1.27967	0.754845	0.546427	0.625151	1.88385	0.10843	0.913682	Nonsignificant	None
ENSOCUP00000001342.3	protein phosphatase 2 regulatory subunit Bdelta [Source:HGNC SymbolAcc:HGNC:9312]	PPP2R5D	1.02617	0.990116	0.915661	1.16552	1.0235	1.03735	0.908746	0.152875	-0.138051	Nonsignificant	None
ENSOCUP00000001349.3	leucine aminopeptidase 3 [Source:HGNC SymbolAcc:HGNC:18449]	LAP3	1.75696	0.74001	0.839637	0.813607	0.939026	0.849407	1.2823	0.528957	0.358738	Nonsignificant	None
ENSOCUP00000001351.3	SLC9A3 regulator 1 [Source:HGNC SymbolAcc:HGNC:11075]	SLC9A3R1	0.762316	0.679317	0.632722	1.54565	1.29166	1.37318	0.492664	0.00105762	-1.02132	Significant	down
ENSOCUP00000001352.2	-	-	1.08915	1.13857	0.930233	0.952519	1.29651	1.11725	0.938112	0.586426	-0.0921684	Nonsignificant	None
ENSOCUP00000001361.3	ribonucleic acid export 1 [Source:HGNC SymbolAcc:HGNC:9828]	RAE1	0.84332	0.979894	0.925198	0.86045	1.05403	1.03003	0.933402	0.419468	-0.0994292	Nonsignificant	None
ENSOCUP00000001362.3	chromosome alignment maintaining phosphoprotein 1 [Source:HGNC SymbolAcc:HGNC:20311]	CHAMP1	0.966853	0.897977	0.941025	1.07404	0.922514	0.943607	0.954319	0.433474	-0.0674562	Nonsignificant	None
ENSOCUP00000001369.3	-	-	0.673611	0.868056	0.835938	0.732639	1.39323	0.948785	0.773292	0.317372	-0.370915	Nonsignificant	None
ENSOCUP00000001377.2	coiled-coil domain containing 127 [Source:HGNC SymbolAcc:HGNC:30520]	CCDC127	1.03631	0.969427	1.09554	1.04968	1.05541	1.10701	0.965497	0.415746	-0.0506567	Nonsignificant	None
ENSOCUP00000001378.2	ribosomal protein S12 [Source:HGNC SymbolAcc:HGNC:10385]	RPS12	0.684337	1.00499	0.774805	0.977734	1.51034	1.21399	0.665609	0.0850926	-0.587253	Nonsignificant	None
ENSOCUP00000001392.3	-	-	0.982353	0.805882	1.01765	1.03529	0.614706	0.814706	1.13842	0.456182	0.187039	Nonsignificant	None
ENSOCUP00000001395.2	CWC15 spliceosome associated protein homolog [Source:HGNC SymbolAcc:HGNC:26939]	CWC15	0.833993	0.921109	0.955528	0.868718	1.23972	1.00579	0.870403	0.304038	-0.200245	Nonsignificant	None
ENSOCUP00000001409.2	-	-	1.03253	0.976566	1.04971	1.07176	0.951271	0.994488	1.01368	0.757302	0.0196067	Nonsignificant	None
ENSOCUP00000001414.3	leucyl and cystinyl aminopeptidase [Source:HGNC SymbolAcc:HGNC:6656]	LNPEP	1.16898	0.751987	1.21668	1.05169	0.864023	0.936033	1.10025	0.577518	0.137837	Nonsignificant	None
ENSOCUP00000001421.3	protein disulfide isomerase family A member 4 [Source:HGNC SymbolAcc:HGNC:30167]	PDIA4	0.833913	1.01738	0.755018	1.05184	1.13969	1.28199	0.750338	0.0480157	-0.414388	Significant	down
ENSOCUP00000001427.3	peroxisomal biogenesis factor 16 [Source:HGNC SymbolAcc:HGNC:8857]	PEX16	1.04017	0.855128	1.13974	1.10342	0.909402	0.894872	1.0438	0.7121	0.0618422	Nonsignificant	None
ENSOCUP00000001429.3	damage specific DNA binding protein 1 [Source:HGNC SymbolAcc:HGNC:2717]	DDB1	1.07305	0.938819	1.17205	1.03975	0.945804	0.98208	1.07288	0.378716	0.101491	Nonsignificant	None
ENSOCUP00000001433.3	triokinase and FMN cyclase [Source:HGNC SymbolAcc:HGNC:24552]	TKFC	1.13107	0.904959	0.963245	0.920183	0.854937	0.864289	1.13634	0.165334	0.184399	Nonsignificant	None
ENSOCUP00000001441.3	apoptotic chromatin condensation inducer 1 [Source:HGNC SymbolAcc:HGNC:17066]	ACIN1	0.87804	1.08534	0.952848	0.839852	1.20207	1.12132	0.921911	0.547303	-0.117301	Nonsignificant	None
ENSOCUP00000001449.1	ADP ribosylation factor 6 [Source:HGNC SymbolAcc:HGNC:659]	ARF6	1.56497	0.884322	1.36957	0.909513	0.754226	0.870898	1.50667	0.108267	0.591363	Nonsignificant	None
ENSOCUP00000001467.3	minichromosome maintenance complex component 4 [Source:HGNC SymbolAcc:HGNC:6947]	MCM4	0.970819	0.815658	0.834875	1.07331	1.279	0.984342	0.785623	0.075618	-0.348091	Nonsignificant	None
ENSOCUP00000001472.2	6-phosphofructo-2-kinase/fructose-2,6-biphosphatase 1 [Source:HGNC SymbolAcc:HGNC:8872]	PFKFB1	1.03247	0.913521	1.11509	0.965037	0.97368	0.952439	1.05878	0.435308	0.0823972	Nonsignificant	None
ENSOCUP00000001474.4	ubiquilin 1 [Source:HGNC SymbolAcc:HGNC:12508]	UBQLN1	1.09448	1.01772	0.953517	1.05984	0.828851	0.921638	1.09087	0.339212	0.125485	Nonsignificant	None
ENSOCUP00000001483.4	platelet derived growth factor receptor beta [Source:HGNC SymbolAcc:HGNC:8804]	PDGFRB	0.834622	0.93605	0.861987	1.01309	1.16597	1.23379	0.771396	0.0224749	-0.374456	Significant	down
ENSOCUP00000001489.3	Oryctolagus cuniculus cytochrome c oxidase subunit IV isoform 1 (COX4I1), transcript variant 2, mRNA. [Source:RefSeq mRNAAcc:NM_001361490]	COX4I1	0.918785	0.778161	1.18948	1.2524	0.952321	0.850368	0.944794	0.758376	-0.0819283	Nonsignificant	None
ENSOCUP00000001502.2	Rho family GTPase 3 [Source:HGNC SymbolAcc:HGNC:671]	RND3	0.875788	1.02377	1.08248	0.96458	1.07424	0.9869	0.985568	0.845449	-0.0209732	Nonsignificant	None
ENSOCUP00000001518.3	plasminogen [Source:HGNC SymbolAcc:HGNC:9071]	PLG	0.97962	1.2021	0.854681	1.06237	0.898624	0.996929	1.02653	0.827068	0.0377799	Nonsignificant	None
ENSOCUP00000001519.3	nipsnap homolog 2 [Source:HGNC SymbolAcc:HGNC:4179]	NIPSNAP2	1.3574	0.993721	1.23234	0.949765	0.973836	0.942962	1.25009	0.153414	0.322033	Nonsignificant	None
ENSOCUP00000001528.3	golgi SNAP receptor complex member 1 [Source:HGNC SymbolAcc:HGNC:4430]	GOSR1	1.02503	0.958761	0.89051	1.09526	0.962903	0.982892	0.945165	0.381771	-0.081362	Nonsignificant	None
ENSOCUP00000001532.2	transducin beta like 2 [Source:HGNC SymbolAcc:HGNC:11586]	TBL2	1.16449	0.913572	1.01295	1.20254	0.91873	1.03863	0.978199	0.844764	-0.0318007	Nonsignificant	None
ENSOCUP00000001533.3	family with sequence similarity 98 member B [Source:HGNC SymbolAcc:HGNC:26773]	FAM98B	1.06592	0.930854	1.25052	0.883815	0.886719	0.855091	1.23677	0.153266	0.306578	Nonsignificant	None
ENSOCUP00000001535.4	DnaJ heat shock protein family (Hsp40) member C10 [Source:HGNC SymbolAcc:HGNC:24637]	DNAJC10	1.16287	1.0283	1.00483	1.19048	1.10076	1.18288	0.919944	0.179203	-0.120381	Nonsignificant	None
ENSOCUP00000001539.3	WD repeat domain, phosphoinositide interacting 2 [Source:HGNC SymbolAcc:HGNC:32225]	WIPI2	1.16484	0.958242	1.31648	1.06593	0.907692	1.02637	1.14652	0.268744	0.197262	Nonsignificant	None
ENSOCUP00000001546.3	Oryctolagus cuniculus ArfGAP with coiled-coil, ankyrin repeat and PH domains 2 (ACAP2), mRNA. [Source:RefSeq mRNAAcc:NM_001082174]	ACAP2	1.04097	0.95493	0.962946	1.07518	0.989311	1.09646	0.936063	0.19001	-0.0953226	Nonsignificant	None
ENSOCUP00000001554.4	ecotropic viral integration site 5 [Source:HGNC SymbolAcc:HGNC:3501]	EVI5	0.859738	0.868819	0.932392	0.996973	1.09788	1.07871	0.838474	0.0113151	-0.254162	Nonsignificant	None
ENSOCUP00000001558.4	solute carrier family 12 member 2 [Source:HGNC SymbolAcc:HGNC:10911]	SLC12A2	0.916756	0.940235	1.0683	1.08431	0.875133	0.871932	1.03317	0.730073	0.0470777	Nonsignificant	None
ENSOCUP00000001563.3	karyopherin subunit alpha 4 [Source:HGNC SymbolAcc:HGNC:6397]	KPNA4	1.1281	0.950844	0.961768	1.12612	0.966733	0.903178	1.01492	0.873332	0.0213596	Nonsignificant	None
ENSOCUP00000001567.2	-	-	1.10582	0.840089	0.958349	1.13396	0.987149	0.973968	0.938348	0.52905	-0.0918054	Nonsignificant	None
ENSOCUP00000001602.3	aquaporin 8 [Source:HGNC SymbolAcc:HGNC:642]	AQP8	1.28198	1.23242	1.36839	0.701273	1.27261	0.544541	1.54176	0.113077	0.624574	Nonsignificant	None
ENSOCUP00000001608.4	5-3 exoribonuclease 1 [Source:HGNC SymbolAcc:HGNC:30654]	XRN1	0.87	0.8	0.89	0.985	1.01	0.87	0.893543	0.117078	-0.162391	Nonsignificant	None
ENSOCUP00000001614.3	Oryctolagus cuniculus elongator complex protein 1 (ELP1), mRNA. [Source:RefSeq mRNAAcc:NM_001082655]	ELP1	1.07603	0.934986	1.01928	1.07713	0.967493	1.06226	0.97535	0.657918	-0.0360077	Nonsignificant	None
ENSOCUP00000001616.3	splicing factor proline and glutamine rich [Source:HGNC SymbolAcc:HGNC:10774]	SFPQ	0.826283	0.966384	0.9165	0.857147	1.20097	1.06599	0.867183	0.269865	-0.205592	Nonsignificant	None
ENSOCUP00000001619.3	actin binding transcription modulator [Source:HGNC SymbolAcc:HGNC:1364]	ABITRAM	0.830517	0.918163	0.846885	0.94773	1.05808	0.897571	0.893981	0.132929	-0.161684	Nonsignificant	None
ENSOCUP00000001621.2	gasdermin D [Source:HGNC SymbolAcc:HGNC:25697]	GSDMD	1.70619	0.780967	0.824773	0.932024	0.972054	0.91994	1.17277	0.643646	0.229924	Nonsignificant	None
ENSOCUP00000001647.4	-	-	0.872	0.96	0.8	1.02	1.364	1.16	0.742664	0.0507526	-0.429219	Nonsignificant	None
ENSOCUP00000001653.2	lactate dehydrogenase D [Source:HGNC SymbolAcc:HGNC:19708]	LDHD	0.913834	0.87668	1.16949	0.980711	0.814071	0.812016	1.13549	0.335657	0.183318	Nonsignificant	None
ENSOCUP00000001654.1	SDE2 telomere maintenance homolog [Source:HGNC SymbolAcc:HGNC:26643]	SDE2	0.828829	1.18739	0.825225	0.754955	0.857658	1.02162	1.07866	0.654426	0.109239	Nonsignificant	None
ENSOCUP00000001667.4	protein tyrosine phosphatase receptor type J [Source:HGNC SymbolAcc:HGNC:9673]	PTPRJ	1.60811	1.05405	1.24324	1.08108	1.22973	0.959459	1.19421	0.305689	0.256062	Nonsignificant	None
ENSOCUP00000001674.3	lanosterol synthase [Source:HGNC SymbolAcc:HGNC:6708]	LSS	1.06892	0.897154	1.29973	1.10096	0.924693	0.865647	1.12953	0.411787	0.17572	Nonsignificant	None
ENSOCUP00000001685.2	-	-	0.871277	0.776596	0.930851	0.771277	0.752128	0.732979	1.14286	0.0808688	0.192645	Nonsignificant	None
ENSOCUP00000001698.4	thioredoxin domain containing 12 [Source:HGNC SymbolAcc:HGNC:24626]	TXNDC12	0.808062	1.25148	0.843899	0.922104	1.30999	1.06057	0.881791	0.515187	-0.181492	Nonsignificant	None
ENSOCUP00000001710.1	phosphotriesterase related [Source:HGNC SymbolAcc:HGNC:9590]	PTER	1.19037	0.830317	1.18846	0.849639	0.76473	0.765002	1.34874	0.0877536	0.431608	Nonsignificant	None
ENSOCUP00000001715.4	GRB10 interacting GYF protein 2 [Source:HGNC SymbolAcc:HGNC:11960]	GIGYF2	0.752825	1.04274	0.731662	0.941648	1.35895	1.09616	0.744012	0.140162	-0.426603	Nonsignificant	None
ENSOCUP00000001719.2	N(alpha)-acetyltransferase 35, NatC auxiliary subunit [Source:HGNC SymbolAcc:HGNC:24340]	NAA35	1.09532	1.11691	1.05755	0.98741	1.02158	1.17266	1.0277	0.647387	0.0394182	Nonsignificant	None
ENSOCUP00000001722.3	leucine rich repeat containing 40 [Source:HGNC SymbolAcc:HGNC:26004]	LRRC40	1.03887	1.0524	1.02362	1.24674	1.04969	1.09348	0.918868	0.263386	-0.122071	Nonsignificant	None
ENSOCUP00000001725.4	sarcoglycan delta [Source:HGNC SymbolAcc:HGNC:10807]	SGCD	1.00049	1.10097	0.795018	1.04763	0.807412	0.981652	1.02107	0.870925	0.0300878	Nonsignificant	None
ENSOCUP00000001727.3	golgi membrane protein 1 [Source:HGNC SymbolAcc:HGNC:15451]	GOLM1	0.735614	1.17107	0.667185	1.04355	1.48212	1.22551	0.686153	0.124936	-0.543399	Nonsignificant	None
ENSOCUP00000001729.3	BCS1 homolog, ubiquinol-cytochrome c reductase complex chaperone [Source:HGNC SymbolAcc:HGNC:1020]	BCS1L	1.34207	1.1885	1.11426	1.02693	0.795488	0.762009	1.41031	0.0297861	0.496009	Significant	up
ENSOCUP00000001739.1	protein arginine methyltransferase 5 [Source:HGNC SymbolAcc:HGNC:10894]	PRMT5	1.10777	0.988627	1.05813	1.12137	0.883988	0.921415	1.07782	0.403715	0.108112	Nonsignificant	None
ENSOCUP00000001740.2	paraoxonase 2 [Source:HGNC SymbolAcc:HGNC:9205]	PON2	1.13638	1.37944	0.895538	1.059	1.0821	1.00455	1.08447	0.565497	0.116985	Nonsignificant	None
ENSOCUP00000001750.3	transmembrane 9 superfamily member 2 [Source:HGNC SymbolAcc:HGNC:11865]	TM9SF2	0.900634	1.18182	0.780127	0.803383	0.909091	0.868922	1.10893	0.488284	0.149165	Nonsignificant	None
ENSOCUP00000001754.4	pre-mRNA processing factor 31 [Source:HGNC SymbolAcc:HGNC:15446]	PRPF31	1.03243	0.852703	1.31554	0.891892	0.970946	0.896622	1.15989	0.343881	0.213991	Nonsignificant	None
ENSOCUP00000001755.3	aspartylglucosaminidase [Source:HGNC SymbolAcc:HGNC:318]	AGA	0.845698	1.20891	0.846986	0.864245	1.16641	1.0644	0.937495	0.689302	-0.0931174	Nonsignificant	None
ENSOCUP00000001760.2	ubiquinol-cytochrome c reductase core protein 1 [Source:HGNC SymbolAcc:HGNC:12585]	UQCRC1	0.872496	0.908084	1.07135	1.17935	0.956678	0.83225	0.960804	0.759989	-0.0576859	Nonsignificant	None
ENSOCUP00000001770.3	-	-	0.842084	0.931745	0.743134	1.04847	0.943558	1.1773	0.794164	0.066413	-0.332492	Nonsignificant	None
ENSOCUP00000001772.4	-	-	0.763045	1.12111	0.831977	0.867401	0.927717	0.986596	0.976424	0.858443	-0.0344203	Nonsignificant	None
ENSOCUP00000001786.4	-	-	1.26798	0.931637	0.809707	0.9124	1.05135	1.03448	1.0037	0.980716	0.00533029	Nonsignificant	None
ENSOCUP00000001788.2	-	-	0.734706	0.932876	0.868153	1.04517	1.29011	1.08519	0.741341	0.0368748	-0.43179	Significant	down
ENSOCUP00000001789.3	general transcription factor IIi [Source:HGNC SymbolAcc:HGNC:4659]	GTF2I	1.03552	0.909616	1.06389	0.961879	0.916768	0.939121	1.06787	0.264481	0.0947419	Nonsignificant	None
ENSOCUP00000001790.2	-	-	0.841927	0.921386	1.17667	0.912088	0.896027	0.888419	1.09028	0.506139	0.124702	Nonsignificant	None
ENSOCUP00000001797.1	Oryctolagus cuniculus prion protein (PRNP), mRNA. [Source:RefSeq mRNAAcc:NM_001082021]	PRNP	1.00518	0.797927	0.849741	0.704663	1.22798	0.917098	0.930909	0.709838	-0.103288	Nonsignificant	None
ENSOCUP00000001801.2	UFM1 specific ligase 1 [Source:HGNC SymbolAcc:HGNC:23039]	UFL1	1.07057	0.967971	0.956432	1.09157	0.948443	1.02818	0.976133	0.680394	-0.0348511	Nonsignificant	None
ENSOCUP00000001807.3	LanC like 2 [Source:HGNC SymbolAcc:HGNC:6509]	LANCL2	1.05738	1.0158	1.0632	1.03493	0.979626	0.964241	1.0529	0.114877	0.0743731	Nonsignificant	None
ENSOCUP00000001814.2	Calmodulin [Source:UniProtKB/Swiss-ProtAcc:P62160]	CALM2	0.882878	1.31953	0.973942	0.682694	1.30725	0.996479	1.06359	0.791529	0.0889473	Nonsignificant	None
ENSOCUP00000001818.4	-	-	1.12195	1.05768	0.897825	0.982531	1.01879	1.03593	1.01324	0.854332	0.0189749	Nonsignificant	None
ENSOCUP00000001827.3	-	-	0.669863	1.13382	0.754727	0.819481	1.44862	1.10268	0.758995	0.306442	-0.397838	Nonsignificant	None
ENSOCUP00000001834.3	ATP binding cassette subfamily F member 1 [Source:HGNC SymbolAcc:HGNC:70]	ABCF1	1.02035	0.879628	0.822252	1	0.946114	1.03528	0.913075	0.250314	-0.131195	Nonsignificant	None
ENSOCUP00000001838.4	proteasome 20S subunit beta 8 [Source:HGNC SymbolAcc:HGNC:9545]	PSMB8	1.44028	0.758663	0.816755	0.886466	0.733592	0.887485	1.20265	0.491776	0.266217	Nonsignificant	None
ENSOCUP00000001842.3	transporter 1, ATP binding cassette subfamily B member [Source:HGNC SymbolAcc:HGNC:43]	TAP1	1.60045	0.765587	0.672558	0.839389	0.90796	0.860031	1.16538	0.674562	0.220805	Nonsignificant	None
ENSOCUP00000001845.3	-	-	1.25286	0.848943	0.699825	0.90033	1.04615	0.967811	0.961341	0.836443	-0.0568792	Nonsignificant	None
ENSOCUP00000001847.3	protein phosphatase 1 regulatory subunit 10 [Source:HGNC SymbolAcc:HGNC:9284]	PPP1R10	1.05633	0.950961	0.943671	0.985421	1.09344	0.976806	0.965734	0.540918	-0.0503021	Nonsignificant	None
ENSOCUP00000001854.3	Oryctolagus cuniculus oxysterol binding protein (OSBP), mRNA. [Source:RefSeq mRNAAcc:NM_001082233]	OSBP	1.0673	0.947112	1.03208	1.02894	1.10242	0.964452	0.984071	0.773945	-0.0231651	Nonsignificant	None
ENSOCUP00000001855.2	-	-	1.5913	0.801807	1.01941	0.993431	0.880039	0.960958	1.20395	0.499982	0.267776	Nonsignificant	None
ENSOCUP00000001861.3	SPT5 homolog, DSIF elongation factor subunit [Source:HGNC SymbolAcc:HGNC:11469]	SUPT5H	1.08404	0.923226	1.00144	0.963943	0.965441	0.964276	1.03976	0.495661	0.0562495	Nonsignificant	None
ENSOCUP00000001862.3	PAT1 homolog 1, processing body mRNA decay factor [Source:HGNC SymbolAcc:HGNC:26721]	PATL1	1.00304	1.00304	0.838906	0.896657	1.18237	1.23708	0.857929	0.257009	-0.221071	Nonsignificant	None
ENSOCUP00000001863.3	protein tyrosine phosphatase non-receptor type 12 [Source:HGNC SymbolAcc:HGNC:9645]	PTPN12	0.947405	1.0575	0.928471	0.987377	1.19285	1.07083	0.902286	0.215103	-0.148343	Nonsignificant	None
ENSOCUP00000001869.3	translocase of inner mitochondrial membrane 50 [Source:HGNC SymbolAcc:HGNC:23656]	TIMM50	1.07648	1.03999	0.999447	0.997788	0.899373	0.931626	1.1015	0.0587716	0.139476	Nonsignificant	None
ENSOCUP00000001870.3	splicing factor SWAP [Source:HGNC SymbolAcc:HGNC:10790]	SFSWAP	0.967742	0.931322	0.802289	0.786681	0.994797	1.04787	0.954763	0.674068	-0.0667858	Nonsignificant	None
ENSOCUP00000001880.3	Oryctolagus cuniculus glycogen phosphorylase, muscle associated (PYGM), mRNA. [Source:RefSeq mRNAAcc:NM_001082184]	PYGM	0.932333	0.825836	0.825246	0.983052	0.732113	1.02205	0.943811	0.627064	-0.0834298	Nonsignificant	None
ENSOCUP00000001881.3	pinin, desmosome associated protein [Source:HGNC SymbolAcc:HGNC:9162]	PNN	0.942916	0.878836	0.892511	0.749245	0.877246	0.793608	1.12155	0.0812259	0.165495	Nonsignificant	None
ENSOCUP00000001884.2	promyelocytic leukemia [Source:HGNC SymbolAcc:HGNC:9113]	PML	1.23154	0.907398	0.889128	0.849601	1.01591	0.930254	1.08309	0.557452	0.115155	Nonsignificant	None
ENSOCUP00000001885.3	-	-	0.966154	0.984615	0.829231	0.72	0.881538	0.895385	1.11337	0.274809	0.154934	Nonsignificant	None
ENSOCUP00000001889.2	tubulin beta class I [Source:HGNC SymbolAcc:HGNC:20778]	TUBB	1.13403	1.02107	1.05084	1.07688	1.01933	0.991425	1.03832	0.402326	0.0542445	Nonsignificant	None
ENSOCUP00000001891.2	melanocyte inducing transcription factor [Source:HGNC SymbolAcc:HGNC:7105]	MITF	0.968457	1.0763	0.938193	1.03154	1.20205	0.997442	0.923219	0.337214	-0.115255	Nonsignificant	None
ENSOCUP00000001894.2	nucleoporin 93 [Source:HGNC SymbolAcc:HGNC:28958]	NUP93	1.07542	0.802007	1.05898	0.855645	0.715533	0.786221	1.24561	0.118392	0.316857	Nonsignificant	None
ENSOCUP00000001896.2	HD domain containing 3 [Source:HGNC SymbolAcc:HGNC:30522]	HDDC3	0.860362	1.14091	0.982863	0.907014	0.969216	1.07775	1.01021	0.921096	0.0146499	Nonsignificant	None
ENSOCUP00000001910.3	ADP ribosylation factor like GTPase 1 [Source:HGNC SymbolAcc:HGNC:692]	ARL1	1.17618	0.877171	0.979529	1.33592	0.931452	1.15012	0.887457	0.429901	-0.172251	Nonsignificant	None
ENSOCUP00000001911.4	-	-	1.12946	0.89909	1.24445	1.0169	0.810628	0.788664	1.25105	0.154432	0.323145	Nonsignificant	None
ENSOCUP00000001916.3	ubiquitin like domain containing CTD phosphatase 1 [Source:HGNC SymbolAcc:HGNC:28110]	UBLCP1	1.14396	0.874862	0.921004	0.990772	0.786637	0.971207	1.06957	0.578363	0.0970276	Nonsignificant	None
ENSOCUP00000001922.4	-	-	1.34646	0.703068	1.5977	0.78855	0.746329	0.792759	1.56692	0.240243	0.647934	Nonsignificant	None
ENSOCUP00000001926.2	Oryctolagus cuniculus very low density lipoprotein receptor (VLDLR), mRNA. [Source:RefSeq mRNAAcc:NM_001082188]	VLDLR	0.66317	0.844949	0.78244	1.32749	1.28381	1.10361	0.616587	0.00543947	-0.697624	Significant	down
ENSOCUP00000001928.3	family with sequence similarity 32 member A [Source:HGNC SymbolAcc:HGNC:24563]	FAM32A	0.774856	0.879211	0.745275	0.817173	1.07231	1.06409	0.812352	0.118053	-0.299823	Nonsignificant	None
ENSOCUP00000001929.4	minichromosome maintenance complex binding protein [Source:HGNC SymbolAcc:HGNC:25782]	MCMBP	0.969565	0.678261	0.834783	0.865217	0.71087	0.613043	1.13406	0.430514	0.181499	Nonsignificant	None
ENSOCUP00000001933.3	striatin interacting protein 1 [Source:HGNC SymbolAcc:HGNC:25916]	STRIP1	0.997133	0.966743	0.915711	0.944667	0.905677	0.966743	1.02219	0.521885	0.0316578	Nonsignificant	None
ENSOCUP00000001940.2	dehydrogenase/reductase 7 [Source:HGNC SymbolAcc:HGNC:21524]	DHRS7	1.0081	0.78227	0.992854	1.06341	0.860968	0.969471	0.961771	0.713236	-0.0562345	Nonsignificant	None
ENSOCUP00000001950.3	carboxypeptidase N subunit 1 [Source:HGNC SymbolAcc:HGNC:2312]	CPN1	1.31613	0.898925	0.978495	1.04301	0.660215	0.791398	1.28017	0.242892	0.356338	Nonsignificant	None
ENSOCUP00000001951.3	MAU2 sister chromatid cohesion factor [Source:HGNC SymbolAcc:HGNC:29140]	MAU2	1.29	0.805	0.8425	0.93	0.825	0.9375	1.09099	0.636575	0.125643	Nonsignificant	None
ENSOCUP00000001956.3	glutathione synthetase [Source:HGNC SymbolAcc:HGNC:4624]	GSS	1.24445	0.852003	1.49508	0.841559	0.810624	0.774846	1.47981	0.172499	0.565407	Nonsignificant	None
ENSOCUP00000001975.2	branched chain keto acid dehydrogenase kinase [Source:HGNC SymbolAcc:HGNC:16902]	BCKDK	1.35632	0.879613	1.38717	1.14398	0.741682	0.935874	1.28409	0.254898	0.360747	Nonsignificant	None
ENSOCUP00000001976.3	-	-	0.586935	0.991981	0.718561	0.873851	1.39136	1.16116	0.670529	0.120736	-0.576628	Nonsignificant	None
ENSOCUP00000001977.3	uncoupling protein 1 [Source:HGNC SymbolAcc:HGNC:12517]	UCP1	1.93849	0.86116	0.757469	0.982425	0.801406	0.810193	1.37127	0.485726	0.455517	Nonsignificant	None
ENSOCUP00000001981.2	-	-	1.21549	0.878302	1.01306	0.987237	0.918373	0.979519	1.07685	0.502408	0.10682	Nonsignificant	None
ENSOCUP00000001982.4	tubulin folding cofactor D [Source:HGNC SymbolAcc:HGNC:11581]	TBCD	1.14743	1.00555	1.08699	1.02401	0.950709	0.951531	1.10721	0.0937067	0.146924	Nonsignificant	None
ENSOCUP00000001984.3	ENAH actin regulator [Source:HGNC SymbolAcc:HGNC:18271]	ENAH	0.813887	1.18253	0.884037	1.01288	1.22334	1.10523	0.862039	0.297435	-0.214174	Nonsignificant	None
ENSOCUP00000002002.2	thyroid hormone receptor interactor 4 [Source:HGNC SymbolAcc:HGNC:12310]	TRIP4	0.912863	1.14315	0.8361	0.952282	1.05187	0.823651	1.02274	0.859342	0.032445	Nonsignificant	None
ENSOCUP00000002016.4	bone marrow stromal cell antigen 1 [Source:HGNC SymbolAcc:HGNC:1118]	BST1	1.15424	0.933224	0.925966	0.783524	0.759572	1.01052	1.18006	0.234414	0.238862	Nonsignificant	None
ENSOCUP00000002018.4	capping actin protein, gelsolin like [Source:HGNC SymbolAcc:HGNC:1474]	CAPG	0.808959	0.988395	0.784377	0.858747	1.00162	1.0982	0.872628	0.255458	-0.196562	Nonsignificant	None
ENSOCUP00000002040.4	methionine adenosyltransferase 2A [Source:HGNC SymbolAcc:HGNC:6904]	MAT2A	1.14684	0.923729	1.05915	0.947423	0.90358	0.949153	1.11769	0.174331	0.160523	Nonsignificant	None
ENSOCUP00000002050.3	vesicle associated membrane protein 8 [Source:HGNC SymbolAcc:HGNC:12647]	VAMP8	0.641867	0.956236	0.718454	0.84318	1.01313	0.944566	0.827083	0.204975	-0.273895	Nonsignificant	None
ENSOCUP00000002055.2	prefoldin subunit 2 [Source:HGNC SymbolAcc:HGNC:8867]	PFDN2	0.660417	1.0572	0.723764	0.875064	1.5152	1.11549	0.696392	0.187767	-0.522028	Nonsignificant	None
ENSOCUP00000002061.3	Ly1 antibody reactive [Source:HGNC SymbolAcc:HGNC:26021]	LYAR	0.911698	1.22075	0.869434	0.986792	1.17321	1.06151	0.931826	0.584562	-0.101867	Nonsignificant	None
ENSOCUP00000002064.3	ubiquitin-fold modifier conjugating enzyme 1 [Source:HGNC SymbolAcc:HGNC:26941]	UFC1	1.42587	1.00958	1.054	0.935591	0.888812	0.958495	1.25389	0.214099	0.326412	Nonsignificant	None
ENSOCUP00000002067.3	-	-	0.88652	0.973618	0.981568	0.967112	1.17275	1.02783	0.897091	0.186187	-0.156674	Nonsignificant	None
ENSOCUP00000002075.4	ubiquitination factor E4A [Source:HGNC SymbolAcc:HGNC:12499]	UBE4A	1.05043	1.01564	0.958511	1.11436	0.897396	1.00826	1.00151	0.983244	0.00217989	Nonsignificant	None
ENSOCUP00000002076.3	protoporphyrinogen oxidase [Source:HGNC SymbolAcc:HGNC:9280]	PPOX	1.07046	1.28036	1.38981	0.932534	1.1994	1.03448	1.18134	0.191031	0.24043	Nonsignificant	None
ENSOCUP00000002081.4	microfibril associated protein 5 [Source:HGNC SymbolAcc:HGNC:29673]	MFAP5	0.850459	1.22397	0.805173	0.953159	0.87658	1.36353	0.901772	0.63066	-0.149165	Nonsignificant	None
ENSOCUP00000002086.3	acetyl-CoA acyltransferase 1 [Source:HGNC SymbolAcc:HGNC:82]	ACAA1	1.04791	0.806464	1.05798	0.91673	0.861027	0.820532	1.12088	0.294299	0.164626	Nonsignificant	None
ENSOCUP00000002088.3	-	-	1.03609	0.98	1.00826	0.981304	1.02565	1.04435	0.991166	0.734749	-0.012802	Nonsignificant	None
ENSOCUP00000002091.2	SMYD family member 5 [Source:HGNC SymbolAcc:HGNC:16258]	SMYD5	1.01688	1.0627	0.881833	1	0.901125	0.955788	1.03658	0.600585	0.0518294	Nonsignificant	None
ENSOCUP00000002096.3	oxoglutarate dehydrogenase [Source:HGNC SymbolAcc:HGNC:8124]	OGDH	1.13245	0.915286	1.22093	1.09678	0.960918	0.87752	1.1136	0.373429	0.155236	Nonsignificant	None
ENSOCUP00000002110.4	chromosome 7 open reading frame 26 [Source:HGNC SymbolAcc:HGNC:21702]	C7orf26	1.42529	1.50575	1.28736	1.34483	1.27586	1.56322	1.00824	0.920037	0.0118416	Nonsignificant	None
ENSOCUP00000002116.2	-	-	0.751571	1.09023	0.813821	0.909766	1.16219	1.23529	0.80297	0.204348	-0.316582	Nonsignificant	None
ENSOCUP00000002120.4	strawberry notch homolog 1 [Source:HGNC SymbolAcc:HGNC:22973]	SBNO1	0.778742	1.03861	0.846855	0.942299	1.47505	1.22082	0.732292	0.132792	-0.449509	Nonsignificant	None
ENSOCUP00000002122.3	mitochondrial fission regulator 1 like [Source:HGNC SymbolAcc:HGNC:28836]	MTFR1L	0.868803	0.940641	0.901518	0.970995	1.26779	0.943002	0.852025	0.21271	-0.231033	Nonsignificant	None
ENSOCUP00000002148.4	major histocompatibility complex, class II, DQ beta 2 [Source:HGNC SymbolAcc:HGNC:4945]	-	1.48005	0.6757	0.632519	0.725134	1.2701	0.876415	0.970963	0.934938	-0.0425112	Nonsignificant	None
ENSOCUP00000002155.3	collagen type VI alpha 6 chain [Source:HGNC SymbolAcc:HGNC:27023]	COL6A6	1.17224	0.872263	0.870606	1.07121	0.731475	1.16798	0.981299	0.916572	-0.0272359	Nonsignificant	None
ENSOCUP00000002156.4	CD36 molecule [Source:HGNC SymbolAcc:HGNC:1663]	CD36	1.3912	0.996337	1.37819	0.704344	0.642817	0.762805	1.78473	0.0146487	0.83571	Significant	up
ENSOCUP00000002161.3	phosphoinositide-3-kinase regulatory subunit 4 [Source:HGNC SymbolAcc:HGNC:8982]	PIK3R4	1.08836	0.973539	1.0428	1.07524	0.959963	1.03935	1.0098	0.843425	0.0140752	Nonsignificant	None
ENSOCUP00000002165.4	WW domain containing oxidoreductase [Source:HGNC SymbolAcc:HGNC:12799]	WWOX	1.05635	1.01949	0.952178	0.982029	0.93573	0.936948	1.06071	0.165387	0.085034	Nonsignificant	None
ENSOCUP00000002166.1	-	-	1.46529	0.788063	0.858222	1.11401	1.06236	1.07308	0.957568	0.850748	-0.0625531	Nonsignificant	None
ENSOCUP00000002173.2	acidic residue methyltransferase 1 [Source:HGNC SymbolAcc:HGNC:17872]	ARMT1	1.11662	0.96844	1.13977	0.927562	0.816952	0.914337	1.21286	0.0420712	0.278418	Significant	up
ENSOCUP00000002175.3	WD repeat domain 7 [Source:HGNC SymbolAcc:HGNC:13490]	WDR7	1.07105	1.01053	1.15	1.34737	1.43684	1.37895	0.776233	0.00297173	-0.365439	Significant	down
ENSOCUP00000002179.3	RUN and FYVE domain containing 1 [Source:HGNC SymbolAcc:HGNC:19760]	RUFY1	0.862859	1.03016	0.944864	1.11824	1.24823	1.10805	0.816767	0.0325689	-0.292003	Significant	down
ENSOCUP00000002184.3	leucine rich repeats and calponin homology domain containing 4 [Source:HGNC SymbolAcc:HGNC:6691]	LRCH4	0.87715	0.739558	0.825553	0.800983	0.945946	0.992629	0.89148	0.231341	-0.165726	Nonsignificant	None
ENSOCUP00000002198.3	cullin 1 [Source:HGNC SymbolAcc:HGNC:2551]	CUL1	1.08609	0.949369	1.11746	1.10509	0.893253	1.01377	1.04674	0.589669	0.0659087	Nonsignificant	None
ENSOCUP00000002202.3	WD repeat domain 1 [Source:HGNC SymbolAcc:HGNC:12754]	WDR1	0.833364	0.976971	0.932338	1.04125	0.96369	1.08181	0.888532	0.104415	-0.170504	Nonsignificant	None
ENSOCUP00000002206.3	elastin microfibril interfacer 2 [Source:HGNC SymbolAcc:HGNC:19881]	EMILIN2	0.822881	1.03712	0.876277	0.897402	0.821172	1.38628	0.881293	0.549872	-0.182307	Nonsignificant	None
ENSOCUP00000002213.4	podocan [Source:HGNC SymbolAcc:HGNC:23174]	PODN	1.19242	1.07334	1.22084	1.04547	0.94479	0.960217	1.18171	0.031339	0.240876	Nonsignificant	None
ENSOCUP00000002218.3	Oryctolagus cuniculus sex hormone binding globulin (SHBG), mRNA. [Source:RefSeq mRNAAcc:NM_001082370]	SHBG	1.14774	0.874667	1.154	1.32524	0.798841	1.01739	1.01112	0.951059	0.0159558	Nonsignificant	None
ENSOCUP00000002223.3	ubiquitin associated protein 2 [Source:HGNC SymbolAcc:HGNC:14185]	UBAP2	0.807364	1.08941	0.69428	0.904011	1.15122	1.00657	0.846253	0.317912	-0.240839	Nonsignificant	None
ENSOCUP00000002233.3	RAD21 cohesin complex component [Source:HGNC SymbolAcc:HGNC:9811]	RAD21	0.964208	1.0318	0.957849	0.887355	0.928597	0.897347	1.08866	0.0399186	0.122549	Nonsignificant	None
ENSOCUP00000002239.3	Oryctolagus cuniculus solute carrier family 25 member 4 (SLC25A4), mRNA. [Source:RefSeq mRNAAcc:NM_001082686]	-	1.18831	0.81791	1.2315	1.13211	0.866746	0.849121	1.13685	0.462432	0.185039	Nonsignificant	None
ENSOCUP00000002241.3	proteasome 20S subunit beta 3 [Source:HGNC SymbolAcc:HGNC:9540]	PSMB3	1.49233	0.873126	1.06874	1.01095	0.80219	0.866723	1.28148	0.262326	0.357815	Nonsignificant	None
ENSOCUP00000002250.3	keratin 85 [Source:HGNC SymbolAcc:HGNC:6462]	KRT85	0.760618	2.08718	0.745713	0.863508	0.773385	1.98675	0.991685	0.98727	-0.0120458	Nonsignificant	None
ENSOCUP00000002264.4	-	-	1.26061	0.921185	1.24527	0.776166	0.933796	0.858554	1.33426	0.0750489	0.416041	Nonsignificant	None
ENSOCUP00000002268.2	stromal cell derived factor 2 like 1 [Source:HGNC SymbolAcc:HGNC:10676]	SDF2L1	0.909156	1.15213	0.945205	0.976208	1.33526	1.34102	0.823135	0.205127	-0.2808	Nonsignificant	None
ENSOCUP00000002279.4	keratin 7 [Source:HGNC SymbolAcc:HGNC:6445]	KRT7	0.781178	0.836384	0.686213	0.928776	1.07866	1.29205	0.698223	0.0437939	-0.518241	Significant	down
ENSOCUP00000002283.3	chaperonin containing TCP1 subunit 8 [Source:HGNC SymbolAcc:HGNC:1623]	CCT8	1.01406	0.89103	1.02569	1.09639	0.904711	0.936299	0.997748	0.977454	-0.00325195	Nonsignificant	None
ENSOCUP00000002285.3	PHD finger protein 10 [Source:HGNC SymbolAcc:HGNC:18250]	PHF10	1.73684	1.53509	1.17544	1.4386	1.76316	0.982456	1.06289	0.76948	0.0879965	Nonsignificant	None
ENSOCUP00000002304.3	GRB10 interacting GYF protein 1 [Source:HGNC SymbolAcc:HGNC:9126]	GIGYF1	1.01701	1.00189	0.831758	0.94896	0.99811	0.924386	0.992758	0.91798	-0.0104854	Nonsignificant	None
ENSOCUP00000002309.3	nudix hydrolase 9 [Source:HGNC SymbolAcc:HGNC:8056]	NUDT9	0.597353	1.08884	0.782739	0.867549	1.5443	1.01484	0.720498	0.271525	-0.472933	Nonsignificant	None
ENSOCUP00000002310.3	isocitrate dehydrogenase (NADP(+)) 1 [Source:HGNC SymbolAcc:HGNC:5382]	IDH1	1.09127	0.81574	1.35177	0.824995	0.740463	0.788357	1.38447	0.187974	0.469332	Nonsignificant	None
ENSOCUP00000002312.3	A-kinase anchoring protein 12 [Source:HGNC SymbolAcc:HGNC:370]	AKAP12	0.73695	1.1449	0.72873	0.959061	1.44883	1.44323	0.677876	0.123736	-0.560907	Nonsignificant	None
ENSOCUP00000002322.3	Tu translation elongation factor, mitochondrial [Source:HGNC SymbolAcc:HGNC:12420]	TUFM	0.889537	0.986077	1.04058	1.08759	0.971622	0.950678	0.968871	0.637471	-0.0456242	Nonsignificant	None
ENSOCUP00000002324.2	family with sequence similarity 162 member A [Source:HGNC SymbolAcc:HGNC:17865]	FAM162A	1.12873	0.881094	1.05928	1.06699	1.00456	0.970537	1.00888	0.91473	0.0127519	Nonsignificant	None
ENSOCUP00000002329.4	karyopherin subunit alpha 1 [Source:HGNC SymbolAcc:HGNC:6394]	KPNA1	0.898435	0.796296	0.955708	1.14128	0.950172	0.937381	0.875071	0.193341	-0.192528	Nonsignificant	None
ENSOCUP00000002330.3	acyl-CoA synthetase family member 2 [Source:HGNC SymbolAcc:HGNC:26101]	ACSF2	0.903716	0.788152	1.21516	1.07211	1.06365	0.912156	0.953777	0.750232	-0.0682754	Nonsignificant	None
ENSOCUP00000002332.3	nuclear factor of activated T cells 2 interacting protein [Source:HGNC SymbolAcc:HGNC:25906]	NFATC2IP	1.02326	0.732558	1.16279	0.546512	1.03488	0.651163	1.30729	0.306384	0.386581	Nonsignificant	None
ENSOCUP00000002335.4	-	-	0.932292	0.638889	0.920139	0.932292	0.862847	1.04167	0.878213	0.350549	-0.187357	Nonsignificant	None
ENSOCUP00000002351.3	ilvB acetolactate synthase like [Source:HGNC SymbolAcc:HGNC:6041]	ILVBL	1.18738	0.955215	1.08918	1.04566	0.859829	0.947073	1.13294	0.215864	0.18007	Nonsignificant	None
ENSOCUP00000002373.2	CTP synthase 2 [Source:HGNC SymbolAcc:HGNC:2520]	CTPS2	1.19874	1.05321	1.13727	0.89987	0.845135	0.841442	1.31038	0.00442189	0.389985	Significant	up
ENSOCUP00000002378.3	-	-	0.767296	1.01362	0.936964	0.89094	1.29855	1.10153	0.825845	0.23951	-0.276057	Nonsignificant	None
ENSOCUP00000002383.2	S100 calcium binding protein A13 [Source:HGNC SymbolAcc:HGNC:10490]	S100A13	0.733203	1.03929	0.787924	1.29881	0.970079	1.17582	0.74329	0.0934455	-0.428003	Nonsignificant	None
ENSOCUP00000002386.4	sideroflexin 3 [Source:HGNC SymbolAcc:HGNC:16087]	SFXN3	1.05644	1.01516	0.92343	0.96713	0.858836	0.909288	1.09497	0.159865	0.130897	Nonsignificant	None
ENSOCUP00000002387.3	S100 calcium binding protein A1 [Source:HGNC SymbolAcc:HGNC:10486]	S100A1	1.18519	1.30864	0.95679	0.944444	1.02469	1.09877	1.12475	0.319352	0.169602	Nonsignificant	None
ENSOCUP00000002390.3	-	-	1.43078	0.965606	1.07853	1.09745	0.953568	0.936945	1.16297	0.337398	0.217818	Nonsignificant	None
ENSOCUP00000002400.3	O-GlcNAcase [Source:HGNC SymbolAcc:HGNC:7056]	OGA	1.07368	0.956231	1.169	0.971028	0.87866	0.831153	1.19325	0.0798692	0.254895	Nonsignificant	None
ENSOCUP00000002407.3	-	-	1.09976	0.811075	1.10912	0.740228	0.628664	0.764658	1.41546	0.0499799	0.501269	Significant	up
ENSOCUP00000002422.3	coagulation factor XII [Source:HGNC SymbolAcc:HGNC:3530]	F12	1.15271	1.16169	0.907283	1.07988	1.06769	0.980109	1.03005	0.74276	0.0427205	Nonsignificant	None
ENSOCUP00000002424.3	glycogen phosphorylase B [Source:HGNC SymbolAcc:HGNC:9723]	PYGB	1.07751	0.878059	1.0473	1.21495	0.830134	0.965499	0.997436	0.985004	-0.00370336	Nonsignificant	None
ENSOCUP00000002427.3	flavin containing dimethylaniline monoxygenase 4 [Source:HGNC SymbolAcc:HGNC:3772]	FMO4	1.4697	1.39394	1.9697	1.62121	1.22727	0.893939	1.2915	0.259708	0.369045	Nonsignificant	None
ENSOCUP00000002430.1	chromosome 1 open reading frame 52 [Source:HGNC SymbolAcc:HGNC:24871]	C1orf52	0.810531	1.1161	0.917134	0.874407	1.20069	1.11092	0.892577	0.436958	-0.163952	Nonsignificant	None
ENSOCUP00000002439.4	vacuolar protein sorting 13 homolog C [Source:HGNC SymbolAcc:HGNC:23594]	VPS13C	1.20417	1.05569	1.23867	0.895621	0.851197	0.889216	1.32719	0.00763823	0.40838	Significant	up
ENSOCUP00000002450.2	insulin like growth factor binding protein 4 [Source:HGNC SymbolAcc:HGNC:5473]	IGFBP4	0.927061	1.3368	0.896061	0.878738	1.08698	1.12035	1.02393	0.885803	0.0341178	Nonsignificant	None
ENSOCUP00000002456.3	insulin degrading enzyme [Source:HGNC SymbolAcc:HGNC:5381]	IDE	0.995492	0.879954	0.953869	1.1299	1.0259	1.02034	0.890803	0.078132	-0.166821	Nonsignificant	None
ENSOCUP00000002461.2	phosphoenolpyruvate carboxykinase 2, mitochondrial [Source:HGNC SymbolAcc:HGNC:8725]	PCK2	1.06366	0.840704	1.16597	1.32918	1.08903	0.933182	0.91614	0.566013	-0.12636	Nonsignificant	None
ENSOCUP00000002466.3	DDB1 and CUL4 associated factor 11 [Source:HGNC SymbolAcc:HGNC:20258]	-	1.16185	0.986362	1.16694	0.891883	0.976011	0.902728	1.19654	0.0491378	0.258865	Nonsignificant	None
ENSOCUP00000002471.4	tyrosine 3-monooxygenase/tryptophan 5-monooxygenase activation protein epsilon [Source:HGNC SymbolAcc:HGNC:12851]	YWHAE	0.852917	0.738702	0.957272	0.67461	0.710764	0.695974	1.22463	0.0715362	0.292352	Nonsignificant	None
ENSOCUP00000002480.2	proteasome activator subunit 2 [Source:HGNC SymbolAcc:HGNC:9569]	PSME2	1.57638	0.668797	0.744216	0.907452	0.89403	0.963889	1.08101	0.82157	0.112378	Nonsignificant	None
ENSOCUP00000002486.3	chromosome 19 open reading frame 12 [Source:HGNC SymbolAcc:HGNC:25443]	C19orf12	1.07151	0.875447	1.19726	1.04589	0.791418	0.825983	1.18058	0.262271	0.239493	Nonsignificant	None
ENSOCUP00000002489.2	-	-	1.58494	1.04277	1.23072	0.88494	0.710843	0.960241	1.50955	0.0684288	0.594114	Nonsignificant	None
ENSOCUP00000002501.3	protein tyrosine kinase 7 (inactive) [Source:HGNC SymbolAcc:HGNC:9618]	PTK7	1.29171	1.09473	0.899892	1.08181	0.843918	1.10118	1.0857	0.57056	0.118631	Nonsignificant	None
ENSOCUP00000002503.3	acetyl-CoA acetyltransferase 1 [Source:HGNC SymbolAcc:HGNC:93]	ACAT1	0.910975	0.85941	1.03539	1.08145	0.881946	0.816759	1.00922	0.93284	0.0132362	Nonsignificant	None
ENSOCUP00000002509.3	DExD-box helicase 21 [Source:HGNC SymbolAcc:HGNC:2744]	DDX21	1.41841	0.796274	1.14004	0.781539	0.765343	0.7953	1.43231	0.20125	0.518341	Nonsignificant	None
ENSOCUP00000002510.3	importin 4 [Source:HGNC SymbolAcc:HGNC:19426]	IPO4	1.11203	1.07661	1.0832	1.16063	0.985997	1.04448	1.0253	0.635021	0.0360417	Nonsignificant	None
ENSOCUP00000002511.3	jagged canonical Notch ligand 1 [Source:HGNC SymbolAcc:HGNC:6188]	JAG1	0.952156	0.994993	0.767455	0.923783	0.832545	0.924618	1.01255	0.890075	0.0179995	Nonsignificant	None
ENSOCUP00000002512.2	serpin family C member 1 [Source:HGNC SymbolAcc:HGNC:775]	SERPINC1	1.21027	1.01147	0.850659	1.01895	0.877305	1.03197	1.04924	0.697962	0.0693387	Nonsignificant	None
ENSOCUP00000002524.3	charged multivesicular body protein 4A [Source:HGNC SymbolAcc:HGNC:20274]	CHMP4A	0.709895	1	0.784454	0.997819	1.52806	1.24866	0.660835	0.0725297	-0.597637	Nonsignificant	None
ENSOCUP00000002525.3	3-phosphoadenosine 5-phosphosulfate synthase 2 [Source:HGNC SymbolAcc:HGNC:8604]	PAPSS2	1.00287	0.974212	0.878223	1.05014	0.87106	0.942693	0.996998	0.966569	-0.00433676	Nonsignificant	None
ENSOCUP00000002526.2	NEDD8 [Source:UniProtKB/Swiss-ProtAcc:Q4PLJ0]	NEDD8	0.766211	1.13315	0.968058	0.949586	1.12911	1.06292	0.912721	0.48303	-0.131754	Nonsignificant	None
ENSOCUP00000002538.2	apoptosis inducing factor mitochondria associated 1 [Source:HGNC SymbolAcc:HGNC:8768]	AIFM1	1.18473	0.906887	1.35038	0.993432	0.857578	0.845938	1.27626	0.145799	0.351918	Nonsignificant	None
ENSOCUP00000002552.4	Rab geranylgeranyltransferase subunit alpha [Source:HGNC SymbolAcc:HGNC:9795]	RABGGTA	1.06101	0.994387	1.03083	1.00644	0.985461	1.01445	1.02657	0.275784	0.0378302	Nonsignificant	None
ENSOCUP00000002556.2	dehydrogenase/reductase 1 [Source:HGNC SymbolAcc:HGNC:16445]	DHRS1	1.07971	1.17791	1.09297	0.941462	0.986481	0.953322	1.16289	0.00960132	0.217714	Nonsignificant	None
ENSOCUP00000002557.2	heterogeneous nuclear ribonucleoprotein L [Source:HGNC SymbolAcc:HGNC:5045]	-	0.689781	1.44708	0.846715	1.07847	0.970803	1.07117	0.95614	0.862375	-0.0647057	Nonsignificant	None
ENSOCUP00000002562.2	CDGSH iron sulfur domain 1 [Source:HGNC SymbolAcc:HGNC:30880]	CISD1	1.19912	0.914948	1.33392	1.03552	1.05725	0.931274	1.14019	0.336367	0.189273	Nonsignificant	None
ENSOCUP00000002563.4	cyclin G associated kinase [Source:HGNC SymbolAcc:HGNC:4113]	GAK	0.982933	1.02383	0.989158	1.14255	1.05045	1.00912	0.935604	0.172499	-0.0960302	Nonsignificant	None
ENSOCUP00000002569.3	-	-	1.18483	1.0354	1.42935	1.04241	0.900283	0.975406	1.25067	0.116173	0.322702	Nonsignificant	None
ENSOCUP00000002575.2	WD repeat domain 12 [Source:HGNC SymbolAcc:HGNC:14098]	WDR12	1.02179	0.957692	1.05	1.26923	1.02436	1.10513	0.891362	0.185392	-0.165917	Nonsignificant	None
ENSOCUP00000002576.3	adenylate cyclase 4 [Source:HGNC SymbolAcc:HGNC:235]	ADCY4	1.54545	0.988636	0.852273	1.17614	0.818182	0.767045	1.22634	0.44819	0.294356	Nonsignificant	None
ENSOCUP00000002589.4	syntaxin binding protein 3 [Source:HGNC SymbolAcc:HGNC:11446]	STXBP3	1.1518	0.872278	1.34481	0.817147	0.776977	0.776094	1.42134	0.134667	0.507255	Nonsignificant	None
ENSOCUP00000002599.2	chloride channel CLIC like 1 [Source:HGNC SymbolAcc:HGNC:29675]	CLCC1	1.04354	1.04639	1.01091	1.01862	0.955528	0.982948	1.04861	0.0899894	0.0684735	Nonsignificant	None
ENSOCUP00000002606.3	actin related protein 2/3 complex subunit 5 like [Source:HGNC SymbolAcc:HGNC:23366]	ARPC5L	1.08483	0.75774	1.16951	0.790226	0.816882	0.757879	1.27361	0.226334	0.348927	Nonsignificant	None
ENSOCUP00000002609.2	tyrosine 3-monooxygenase/tryptophan 5-monooxygenase activation protein beta [Source:HGNC SymbolAcc:HGNC:12849]	YWHAB	0.868871	1.11094	1.31595	1.04216	0.94675	0.984069	1.10857	0.46125	0.148705	Nonsignificant	None
ENSOCUP00000002614.2	thioredoxin interacting protein [Source:HGNC SymbolAcc:HGNC:16952]	TXNIP	1.07593	0.893827	1.34383	0.959465	0.882922	0.897737	1.20928	0.223371	0.27415	Nonsignificant	None
ENSOCUP00000002617.2	translocase of outer mitochondrial membrane 34 [Source:HGNC SymbolAcc:HGNC:15746]	TOMM34	1.02574	0.902705	1.09773	0.94808	0.91623	0.877836	1.10358	0.192369	0.142191	Nonsignificant	None
ENSOCUP00000002622.2	-	-	1.0714	1.01936	0.935846	1.07775	0.916038	0.944124	1.03019	0.666315	0.0429086	Nonsignificant	None
ENSOCUP00000002624.4	ferrochelatase [Source:HGNC SymbolAcc:HGNC:3647]	FECH	1.09176	0.84251	1.16389	0.846351	0.912505	0.793427	1.21388	0.152869	0.279625	Nonsignificant	None
ENSOCUP00000002629.3	asparaginyl-tRNA synthetase 1 [Source:HGNC SymbolAcc:HGNC:7643]	NARS1	1.22265	1.13194	1.09072	1.15379	1.07495	1.0492	1.05106	0.327753	0.0718423	Nonsignificant	None
ENSOCUP00000002631.2	peroxisomal biogenesis factor 11 beta [Source:HGNC SymbolAcc:HGNC:8853]	PEX11B	1.04698	0.802013	0.634228	0.892617	0.66443	0.604027	1.14907	0.509926	0.200465	Nonsignificant	None
ENSOCUP00000002633.2	DEAH-box helicase 15 [Source:HGNC SymbolAcc:HGNC:2738]	DHX15	1.06416	0.867359	1.1321	1.02222	0.893465	0.950273	1.06897	0.49422	0.0962215	Nonsignificant	None
ENSOCUP00000002641.2	crystallin zeta [Source:HGNC SymbolAcc:HGNC:2419]	CRYZ	1.28866	0.864024	1.35642	0.922013	0.746504	0.82665	1.40636	0.10561	0.491964	Nonsignificant	None
ENSOCUP00000002644.2	STE20 like kinase [Source:HGNC SymbolAcc:HGNC:11088]	SLK	0.838052	1.08064	0.81642	0.965009	1.19128	1.09891	0.84023	0.181095	-0.251144	Nonsignificant	None
ENSOCUP00000002648.3	tubulin polymerization promoting protein [Source:HGNC SymbolAcc:HGNC:24164]	TPPP	0.766616	1.25716	0.890593	0.901329	1.18175	1.16616	0.89694	0.554163	-0.156917	Nonsignificant	None
ENSOCUP00000002659.3	chitobiase [Source:HGNC SymbolAcc:HGNC:2496]	CTBS	0.956334	1.05984	0.946631	1.19191	0.978437	1.19569	0.880205	0.169961	-0.184089	Nonsignificant	None
ENSOCUP00000002661.3	LYN proto-oncogene, Src family tyrosine kinase [Source:HGNC SymbolAcc:HGNC:6735]	LYN	1.0742	0.929884	1.12026	0.911051	0.858407	0.916496	1.16322	0.0723781	0.21812	Nonsignificant	None
ENSOCUP00000002664.3	aldehyde dehydrogenase 5 family member A1 [Source:HGNC SymbolAcc:HGNC:408]	ALDH5A1	1.25907	0.951367	1.26312	0.949184	0.891718	0.825834	1.30255	0.0695243	0.381337	Nonsignificant	None
ENSOCUP00000002670.3	nucleoporin 153 [Source:HGNC SymbolAcc:HGNC:8062]	NUP153	0.896176	0.960256	0.877224	0.857864	1.05256	1.07635	0.915253	0.315696	-0.127757	Nonsignificant	None
ENSOCUP00000002672.4	lipin 1 [Source:HGNC SymbolAcc:HGNC:13345]	LPIN1	0.99563	1.01186	0.985224	1.10593	1.06089	0.97873	0.951411	0.251464	-0.07186	Nonsignificant	None
ENSOCUP00000002711.3	calpain 1 [Source:HGNC SymbolAcc:HGNC:1476]	CAPN1	1.10784	0.975568	0.966231	1.03668	0.883415	1.01982	1.03732	0.612496	0.0528626	Nonsignificant	None
ENSOCUP00000002717.2	Oryctolagus cuniculus aldolase, fructose-bisphosphate B (ALDOB), mRNA. [Source:RefSeq mRNAAcc:NM_001171114]	ALDOB	1.01534	0.702236	0.6377	0.815016	0.700319	0.715335	1.05586	0.750747	0.0784157	Nonsignificant	None
ENSOCUP00000002726.3	GTPase activating protein and VPS9 domains 1 [Source:HGNC SymbolAcc:HGNC:23375]	GAPVD1	1.02503	1.03695	0.978248	1.08224	1.04112	1.10518	0.941671	0.0726584	-0.0867057	Nonsignificant	None
ENSOCUP00000002728.2	Bisphosphoglycerate mutase [Source:UniProtKB/Swiss-ProtAcc:P07952]	BPGM	0.871091	0.902602	1.25567	0.842683	0.914777	0.708284	1.22858	0.243101	0.296991	Nonsignificant	None
ENSOCUP00000002731.2	SEC23 interacting protein [Source:HGNC SymbolAcc:HGNC:17018]	SEC23IP	0.860807	0.866325	0.885781	1.11209	0.983351	0.98974	0.846924	0.0208694	-0.239696	Nonsignificant	None
ENSOCUP00000002733.4	protein tyrosine phosphatase non-receptor type 23 [Source:HGNC SymbolAcc:HGNC:14406]	PTPN23	1.04753	0.976322	1.06231	1.02991	0.928788	0.999555	1.04324	0.346794	0.0610713	Nonsignificant	None
ENSOCUP00000002737.2	cutC copper transporter [Source:HGNC SymbolAcc:HGNC:24271]	CUTC	1.13333	0.835556	1.87556	0.755556	0.853333	0.884444	1.54189	0.281708	0.624699	Nonsignificant	None
ENSOCUP00000002767.4	chondroitin sulfate proteoglycan 4 [Source:HGNC SymbolAcc:HGNC:2466]	CSPG4	0.95189	0.976904	0.900839	1.05088	1.17676	1.21554	0.821809	0.0199115	-0.283125	Significant	down
ENSOCUP00000002786.3	-	-	0.894418	1.1341	0.97457	0.932338	1.04841	0.939806	1.02826	0.747668	0.0402046	Nonsignificant	None
ENSOCUP00000002796.3	dedicator of cytokinesis 8 [Source:HGNC SymbolAcc:HGNC:19191]	DOCK8	1.12225	0.959897	1.07439	0.988357	1.05369	0.898448	1.07347	0.335998	0.102283	Nonsignificant	None
ENSOCUP00000002819.3	-	-	1.25701	0.753729	1.08588	1.08726	0.892852	0.942231	1.05964	0.733097	0.0835679	Nonsignificant	None
ENSOCUP00000002824.3	reticulocalbin 2 [Source:HGNC SymbolAcc:HGNC:9935]	RCN2	0.77457	1.17374	0.784865	0.920399	1.32827	1.08661	0.819475	0.319861	-0.287228	Nonsignificant	None
ENSOCUP00000002826.3	mannose receptor C-type 1 [Source:HGNC SymbolAcc:HGNC:7228]	MRC1	0.946973	1.01701	0.921846	1.30176	0.911972	1.23862	0.835903	0.20274	-0.258592	Nonsignificant	None
ENSOCUP00000002832.2	G3BP stress granule assembly factor 2 [Source:HGNC SymbolAcc:HGNC:30291]	G3BP2	0.986361	0.780321	1.0716	1.302	0.93473	1.12372	0.844615	0.272244	-0.243634	Nonsignificant	None
ENSOCUP00000002840.3	GRB2 associated binding protein 1 [Source:HGNC SymbolAcc:HGNC:4066]	GAB1	0.685887	1.0237	0.915219	0.859136	1.22986	1.23065	0.790688	0.218458	-0.338819	Nonsignificant	None
ENSOCUP00000002853.3	engulfment and cell motility 1 [Source:HGNC SymbolAcc:HGNC:16286]	ELMO1	1.10966	0.912364	0.964235	0.98792	0.941971	0.923022	1.04674	0.513789	0.065905	Nonsignificant	None
ENSOCUP00000002860.3	WD repeat domain 26 [Source:HGNC SymbolAcc:HGNC:21208]	WDR26	1.01723	1.06481	0.945857	1.08039	1.03938	0.984413	0.975423	0.597153	-0.0359004	Nonsignificant	None
ENSOCUP00000002861.3	signal peptidase complex subunit 1 [Source:HGNC SymbolAcc:HGNC:23401]	SPCS1	1.06888	0.895487	0.872209	0.965321	0.866983	1.08029	0.973903	0.786438	-0.0381498	Nonsignificant	None
ENSOCUP00000002879.3	sosondowah ankyrin repeat domain family member C [Source:HGNC SymbolAcc:HGNC:26149]	SOWAHC	0.947811	1.14815	0.846801	0.939394	1.04882	1.04209	0.971111	0.774885	-0.0422917	Nonsignificant	None
ENSOCUP00000002882.3	EGF like, fibronectin type III and laminin G domains [Source:HGNC SymbolAcc:HGNC:26810]	EGFLAM	1.01594	0.943146	1.02444	0.953773	0.926142	0.887885	1.07794	0.0886134	0.10828	Nonsignificant	None
ENSOCUP00000002892.3	ribosomal protein S6 [Source:HGNC SymbolAcc:HGNC:10429]	-	1.33524	0.804521	0.974416	1.23199	0.987581	0.993128	0.969332	0.861051	-0.0449368	Nonsignificant	None
ENSOCUP00000002898.3	-	-	0.902004	0.82294	0.865256	0.793987	0.859688	0.81069	1.05106	0.236859	0.0718476	Nonsignificant	None
ENSOCUP00000002899.4	indoleamine 2,3-dioxygenase 1 [Source:HGNC SymbolAcc:HGNC:6059]	IDO1	1.83243	0.599781	0.677697	1.01722	0.769711	0.987844	1.12078	0.79688	0.164502	Nonsignificant	None
ENSOCUP00000002902.3	-	-	0.862872	1.12678	0.787193	1.05627	1.06889	1.03816	0.877824	0.337051	-0.187996	Nonsignificant	None
ENSOCUP00000002905.3	distal membrane arm assembly complex 2 like [Source:HGNC SymbolAcc:HGNC:18799]	DMAC2L	1.41653	0.926526	1.1691	0.985413	0.93517	0.952458	1.22245	0.27033	0.289778	Nonsignificant	None
ENSOCUP00000002906.4	family with sequence similarity 3 member C [Source:HGNC SymbolAcc:HGNC:18664]	FAM3C	0.952725	0.878529	0.896257	0.977676	1.07354	0.990808	0.896611	0.0487582	-0.157445	Nonsignificant	None
ENSOCUP00000002910.3	actin related protein 10 [Source:HGNC SymbolAcc:HGNC:17372]	ACTR10	1.22969	0.966786	1.05021	1.04101	0.876033	0.9724	1.12364	0.261397	0.168176	Nonsignificant	None
ENSOCUP00000002920.2	methionine sulfoxide reductase A [Source:HGNC SymbolAcc:HGNC:7377]	MSRA	0.936355	1.00494	0.920646	1.02217	1.07074	0.963555	0.936356	0.183522	-0.0948703	Nonsignificant	None
ENSOCUP00000002921.3	apolipoprotein O like [Source:HGNC SymbolAcc:HGNC:24009]	APOOL	1.30261	1.00504	1.25622	1.11048	0.927056	0.914543	1.20724	0.142881	0.271709	Nonsignificant	None
ENSOCUP00000002930.4	cytochrome P450 family 27 subfamily A member 1 [Source:HGNC SymbolAcc:HGNC:2605]	CYP27A1	1.52307	0.789194	1.58948	0.846921	0.672455	0.853513	1.6443	0.12489	0.717477	Nonsignificant	None
ENSOCUP00000002939.2	scavenger receptor class B member 2 [Source:HGNC SymbolAcc:HGNC:1665]	SCARB2	1.3144	0.847204	1.38485	0.862616	0.719066	0.884486	1.43804	0.11092	0.524107	Nonsignificant	None
ENSOCUP00000002944.3	centrosomal protein 112 [Source:HGNC SymbolAcc:HGNC:28514]	CEP112	0.837747	1.17136	0.724505	1.08535	1.10864	1.30846	0.780486	0.166337	-0.357556	Nonsignificant	None
ENSOCUP00000002949.2	high mobility group nucleosomal binding domain 3 [Source:HGNC SymbolAcc:HGNC:12312]	HMGN3	0.846726	0.920883	1.23661	0.669643	1.20188	1.25025	0.962342	0.867935	-0.0553783	Nonsignificant	None
ENSOCUP00000002961.3	myosin heavy chain 4 [Source:HGNC SymbolAcc:HGNC:7574]	MYH4	0.558511	0.725834	0.472941	0.61032	0.771577	0.736397	0.829576	0.247505	-0.269554	Nonsignificant	None
ENSOCUP00000002979.3	golgi glycoprotein 1 [Source:HGNC SymbolAcc:HGNC:4316]	GLG1	0.819367	0.903166	0.799859	1.2391	1.23925	1.24289	0.677837	0.00616704	-0.56099	Significant	down
ENSOCUP00000002981.2	Dystroglycan Alpha-dystroglycan Beta-dystroglycan [Source:UniProtKB/Swiss-ProtAcc:Q28685]	DAG1	0.757034	1.12986	0.85876	0.938484	1.29601	1.12347	0.817653	0.249893	-0.29044	Nonsignificant	None
ENSOCUP00000002985.3	spectrin beta, non-erythrocytic 4 [Source:HGNC SymbolAcc:HGNC:14896]	SPTBN4	1.11635	0.843396	1.01887	0.872956	0.692453	0.757233	1.28243	0.0844104	0.358876	Nonsignificant	None
ENSOCUP00000002986.3	fatty acid amide hydrolase [Source:HGNC SymbolAcc:HGNC:3553]	FAAH	1.22163	0.97736	0.901628	1.34198	0.880445	0.920561	0.98652	0.940032	-0.0195797	Nonsignificant	None
ENSOCUP00000002989.2	HECT domain E3 ubiquitin protein ligase 3 [Source:HGNC SymbolAcc:HGNC:26117]	HECTD3	1.19847	1.14695	1.02481	1.07252	1.01336	0.774809	1.17812	0.179596	0.236485	Nonsignificant	None
ENSOCUP00000002992.2	regulation of nuclear pre-mRNA domain containing 1B [Source:HGNC SymbolAcc:HGNC:16209]	RPRD1B	1.02706	0.939646	1.16363	0.863684	0.900104	0.897503	1.17625	0.077586	0.23419	Nonsignificant	None
ENSOCUP00000002994.3	transmembrane p24 trafficking protein 2 [Source:HGNC SymbolAcc:HGNC:16996]	-	1.14109	1.03218	0.94802	1.12624	0.933168	1.05693	1.00159	0.984424	0.00228999	Nonsignificant	None
ENSOCUP00000003002.1	H2B clustered histone 21 [Source:HGNC SymbolAcc:HGNC:4760]	H2BC21	1.8591	0.674567	1.72736	0.596437	0.652501	0.644819	2.25004	0.169632	1.16995	Nonsignificant	None
ENSOCUP00000003003.3	eukaryotic translation initiation factor 2B subunit alpha [Source:HGNC SymbolAcc:HGNC:3257]	EIF2B1	1.1042	0.899283	0.961475	1.22449	1.0167	1.01096	0.911692	0.36058	-0.133382	Nonsignificant	None
ENSOCUP00000003014.2	eukaryotic translation initiation factor 4E binding protein 2 [Source:HGNC SymbolAcc:HGNC:3289]	EIF4EBP2	0.726126	1.17477	0.702703	0.888288	1.12162	1.12432	0.830698	0.36284	-0.267603	Nonsignificant	None
ENSOCUP00000003028.3	plexin A2 [Source:HGNC SymbolAcc:HGNC:9100]	PLXNA2	0.915896	1.05046	0.912532	1.09966	1.09251	1.00631	0.900079	0.121981	-0.151877	Nonsignificant	None
ENSOCUP00000003032.3	LRAT domain containing 2 [Source:HGNC SymbolAcc:HGNC:24166]	LRATD2	1.68027	1.67347	1.21088	1.16327	0.843537	0.727891	1.66915	0.039574	0.739117	Significant	up
ENSOCUP00000003036.3	fatty acid desaturase 2 [Source:HGNC SymbolAcc:HGNC:3575]	FADS2	1.13763	0.798611	1.01515	1.07197	0.886364	0.835859	1.05626	0.69057	0.0789629	Nonsignificant	None
ENSOCUP00000003041.1	Ras related GTP binding A [Source:HGNC SymbolAcc:HGNC:16963]	RRAGA	0.983681	0.938969	0.969321	0.855418	0.871736	0.888055	1.10583	0.00469862	0.145127	Nonsignificant	None
ENSOCUP00000003048.3	solute carrier family 29 member 1 (Augustine blood group) [Source:HGNC SymbolAcc:HGNC:11003]	SLC29A1	0.977133	1.07564	0.925242	1.10378	0.862797	0.936675	1.02575	0.781046	0.0366788	Nonsignificant	None
ENSOCUP00000003059.3	small nuclear ribonucleoprotein polypeptide N [Source:HGNC SymbolAcc:HGNC:11164]	-	0.922357	0.874178	1.03085	0.830425	1.04691	0.979009	0.989862	0.908587	-0.0147009	Nonsignificant	None
ENSOCUP00000003063.3	protein phosphatase 2 regulatory subunit Bepsilon [Source:HGNC SymbolAcc:HGNC:9313]	PPP2R5E	0.978059	0.811826	0.924879	1.0026	0.663816	0.796579	1.10222	0.488291	0.140412	Nonsignificant	None
ENSOCUP00000003064.3	general transcription factor IIF subunit 2 [Source:HGNC SymbolAcc:HGNC:4653]	GTF2F2	0.900163	1.08471	0.909064	0.935766	1.09865	1.05504	0.936714	0.446799	-0.0943199	Nonsignificant	None
ENSOCUP00000003069.3	ankyrin 3 [Source:HGNC SymbolAcc:HGNC:494]	ANK3	1.00153	1.20932	0.905271	1.08709	0.913675	1.23147	0.964075	0.778109	-0.0527832	Nonsignificant	None
ENSOCUP00000003090.3	3-hydroxy-3-methylglutaryl-CoA synthase 1 [Source:HGNC SymbolAcc:HGNC:5007]	HMGCS1	0.974662	0.8125	0.877534	1.99578	1.07855	1.11993	0.63532	0.228324	-0.654444	Nonsignificant	None
ENSOCUP00000003093.2	Oryctolagus cuniculus lipophilin AL (LOC100008792), mRNA. [Source:RefSeq mRNAAcc:NM_001082092]	-	0.882828	1.2404	0.719192	0.743434	0.70303	1.51919	0.958447	0.900002	-0.0612296	Nonsignificant	None
ENSOCUP00000003097.4	Obg like ATPase 1 [Source:HGNC SymbolAcc:HGNC:28833]	OLA1	1.23585	0.808626	1.15438	0.93442	0.840251	0.896089	1.19773	0.258582	0.260305	Nonsignificant	None
ENSOCUP00000003101.2	coproporphyrinogen oxidase [Source:HGNC SymbolAcc:HGNC:2321]	CPOX	1.01599	0.854659	0.887344	1.04242	0.936022	0.965925	0.936703	0.348522	-0.0943366	Nonsignificant	None
ENSOCUP00000003104.4	ubiquitin specific peptidase 5 [Source:HGNC SymbolAcc:HGNC:12628]	USP5	0.907433	0.866389	1.06235	1.15034	0.889198	0.919822	0.958372	0.70717	-0.0613416	Nonsignificant	None
ENSOCUP00000003109.1	enolase 2 [Source:HGNC SymbolAcc:HGNC:3353]	ENO2	0.932682	0.815237	1.08053	0.981904	0.692725	1.26167	0.963269	0.85248	-0.0539896	Nonsignificant	None
ENSOCUP00000003111.3	Oryctolagus cuniculus MET proto-oncogene, receptor tyrosine kinase (MET), mRNA. [Source:RefSeq mRNAAcc:NM_001171040]	MET	1.16436	0.752256	1.04592	1.02092	0.796662	0.922929	1.08102	0.621733	0.112389	Nonsignificant	None
ENSOCUP00000003115.4	olfactomedin like 2B [Source:HGNC SymbolAcc:HGNC:24558]	OLFML2B	0.848297	1.21362	0.876161	1.01548	1.04334	0.919505	0.986486	0.918564	-0.0196288	Nonsignificant	None
ENSOCUP00000003131.3	-	-	0.897394	0.960826	0.837895	1.05638	1.35109	1.25176	0.736797	0.0265028	-0.44066	Significant	down
ENSOCUP00000003157.3	cingulin like 1 [Source:HGNC SymbolAcc:HGNC:25931]	CGNL1	0.989255	1.01783	0.944567	0.890842	0.959951	1.01685	1.02929	0.54337	0.0416552	Nonsignificant	None
ENSOCUP00000003163.3	-	-	1.0245	1.28281	0.966362	1.12292	0.815199	1.24709	1.02777	0.863643	0.0395182	Nonsignificant	None
ENSOCUP00000003171.3	STAM binding protein [Source:HGNC SymbolAcc:HGNC:16950]	STAMBP	0.936284	1.07603	0.941285	0.960085	1.05973	1.005	0.976456	0.683389	-0.0343733	Nonsignificant	None
ENSOCUP00000003178.3	plexin A1 [Source:HGNC SymbolAcc:HGNC:9099]	PLXNA1	1.05338	1.01888	1.0017	1.08873	0.949886	1.04358	0.997329	0.952848	-0.00385925	Nonsignificant	None
ENSOCUP00000003179.2	deoxyguanosine kinase [Source:HGNC SymbolAcc:HGNC:2858]	DGUOK	0.988372	0.97907	0.8	0.913953	0.632558	0.972093	1.0988	0.532123	0.135928	Nonsignificant	None
ENSOCUP00000003188.4	Glutathione S-transferase Yc [Source:UniProtKB/Swiss-ProtAcc:Q08862]	GSTA5	1.45915	0.803881	1.11928	0.501341	0.657429	0.627565	1.89344	0.0526607	0.921007	Nonsignificant	None
ENSOCUP00000003195.3	calcineurin like phosphoesterase domain containing 1 [Source:HGNC SymbolAcc:HGNC:25632]	CPPED1	1.00539	0.753292	0.994606	1.16199	1.01491	0.926702	0.887128	0.33708	-0.172786	Nonsignificant	None
ENSOCUP00000003197.3	ubiquitin specific peptidase 8 [Source:HGNC SymbolAcc:HGNC:12631]	USP8	1.20982	0.919643	1.32589	1.06696	0.973214	1.11607	1.09477	0.479123	0.130623	Nonsignificant	None
ENSOCUP00000003223.4	ArfGAP with SH3 domain, ankyrin repeat and PH domain 2 [Source:HGNC SymbolAcc:HGNC:2721]	ASAP2	1.03246	1.09807	1.04627	1.18785	1	1.0739	0.973957	0.651899	-0.0380697	Nonsignificant	None
ENSOCUP00000003261.4	-	-	1.61458	0.68537	0.706345	0.87677	1.10435	0.877294	1.05173	0.883428	0.0727694	Nonsignificant	None
ENSOCUP00000003265.2	methylsterol monooxygenase 1 [Source:HGNC SymbolAcc:HGNC:10545]	MSMO1	1.21612	0.753377	0.91034	1.17722	0.787145	0.743596	1.06347	0.781974	0.0887759	Nonsignificant	None
ENSOCUP00000003268.4	signal transducing adaptor molecule [Source:HGNC SymbolAcc:HGNC:11357]	STAM	0.79994	1.11827	0.985496	0.975778	1.1105	1.03738	0.929587	0.504877	-0.105338	Nonsignificant	None
ENSOCUP00000003277.2	microtubule associated protein RP/EB family member 2 [Source:HGNC SymbolAcc:HGNC:6891]	MAPRE2	1.16371	0.893041	1.00963	0.968927	0.87378	0.989471	1.08269	0.415868	0.114627	Nonsignificant	None
ENSOCUP00000003280.3	keratin 77 [Source:HGNC SymbolAcc:HGNC:20411]	KRT77	0.938688	0.843106	0.841499	0.953949	0.878715	1.17483	0.872251	0.246795	-0.197184	Nonsignificant	None
ENSOCUP00000003284.4	homeodomain interacting protein kinase 1 [Source:HGNC SymbolAcc:HGNC:19006]	HIPK1	1	0.924043	0.867225	1.30801	0.947368	1.22727	0.801477	0.117529	-0.319267	Nonsignificant	None
ENSOCUP00000003290.3	thrombospondin 1 [Source:HGNC SymbolAcc:HGNC:11785]	THBS1	1.15577	1.66976	1.14318	0.78909	0.7553	0.722688	1.75058	0.0804284	0.807837	Nonsignificant	None
ENSOCUP00000003295.4	erbb2 interacting protein [Source:HGNC SymbolAcc:HGNC:15842]	ERBIN	0.933602	0.929029	0.854765	0.917871	0.999268	0.992135	0.934046	0.154349	-0.0984347	Nonsignificant	None
ENSOCUP00000003297.2	-	-	1.29593	0.843334	0.974391	1.1897	0.920368	1.05745	0.982997	0.913551	-0.0247414	Nonsignificant	None
ENSOCUP00000003310.3	HECT domain E3 ubiquitin protein ligase 1 [Source:HGNC SymbolAcc:HGNC:20157]	HECTD1	1.08932	0.893851	0.986846	1.03273	1.01377	1.02661	0.966454	0.605216	-0.0492266	Nonsignificant	None
ENSOCUP00000003313.3	PIH1 domain containing 1 [Source:HGNC SymbolAcc:HGNC:26075]	PIH1D1	0.819905	1.07504	0.951027	1.13191	1.14771	1.23223	0.810391	0.050052	-0.303309	Nonsignificant	None
ENSOCUP00000003324.4	-	-	0.896794	0.939797	0.673964	0.77717	1.08444	0.880375	0.915597	0.562189	-0.127215	Nonsignificant	None
ENSOCUP00000003338.3	mitochondrial ribosomal protein L1 [Source:HGNC SymbolAcc:HGNC:14275]	MRPL1	0.930689	0.688872	1.00077	1.03235	0.850212	0.849442	0.959126	0.757088	-0.0602075	Nonsignificant	None
ENSOCUP00000003342.3	treacle ribosome biogenesis factor 1 [Source:HGNC SymbolAcc:HGNC:11654]	TCOF1	0.800822	0.984281	0.994959	0.838628	1.00955	0.988061	0.980193	0.832204	-0.0288627	Nonsignificant	None
ENSOCUP00000003344.4	phosphoribosylglycinamide formyltransferase, phosphoribosylglycinamide synthetase, phosphoribosylaminoimidazole synthetase [Source:HGNC SymbolAcc:HGNC:4163]	GART	1.03156	0.895417	1.11115	0.987187	0.935625	0.880625	1.08371	0.32694	0.115984	Nonsignificant	None
ENSOCUP00000003348.4	CD74 molecule [Source:HGNC SymbolAcc:HGNC:1697]	CD74	1.15577	0.852738	0.736045	0.942052	1.16188	0.983785	0.88886	0.465911	-0.169972	Nonsignificant	None
ENSOCUP00000003354.3	SON DNA binding protein [Source:HGNC SymbolAcc:HGNC:11183]	SON	0.845207	1.11471	0.92826	0.866442	1.14934	0.996031	0.95895	0.736372	-0.060473	Nonsignificant	None
ENSOCUP00000003355.2	ribosomal protein L27 [Source:HGNC SymbolAcc:HGNC:10328]	-	1.43946	0.711047	0.777778	0.911883	0.872809	0.887924	1.09566	0.749216	0.131803	Nonsignificant	None
ENSOCUP00000003358.3	-	-	1.23652	0.634007	0.710991	0.999523	0.83776	1.24527	0.837461	0.49613	-0.255906	Nonsignificant	None
ENSOCUP00000003361.4	Oryctolagus cuniculus aryl hydrocarbon receptor (AHR), mRNA. [Source:RefSeq mRNAAcc:NM_001082205]	-	0.936664	0.96411	1.0936	1.02885	0.904293	0.907108	1.05426	0.46363	0.076233	Nonsignificant	None
ENSOCUP00000003362.3	BRCA1 DNA repair associated [Source:HGNC SymbolAcc:HGNC:1100]	BRCA1	1.32245	0.945964	1.19612	0.970975	0.917185	0.926337	1.23096	0.186837	0.299786	Nonsignificant	None
ENSOCUP00000003367.3	fibrillin 1 [Source:HGNC SymbolAcc:HGNC:3603]	FBN1	0.808045	1.12017	0.771465	0.980071	0.872946	1.30073	0.856024	0.42256	-0.224276	Nonsignificant	None
ENSOCUP00000003377.3	-	-	1.14953	0.920889	1.22764	1.11585	0.965726	0.914034	1.10097	0.411848	0.13877	Nonsignificant	None
ENSOCUP00000003389.3	importin 5 [Source:HGNC SymbolAcc:HGNC:6402]	IPO5	1.10533	0.906282	0.950921	1.20266	0.94153	1.0779	0.919446	0.420867	-0.121163	Nonsignificant	None
ENSOCUP00000003406.3	-	-	0.825104	1.14075	0.964928	0.835718	1.14536	0.999539	0.983279	0.902862	-0.0243271	Nonsignificant	None
ENSOCUP00000003411.2	SMAD family member 4 [Source:HGNC SymbolAcc:HGNC:6770]	SMAD4	1.13266	0.984777	1.04857	1.08771	0.89199	0.943095	1.08321	0.326624	0.115312	Nonsignificant	None
ENSOCUP00000003414.3	TEA domain transcription factor 4 [Source:HGNC SymbolAcc:HGNC:11717]	TEAD4	0.965336	0.896626	0.853606	1.00774	0.729805	0.890746	1.03321	0.754571	0.0471303	Nonsignificant	None
ENSOCUP00000003420.1	-	-	0.79484	1.01597	0.864865	1.01843	1.16216	1.36486	0.754678	0.0727803	-0.406067	Nonsignificant	None
ENSOCUP00000003436.4	thioredoxin reductase 1 [Source:HGNC SymbolAcc:HGNC:12437]	TXNRD1	1.03137	0.976007	1.05042	0.955824	0.950231	0.906541	1.08718	0.0398232	0.120589	Nonsignificant	None
ENSOCUP00000003438.3	transmembrane p24 trafficking protein 4 [Source:HGNC SymbolAcc:HGNC:22301]	TMED4	1.10035	0.825918	0.961653	1.07775	0.907768	0.874859	1.00963	0.932036	0.0138251	Nonsignificant	None
ENSOCUP00000003440.2	abhydrolase domain containing 10 [Source:HGNC SymbolAcc:HGNC:25656]	ABHD10	1.0272	0.862694	1.23834	0.911917	0.733161	0.887306	1.23529	0.179594	0.304855	Nonsignificant	None
ENSOCUP00000003441.2	ATP synthase F1 subunit alpha [Source:HGNC SymbolAcc:HGNC:823]	ATP5F1A	1.25504	0.891467	1.3557	0.966758	0.90247	0.876627	1.27545	0.153811	0.351009	Nonsignificant	None
ENSOCUP00000003456.2	charged multivesicular body protein 2B [Source:HGNC SymbolAcc:HGNC:24537]	CHMP2B	0.846111	1.19599	0.855032	0.961807	1.35071	1.201	0.824566	0.27228	-0.278294	Nonsignificant	None
ENSOCUP00000003466.3	carnosine dipeptidase 2 [Source:HGNC SymbolAcc:HGNC:24437]	CNDP2	1.2049	0.777766	1.19384	0.949843	0.785894	0.836257	1.23503	0.246854	0.304551	Nonsignificant	None
ENSOCUP00000003475.4	kinase D interacting substrate 220 [Source:HGNC SymbolAcc:HGNC:29508]	KIDINS220	0.714632	0.962813	0.743735	0.895715	1.06225	0.995958	0.81965	0.126022	-0.286921	Nonsignificant	None
ENSOCUP00000003489.3	hydroxysteroid 11-beta dehydrogenase 1 [Source:HGNC SymbolAcc:HGNC:5208]	HSD11B1	2.25	0.966667	3.43333	1.61667	1.65	0.9	1.596	0.333409	0.674461	Nonsignificant	None
ENSOCUP00000003504.4	TAR DNA binding protein [Source:HGNC SymbolAcc:HGNC:11571]	TARDBP	0.980061	0.921012	1.19632	1.10966	0.929064	0.953221	1.03524	0.745449	0.0499692	Nonsignificant	None
ENSOCUP00000003507.2	-	-	1.10709	0.930535	1.07959	1.1809	1.12735	1.12735	0.907329	0.1396	-0.140302	Nonsignificant	None
ENSOCUP00000003511.3	A-kinase anchoring protein 8 [Source:HGNC SymbolAcc:HGNC:378]	AKAP8	0.788428	0.929686	0.895597	0.89195	1.27723	1.01157	0.821727	0.194906	-0.28327	Nonsignificant	None
ENSOCUP00000003512.2	proliferating cell nuclear antigen [Source:HGNC SymbolAcc:HGNC:8729]	PCNA	1.05483	0.787645	1.09507	1.16757	0.960961	0.895581	0.971373	0.830856	-0.0419032	Nonsignificant	None
ENSOCUP00000003518.4	-	-	1.12144	0.873624	0.98363	1.13562	0.995061	1.06499	0.932103	0.42951	-0.101439	Nonsignificant	None
ENSOCUP00000003523.2	adaptor related protein complex 2 subunit beta 1 [Source:HGNC SymbolAcc:HGNC:563]	AP2B1	1.12851	0.804988	1.01365	1.18329	0.826029	0.996885	0.980352	0.894983	-0.0286283	Nonsignificant	None
ENSOCUP00000003524.3	inosine triphosphatase [Source:HGNC SymbolAcc:HGNC:6176]	ITPA	1.35757	0.675304	1.46539	0.755478	0.680522	0.722957	1.62035	0.212102	0.696304	Nonsignificant	None
ENSOCUP00000003539.3	-	-	0.85154	1.0212	0.930919	0.825024	1.31331	1.04471	0.88081	0.445117	-0.183097	Nonsignificant	None
ENSOCUP00000003547.3	neurofilament heavy [Source:HGNC SymbolAcc:HGNC:7737]	NEFH	0.872038	1.38863	0.881517	1.07109	0.781991	1.08531	1.06935	0.747823	0.0967407	Nonsignificant	None
ENSOCUP00000003552.2	fat storage inducing transmembrane protein 2 [Source:HGNC SymbolAcc:HGNC:16135]	FITM2	1.21108	0.8784	0.975956	1.09608	0.814151	0.934273	1.07767	0.596269	0.107914	Nonsignificant	None
ENSOCUP00000003564.3	QKI, KH domain containing RNA binding [Source:HGNC SymbolAcc:HGNC:21100]	QKI	0.776467	1.13108	1.03529	0.8733	1.11662	1.04062	0.971061	0.830538	-0.0423663	Nonsignificant	None
ENSOCUP00000003565.3	glucuronidase beta [Source:HGNC SymbolAcc:HGNC:4696]	GUSB	1.05589	0.766334	1.17188	0.766066	0.831267	0.841788	1.22753	0.206704	0.295763	Nonsignificant	None
ENSOCUP00000003566.2	nipsnap homolog 1 [Source:HGNC SymbolAcc:HGNC:7827]	NIPSNAP1	1.48671	0.889825	1.4313	1.07161	0.926766	0.886909	1.31974	0.196255	0.400258	Nonsignificant	None
ENSOCUP00000003569.3	fucose kinase [Source:HGNC SymbolAcc:HGNC:29500]	FCSK	1.13064	1.04347	1.04014	0.945131	0.821853	0.878385	1.21505	0.0149465	0.281014	Significant	up
ENSOCUP00000003570.3	-	-	0.853032	1.20523	0.907718	0.858596	1.26135	1.02679	0.94256	0.725697	-0.0853439	Nonsignificant	None
ENSOCUP00000003575.3	CD2 cytoplasmic tail binding protein 2 [Source:HGNC SymbolAcc:HGNC:1656]	CD2BP2	0.932696	0.995041	0.827843	0.845554	1.00354	0.967765	0.978244	0.779827	-0.031733	Nonsignificant	None
ENSOCUP00000003577.4	TBC1 domain family member 9B [Source:HGNC SymbolAcc:HGNC:29097]	TBC1D9B	0.982029	1.02789	0.916064	1.08788	1.00964	0.974195	0.952555	0.356999	-0.0701256	Nonsignificant	None
ENSOCUP00000003581.4	-	-	0.983979	0.934918	1.14335	1.01288	1.01602	1.02169	1.00382	0.956409	0.00549999	Nonsignificant	None
ENSOCUP00000003584.3	splicing factor 3b subunit 3 [Source:HGNC SymbolAcc:HGNC:10770]	SF3B3	1.18305	0.847953	1.06926	0.988797	0.848587	0.927711	1.12121	0.353052	0.16506	Nonsignificant	None
ENSOCUP00000003586.4	interactor of little elongation complex ELL subunit 2 [Source:HGNC SymbolAcc:HGNC:29885]	ICE2	1.80896	0.915094	1.30189	0.849057	0.825472	0.877358	1.57763	0.197682	0.657763	Nonsignificant	None
ENSOCUP00000003592.3	myosin heavy chain 9 [Source:HGNC SymbolAcc:HGNC:7579]	MYH9	0.894989	0.956033	0.889008	0.944306	1.23708	1.00948	0.858713	0.17509	-0.219752	Nonsignificant	None
ENSOCUP00000003606.2	uroporphyrinogen decarboxylase [Source:HGNC SymbolAcc:HGNC:12591]	UROD	0.93415	1.00066	1.01158	1.05625	1.16976	1.227	0.853282	0.03872	-0.228905	Nonsignificant	None
ENSOCUP00000003607.2	transmembrane protein 201 [Source:HGNC SymbolAcc:HGNC:33719]	TMEM201	1.74123	0.959064	1.86623	1.04971	0.665205	0.805556	1.81177	0.0892052	0.857404	Nonsignificant	None
ENSOCUP00000003609.4	V-set and immunoglobulin domain containing 4 [Source:HGNC SymbolAcc:HGNC:17032]	VSIG4	1.18131	1.18131	0.880167	0.894755	0.832928	1.09482	1.1489	0.334431	0.200259	Nonsignificant	None
ENSOCUP00000003622.3	phosphomannomutase 2 [Source:HGNC SymbolAcc:HGNC:9115]	PMM2	1.09842	0.835829	1.12677	0.873022	0.820163	0.850322	1.20346	0.139988	0.267189	Nonsignificant	None
ENSOCUP00000003624.2	-	-	1.03968	1.03968	1.06349	0.888889	1.04762	0.730159	1.17857	0.224714	0.237039	Nonsignificant	None
ENSOCUP00000003635.2	cytochrome P450, family 2, subfamily J, polypeptide 1 [Source:NCBI geneAcc:100301544]	CYP2J1	1.53099	0.925726	1.15038	0.968299	0.805223	0.885592	1.3565	0.158961	0.439891	Nonsignificant	None
ENSOCUP00000003637.4	mitochondrial ribosomal protein S30 [Source:HGNC SymbolAcc:HGNC:8769]	MRPS30	0.916907	0.982709	0.882805	1.16475	1.1585	1.06532	0.82112	0.00970873	-0.284335	Significant	down
ENSOCUP00000003648.2	Oryctolagus cuniculus CD14 molecule (CD14), mRNA. [Source:RefSeq mRNAAcc:NM_001082195]	CD14	1.07842	0.926795	0.86733	0.928927	0.958778	1.0154	0.989473	0.88778	-0.015268	Nonsignificant	None
ENSOCUP00000003655.3	eukaryotic translation initiation factor 3 subunit F [Source:HGNC SymbolAcc:HGNC:3275]	EIF3F	1.13738	1.04724	1.07034	1.08313	0.980611	0.956889	1.07757	0.173555	0.107788	Nonsignificant	None
ENSOCUP00000003658.3	IK cytokine [Source:HGNC SymbolAcc:HGNC:5958]	IK	0.839647	1.01973	0.983689	0.802157	1.21705	1.09563	0.91275	0.53862	-0.131709	Nonsignificant	None
ENSOCUP00000003664.2	NADH:ubiquinone oxidoreductase subunit A2 [Source:HGNC SymbolAcc:HGNC:7685]	NDUFA2	0.705464	0.648942	0.511231	1.13984	1.399	0.860002	0.548904	0.0369638	-0.865374	Significant	down
ENSOCUP00000003670.3	hypoxia up-regulated 1 [Source:HGNC SymbolAcc:HGNC:16931]	HYOU1	0.981388	0.898501	0.852914	0.961221	1.14031	1.15919	0.838098	0.0746607	-0.25481	Nonsignificant	None
ENSOCUP00000003671.2	histidyl-tRNA synthetase 1 [Source:HGNC SymbolAcc:HGNC:4816]	HARS1	1.00295	0.833409	1.01027	1.14431	1.03617	0.973493	0.90255	0.250655	-0.147921	Nonsignificant	None
ENSOCUP00000003679.2	zinc finger matrin-type 2 [Source:HGNC SymbolAcc:HGNC:26433]	ZMAT2	0.790036	1.07215	0.912388	0.853025	1.26036	1.09353	0.865187	0.372661	-0.208917	Nonsignificant	None
ENSOCUP00000003680.4	WW domain binding protein 4 [Source:HGNC SymbolAcc:HGNC:12739]	WBP4	1.52083	1.11111	1.40972	1.29167	1.26389	1.15278	1.08989	0.439212	0.124179	Nonsignificant	None
ENSOCUP00000003682.3	methionyl aminopeptidase 1 [Source:HGNC SymbolAcc:HGNC:15789]	METAP1	0.942484	1.05229	0.903268	0.827451	0.981699	0.99085	1.03501	0.661685	0.0496503	Nonsignificant	None
ENSOCUP00000003691.3	RNA exonuclease 2 [Source:HGNC SymbolAcc:HGNC:17851]	REXO2	0.746179	1.07828	0.849467	1.02362	1.28763	1.20797	0.759805	0.0880551	-0.396298	Nonsignificant	None
ENSOCUP00000003692.3	minichromosome maintenance complex component 3 [Source:HGNC SymbolAcc:HGNC:6945]	MCM3	1.11818	0.863636	0.59697	1.3	2	1.31818	0.558399	0.0689016	-0.840632	Nonsignificant	None
ENSOCUP00000003694.3	Ecm29 proteasome adaptor and scaffold [Source:HGNC SymbolAcc:HGNC:29020]	ECPAS	1.19878	0.978527	1.02744	0.99836	0.957203	0.951238	1.1025	0.220142	0.140776	Nonsignificant	None
ENSOCUP00000003696.3	-	-	0.87157	0.899151	0.891938	0.732249	1.03013	0.912306	0.995505	0.967381	-0.0064995	Nonsignificant	None
ENSOCUP00000003714.3	epidermal growth factor receptor pathway substrate 15 [Source:HGNC SymbolAcc:HGNC:3419]	EPS15	0.911446	0.979267	0.835287	1.13443	1.14979	1.14634	0.794621	0.0286667	-0.331661	Significant	down
ENSOCUP00000003717.3	coiled-coil domain containing 47 [Source:HGNC SymbolAcc:HGNC:24856]	CCDC47	1.10279	0.873326	0.990771	1.05592	0.962903	0.997467	0.983621	0.829359	-0.0238251	Nonsignificant	None
ENSOCUP00000003723.2	NECAP endocytosis associated 1 [Source:HGNC SymbolAcc:HGNC:24539]	NECAP1	0.995603	0.930011	0.827776	1.08758	0.975815	0.990839	0.9015	0.170474	-0.149601	Nonsignificant	None
ENSOCUP00000003724.2	FYVE and coiled-coil domain containing 1 [Source:HGNC SymbolAcc:HGNC:14673]	FYCO1	0.879723	1.0182	0.908803	1.0906	1.1541	1.1367	0.830047	0.0143214	-0.268734	Significant	down
ENSOCUP00000003725.4	DEAD-box helicase 42 [Source:HGNC SymbolAcc:HGNC:18676]	DDX42	0.91954	0.968801	1.06814	1.04105	0.850575	0.899015	1.05943	0.485133	0.0832872	Nonsignificant	None
ENSOCUP00000003738.3	-	-	0.943613	0.932106	0.887802	1.03682	0.952819	1.01496	0.919763	0.0572379	-0.120667	Nonsignificant	None
ENSOCUP00000003741.2	-	-	1.00069	0.854911	1.17697	0.970549	0.873436	0.878398	1.11394	0.352302	0.155668	Nonsignificant	None
ENSOCUP00000003746.3	SWI/SNF related, matrix associated, actin dependent regulator of chromatin, subfamily d, member 2 [Source:HGNC SymbolAcc:HGNC:11107]	SMARCD2	1.13213	1.07858	0.894298	0.95758	0.884562	0.819889	1.16641	0.147167	0.222069	Nonsignificant	None
ENSOCUP00000003760.3	WD repeat and FYVE domain containing 1 [Source:HGNC SymbolAcc:HGNC:20451]	WDFY1	1.19686	0.913928	1.22972	1.18203	1.04274	1.04158	1.0227	0.834039	0.0323844	Nonsignificant	None
ENSOCUP00000003763.3	RAB GTPase activating protein 1 like [Source:HGNC SymbolAcc:HGNC:24663]	RABGAP1L	0.800752	0.879281	0.896917	1.25233	1.03254	1.11286	0.758433	0.0179845	-0.398906	Significant	down
ENSOCUP00000003764.4	target of myb1 like 2 membrane trafficking protein [Source:HGNC SymbolAcc:HGNC:11984]	TOM1L2	1.02562	0.981211	1.00607	0.969444	0.990321	0.898463	1.05412	0.167577	0.0760348	Nonsignificant	None
ENSOCUP00000003793.2	ECSIT signaling integrator [Source:HGNC SymbolAcc:HGNC:29548]	ECSIT	0.92604	1.1772	0.756549	1.0678	1.23421	1.05855	0.850986	0.283503	-0.232793	Nonsignificant	None
ENSOCUP00000003800.3	-	-	1.24194	0.956122	1.18967	0.997068	0.943451	0.995185	1.15398	0.167949	0.206615	Nonsignificant	None
ENSOCUP00000003811.4	nuclear transcription factor Y subunit beta [Source:HGNC SymbolAcc:HGNC:7805]	NFYB	0.794671	0.893417	0.824451	0.80721	0.901254	1.03448	0.916	0.346963	-0.12658	Nonsignificant	None
ENSOCUP00000003812.3	RAB22A, member RAS oncogene family [Source:HGNC SymbolAcc:HGNC:9764]	RAB22A	1.04797	1.06242	1.0835	0.951626	0.924127	0.980931	1.11804	0.00439045	0.160977	Nonsignificant	None
ENSOCUP00000003820.2	-	-	0.893949	1.04359	1.10215	0.887443	0.880286	0.790501	1.1882	0.0817901	0.248777	Nonsignificant	None
ENSOCUP00000003838.2	heterogeneous nuclear ribonucleoprotein H3 [Source:HGNC SymbolAcc:HGNC:5043]	HNRNPH3	0.843759	0.951811	1.0452	0.887359	0.907014	0.988227	1.0209	0.783174	0.0298466	Nonsignificant	None
ENSOCUP00000003840.4	VPS37B subunit of ESCRT-I [Source:HGNC SymbolAcc:HGNC:25754]	VPS37B	0.866463	1.01984	0.992369	0.911866	1.19878	0.95269	0.939719	0.5762	-0.0896994	Nonsignificant	None
ENSOCUP00000003841.3	RUN and FYVE domain containing 2 [Source:HGNC SymbolAcc:HGNC:19761]	RUFY2	0.939852	0.976198	1.0164	1.08073	1.04005	0.957703	0.952565	0.315017	-0.0701105	Nonsignificant	None
ENSOCUP00000003855.2	Mtr4 exosome RNA helicase [Source:HGNC SymbolAcc:HGNC:18734]	MTREX	1.1659	0.875431	1.1062	0.970723	0.832377	0.904707	1.16239	0.2059	0.217096	Nonsignificant	None
ENSOCUP00000003875.4	glia maturation factor beta [Source:HGNC SymbolAcc:HGNC:4373]	GMFB	0.783233	1.39973	0.884432	1.02026	1.43307	1.01184	0.88521	0.604442	-0.175909	Nonsignificant	None
ENSOCUP00000003881.1	PYD and CARD domain containing [Source:HGNC SymbolAcc:HGNC:16608]	PYCARD	1.03794	0.954775	0.894599	0.945431	1.36759	1.21192	0.819107	0.177595	-0.287876	Nonsignificant	None
ENSOCUP00000003886.3	transforming acidic coiled-coil containing protein 1 [Source:HGNC SymbolAcc:HGNC:11522]	TACC1	0.793305	1.04194	0.737118	0.890318	1.30948	1.10187	0.77911	0.18732	-0.360102	Nonsignificant	None
ENSOCUP00000003887.3	solute carrier family 4 member 1 (Diego blood group) [Source:HGNC SymbolAcc:HGNC:11027]	SLC4A1	0.83531	1.1008	0.988408	0.800133	0.841106	0.783078	1.20633	0.101944	0.27062	Nonsignificant	None
ENSOCUP00000003888.3	-	-	0.882685	0.744668	0.630489	1.26098	1.36512	0.909661	0.638573	0.0523017	-0.647076	Nonsignificant	None
ENSOCUP00000003889.3	-	-	0.915388	1.09451	0.927264	0.970312	1.36121	0.946066	0.896135	0.481619	-0.158212	Nonsignificant	None
ENSOCUP00000003893.4	heat shock protein family B (small) member 8 [Source:HGNC SymbolAcc:HGNC:30171]	HSPB8	0.809932	1.08253	0.86635	1.01607	1.20175	1.12963	0.824152	0.118826	-0.279018	Nonsignificant	None
ENSOCUP00000003911.4	protein tyrosine phosphatase non-receptor type 11 [Source:HGNC SymbolAcc:HGNC:9644]	PTPN11	0.93203	1.02472	0.906034	1.10009	1.05191	1.0031	0.907352	0.0995632	-0.140265	Nonsignificant	None
ENSOCUP00000003917.3	apoptosis inducing factor mitochondria associated 2 [Source:HGNC SymbolAcc:HGNC:21411]	AIFM2	1.36892	1.03735	1.37354	1.01889	0.911064	0.89366	1.33864	0.0540209	0.420771	Nonsignificant	None
ENSOCUP00000003919.3	Translation initiation factor eIF-2B subunit epsilon [Source:UniProtKB/Swiss-ProtAcc:P47823]	EIF2B5	0.86058	0.962029	0.78058	1.13275	1.12174	0.993333	0.801517	0.0357048	-0.319195	Significant	down
ENSOCUP00000003920.3	serine/threonine kinase 3 [Source:HGNC SymbolAcc:HGNC:11406]	STK3	1.09857	0.875486	1.00324	1.05577	0.851492	0.958495	1.03892	0.692759	0.0550885	Nonsignificant	None
ENSOCUP00000003921.2	secretion associated Ras related GTPase 1A [Source:HGNC SymbolAcc:HGNC:10534]	SAR1A	1.267	0.997037	0.98822	1.16556	1.0031	1.02448	1.01851	0.859921	0.0264641	Nonsignificant	None
ENSOCUP00000003923.4	-	-	1.40909	0.779221	1.16883	1.34632	0.967532	0.965368	1.02376	0.912877	0.0338809	Nonsignificant	None
ENSOCUP00000003924.3	cytochrome P450 family 51 subfamily A member 1 [Source:HGNC SymbolAcc:HGNC:2649]	CYP51A1	1.01259	0.897625	0.883373	1.91164	0.973634	0.987411	0.721357	0.366048	-0.471215	Nonsignificant	None
ENSOCUP00000003933.2	adaptor related protein complex 2 subunit mu 1 [Source:HGNC SymbolAcc:HGNC:564]	AP2M1	1.22923	0.833383	0.939506	1.26489	0.82163	1.09131	0.944709	0.754682	-0.0820574	Nonsignificant	None
ENSOCUP00000003937.2	Acyl-CoA-binding protein [Source:UniProtKB/Swiss-ProtAcc:Q8WN94]	-	0.808367	1.24486	0.829636	0.793016	1.50715	1.18508	0.827164	0.467958	-0.273755	Nonsignificant	None
ENSOCUP00000003940.3	Oryctolagus cuniculus annexin A11 (ANXA11), mRNA. [Source:RefSeq mRNAAcc:NM_001082739]	ANXA11	1.40998	0.948232	1.353	1.06402	0.887868	0.976997	1.2671	0.165625	0.341536	Nonsignificant	None
ENSOCUP00000003943.3	-	-	0.81677	1.08103	0.923207	0.890457	1.02654	0.93563	0.988915	0.908963	-0.0160812	Nonsignificant	None
ENSOCUP00000003945.3	ATP binding cassette subfamily F member 3 [Source:HGNC SymbolAcc:HGNC:72]	ABCF3	0.874396	0.939614	0.892512	0.97343	0.963768	0.858696	0.968035	0.513165	-0.0468695	Nonsignificant	None
ENSOCUP00000003949.2	-	-	0.658719	0.832896	0.51081	1.15296	1.77248	0.998788	0.510272	0.0652773	-0.970661	Nonsignificant	None
ENSOCUP00000003952.4	neuropilin 1 [Source:HGNC SymbolAcc:HGNC:8004]	NRP1	1.27549	0.922793	1.10283	0.89349	0.77768	0.916301	1.2758	0.0976698	0.351406	Nonsignificant	None
ENSOCUP00000003960.3	double PHD fingers 2 [Source:HGNC SymbolAcc:HGNC:9964]	DPF2	0.805801	0.959647	0.859269	0.837579	1.13619	1.00202	0.882024	0.295904	-0.18111	Nonsignificant	None
ENSOCUP00000003969.3	ribosomal protein S6 kinase B1 [Source:HGNC SymbolAcc:HGNC:10436]	-	0.809952	0.9302	0.882516	1.06634	1.16655	0.958535	0.821784	0.0525491	-0.283168	Nonsignificant	None
ENSOCUP00000003973.1	bolA family member 1 [Source:HGNC SymbolAcc:HGNC:24263]	BOLA1	1.00118	0.949173	0.951537	0.951537	1.21749	0.87234	0.954139	0.68291	-0.0677284	Nonsignificant	None
ENSOCUP00000003976.2	splicing factor 3b subunit 4 [Source:HGNC SymbolAcc:HGNC:10771]	SF3B4	0.843788	0.765983	0.690591	0.81544	0.940893	0.962002	0.846239	0.0937227	-0.240863	Nonsignificant	None
ENSOCUP00000003977.3	-	-	1.06887	0.93235	1.07882	1.08265	0.931279	1.00204	1.02125	0.756722	0.0303309	Nonsignificant	None
ENSOCUP00000003978.2	leucine rich repeat containing 59 [Source:HGNC SymbolAcc:HGNC:28817]	LRRC59	0.978653	0.864188	0.903325	1.25298	1.1601	1.17532	0.765291	0.00315306	-0.385919	Significant	down
ENSOCUP00000003982.3	dynein cytoplasmic 1 light intermediate chain 2 [Source:HGNC SymbolAcc:HGNC:2966]	DYNC1LI2	0.979531	1.03972	0.975089	1.05987	0.956101	1.00846	0.990049	0.797022	-0.0144275	Nonsignificant	None
ENSOCUP00000003988.3	Alpha-1-acid glycoprotein [Source:UniProtKB/Swiss-ProtAcc:P25227]	-	0.453755	0.477028	0.351179	0.628845	0.944267	0.921594	0.513873	0.0204819	-0.960517	Significant	down
ENSOCUP00000003989.3	3-phosphoadenosine 5-phosphosulfate synthase 1 [Source:HGNC SymbolAcc:HGNC:8603]	PAPSS1	0.981832	0.834217	1.00606	1.21953	0.943225	1.0651	0.874296	0.232896	-0.193806	Nonsignificant	None
ENSOCUP00000003990.3	aph-1 homolog B, gamma-secretase subunit [Source:HGNC SymbolAcc:HGNC:24080]	APH1B	1.57143	1	1.4	1.025	1.06429	1.11786	1.23831	0.269842	0.308369	Nonsignificant	None
ENSOCUP00000004006.2	zinc finger RANBP2-type containing 2 [Source:HGNC SymbolAcc:HGNC:13058]	ZRANB2	0.616622	1.05255	0.960065	0.889339	1.26786	1.08658	0.810548	0.299142	-0.30303	Nonsignificant	None
ENSOCUP00000004007.2	ATP synthase F1 subunit gamma [Source:HGNC SymbolAcc:HGNC:833]	ATP5F1C	1.18736	0.750526	1.47347	0.893924	0.772582	0.77096	1.39955	0.204061	0.484962	Nonsignificant	None
ENSOCUP00000004013.3	RAS p21 protein activator 1 [Source:HGNC SymbolAcc:HGNC:9871]	RASA1	0.995556	0.872444	0.98	0.993333	0.884889	1.048	0.973269	0.693896	-0.0390902	Nonsignificant	None
ENSOCUP00000004023.3	fumarylacetoacetate hydrolase [Source:HGNC SymbolAcc:HGNC:3579]	FAH	1.2254	0.922464	1.26307	1.01794	0.865521	0.917908	1.2176	0.156661	0.284036	Nonsignificant	None
ENSOCUP00000004033.3	Oryctolagus cuniculus transmembrane p24 trafficking protein 10 (TMED10), mRNA. [Source:RefSeq mRNAAcc:NM_001082408]	TMED10	1.15174	0.896185	0.98761	1.12331	0.940724	0.928138	1.01449	0.889661	0.0207586	Nonsignificant	None
ENSOCUP00000004041.3	NudC domain containing 1 [Source:HGNC SymbolAcc:HGNC:24306]	NUDCD1	1.05956	0.842003	0.928447	1.01779	0.887062	0.967511	0.985256	0.857652	-0.0214302	Nonsignificant	None
ENSOCUP00000004056.2	prune exopolyphosphatase 1 [Source:HGNC SymbolAcc:HGNC:13420]	PRUNE1	1.0066	1.03714	1.11746	1.07127	1.00189	0.986237	1.03328	0.465764	0.0472283	Nonsignificant	None
ENSOCUP00000004063.3	-	-	0.918195	0.890203	1.02196	1.01569	1.15179	1.09242	0.868236	0.0634539	-0.203841	Nonsignificant	None
ENSOCUP00000004071.4	DExD/H-box helicase 58 [Source:HGNC SymbolAcc:HGNC:19102]	DDX58	1.30614	0.830312	0.853995	0.911646	0.971525	0.895196	1.07633	0.694122	0.106124	Nonsignificant	None
ENSOCUP00000004082.3	shiftless antiviral inhibitor of ribosomal frameshifting [Source:HGNC SymbolAcc:HGNC:25649]	SHFL	0.877828	1.24786	0.928607	0.969331	1.32881	1.10759	0.896811	0.494764	-0.157124	Nonsignificant	None
ENSOCUP00000004100.3	ubiquitin specific peptidase 25 [Source:HGNC SymbolAcc:HGNC:12624]	USP25	1.03024	0.993565	1.01673	1.24131	1.09846	1.074	0.890669	0.0797435	-0.167038	Nonsignificant	None
ENSOCUP00000004107.4	ribosomal L1 domain containing 1 [Source:HGNC SymbolAcc:HGNC:24534]	RSL1D1	0.945815	0.965001	0.961417	1.02066	1.06114	1.00675	0.929961	0.014179	-0.104758	Nonsignificant	None
ENSOCUP00000004122.4	caspase recruitment domain family member 6 [Source:HGNC SymbolAcc:HGNC:16394]	CARD6	0.951285	1.11008	0.900407	1.02793	0.868223	1.19908	0.956881	0.717435	-0.0635884	Nonsignificant	None
ENSOCUP00000004128.2	macroH2A.2 histone [Source:HGNC SymbolAcc:HGNC:14453]	MACROH2A2	1.37657	0.905918	1.52795	0.772274	0.780284	0.795815	1.62259	0.121174	0.698298	Nonsignificant	None
ENSOCUP00000004136.4	rabaptin, RAB GTPase binding effector protein 1 [Source:HGNC SymbolAcc:HGNC:17677]	RABEP1	0.784879	1.20797	0.878357	0.892603	1.31543	1.10959	0.865441	0.448089	-0.208493	Nonsignificant	None
ENSOCUP00000004137.3	abraxas 2, BRISC complex subunit [Source:HGNC SymbolAcc:HGNC:28975]	ABRAXAS2	1.07444	0.925259	0.988713	1.15802	0.959121	1.14033	0.9174	0.308079	-0.124377	Nonsignificant	None
ENSOCUP00000004138.2	peroxiredoxin 4 [Source:HGNC SymbolAcc:HGNC:17169]	PRDX4	0.884263	0.968862	0.878455	1.22112	0.967322	1.14702	0.818952	0.067427	-0.288149	Nonsignificant	None
ENSOCUP00000004142.2	nucleoporin 88 [Source:HGNC SymbolAcc:HGNC:8067]	NUP88	1.10938	0.885051	1.11265	0.880637	0.824986	0.878142	1.20254	0.0875172	0.266085	Nonsignificant	None
ENSOCUP00000004147.2	TatD DNase domain containing 3 [Source:HGNC SymbolAcc:HGNC:27010]	TATDN3	1.11707	0.941463	1.32195	1.10244	1.00976	1.19512	1.02212	0.851626	0.0315701	Nonsignificant	None
ENSOCUP00000004159.3	-	-	1.01449	1.34783	1.2029	1.94203	1.4058	1.10145	0.801303	0.32682	-0.31958	Nonsignificant	None
ENSOCUP00000004160.3	Cbl proto-oncogene [Source:HGNC SymbolAcc:HGNC:1541]	CBL	1.00704	0.866643	0.821605	0.868403	0.823364	0.870866	1.05176	0.487854	0.0728115	Nonsignificant	None
ENSOCUP00000004165.3	RAB23, member RAS oncogene family [Source:HGNC SymbolAcc:HGNC:14263]	RAB23	1.11732	1.07098	1.40566	1.21037	0.911732	1.12174	1.10794	0.442646	0.147875	Nonsignificant	None
ENSOCUP00000004166.3	large 60S subunit nuclear export GTPase 1 [Source:HGNC SymbolAcc:HGNC:25652]	LSG1	0.887029	0.853556	0.882845	1.03347	1.03347	1.28033	0.78375	0.0969718	-0.351535	Nonsignificant	None
ENSOCUP00000004172.2	ATP binding cassette subfamily D member 3 [Source:HGNC SymbolAcc:HGNC:67]	ABCD3	0.932539	0.839809	0.926341	1.51085	1.24172	1.06841	0.706282	0.0473023	-0.501683	Significant	down
ENSOCUP00000004178.2	-	-	0.875449	0.937796	0.990519	1.23028	1.09654	1.14782	0.806921	0.0120067	-0.309501	Significant	down
ENSOCUP00000004182.3	disco interacting protein 2 homolog A [Source:HGNC SymbolAcc:HGNC:17217]	DIP2A	1.15204	1.01396	0.988983	0.995409	0.940874	0.996511	1.07576	0.241602	0.105353	Nonsignificant	None
ENSOCUP00000004186.2	DnaJ heat shock protein family (Hsp40) member A2 [Source:HGNC SymbolAcc:HGNC:14884]	DNAJA2	0.758901	1.02708	0.853235	1.08983	1.25038	1.07463	0.772868	0.0554231	-0.371706	Nonsignificant	None
ENSOCUP00000004188.2	small nuclear ribonucleoprotein D3 polypeptide [Source:HGNC SymbolAcc:HGNC:11160]	SNRPD3	0.929446	0.905059	0.84721	0.619669	0.964383	0.853448	1.10019	0.479419	0.137754	Nonsignificant	None
ENSOCUP00000004196.3	interacts with SUPT6H, CTD assembly factor 1 [Source:HGNC SymbolAcc:HGNC:25467]	IWS1	1.04824	1.0538	1.16327	1.32468	0.998145	0.998145	0.98324	0.879764	-0.0243842	Nonsignificant	None
ENSOCUP00000004214.3	arginyl-tRNA synthetase 2, mitochondrial [Source:HGNC SymbolAcc:HGNC:21406]	RARS2	0.964497	0.869822	0.857988	0.745562	0.692308	1.01775	1.09639	0.499076	0.132755	Nonsignificant	None
ENSOCUP00000004225.2	ABRA C-terminal like [Source:HGNC SymbolAcc:HGNC:21230]	ABRACL	1.26461	0.853088	0.894825	1.31886	0.804674	1.00751	0.962143	0.852045	-0.0556761	Nonsignificant	None
ENSOCUP00000004230.2	VPS18 core subunit of CORVET and HOPS complexes [Source:HGNC SymbolAcc:HGNC:15972]	VPS18	1.01962	1.0099	1.01503	1.04066	0.957575	1.00636	1.0133	0.636981	0.0190563	Nonsignificant	None
ENSOCUP00000004234.3	-	-	1.10873	0.789413	1.36786	0.841009	0.758265	0.796484	1.36324	0.223264	0.447045	Nonsignificant	None
ENSOCUP00000004236.2	ADAMTS like 1 [Source:HGNC SymbolAcc:HGNC:14632]	ADAMTSL1	0.949383	1.44198	0.867901	0.937037	0.744444	0.997531	1.21659	0.377153	0.282843	Nonsignificant	None
ENSOCUP00000004239.3	ribosomal protein L12 [Source:HGNC SymbolAcc:HGNC:10302]	-	1.35547	0.8797	1.10999	0.966574	0.867763	0.922785	1.21328	0.234931	0.278913	Nonsignificant	None
ENSOCUP00000004245.2	actin related protein 2 [Source:HGNC SymbolAcc:HGNC:169]	ACTR2	1.01899	0.874848	1.00472	1.01683	0.912296	0.970196	0.999734	0.996484	-0.000384468	Nonsignificant	None
ENSOCUP00000004255.3	niban apoptosis regulator 2 [Source:HGNC SymbolAcc:HGNC:25282]	NIBAN2	1.13676	0.946181	1.04543	1.10596	0.889922	0.963562	1.05708	0.539163	0.080086	Nonsignificant	None
ENSOCUP00000004260.3	NHL repeat containing 2 [Source:HGNC SymbolAcc:HGNC:24731]	NHLRC2	0.983108	0.982747	1.02934	1.03883	0.950406	0.981304	1.0083	0.798906	0.0119208	Nonsignificant	None
ENSOCUP00000004267.2	Suv3 like RNA helicase [Source:HGNC SymbolAcc:HGNC:11471]	SUPV3L1	1.0439	1.2122	1.48537	1.36829	1.20488	1.18537	0.995457	0.969761	-0.00656838	Nonsignificant	None
ENSOCUP00000004271.3	prefoldin subunit 4 [Source:HGNC SymbolAcc:HGNC:8868]	PFDN4	0.745546	1.05248	0.763524	0.862974	1.3884	1.07143	0.770899	0.236283	-0.375386	Nonsignificant	None
ENSOCUP00000004295.3	CUGBP Elav-like family member 2 [Source:HGNC SymbolAcc:HGNC:2550]	CELF2	0.970341	1.04065	1.04708	1.1485	0.947008	1.02126	0.981168	0.774265	-0.0274281	Nonsignificant	None
ENSOCUP00000004300.3	internexin neuronal intermediate filament protein alpha [Source:HGNC SymbolAcc:HGNC:6057]	INA	0.72605	0.935953	0.884284	0.827234	1.06136	1.03014	0.872395	0.269013	-0.196946	Nonsignificant	None
ENSOCUP00000004307.2	KDEL endoplasmic reticulum protein retention receptor 3 [Source:HGNC SymbolAcc:HGNC:6306]	KDELR3	1.08281	0.88691	1.06679	1.23063	0.870882	0.985752	0.983559	0.897473	-0.0239161	Nonsignificant	None
ENSOCUP00000004311.4	DEAD-box helicase 17 [Source:HGNC SymbolAcc:HGNC:2740]	DDX17	0.82351	0.975939	1.05218	0.968279	1.0168	1.01416	0.950781	0.515393	-0.0728156	Nonsignificant	None
ENSOCUP00000004318.3	exportin 1 [Source:HGNC SymbolAcc:HGNC:12825]	XPO1	1.28537	0.891183	1.06335	1.00546	0.779015	0.946754	1.18624	0.270583	0.246401	Nonsignificant	None
ENSOCUP00000004319.3	acylaminoacyl-peptide hydrolase [Source:HGNC SymbolAcc:HGNC:586]	APEH	1.08822	0.977323	1.11238	0.959584	0.899847	0.855307	1.17062	0.0397841	0.227269	Nonsignificant	None
ENSOCUP00000004324.3	pyridine nucleotide-disulphide oxidoreductase domain 2 [Source:HGNC SymbolAcc:HGNC:23517]	PYROXD2	0.996422	0.917114	0.747168	1.12612	0.915027	1.00358	0.873874	0.251856	-0.194503	Nonsignificant	None
ENSOCUP00000004327.3	eukaryotic translation initiation factor 3 subunit A [Source:HGNC SymbolAcc:HGNC:3271]	EIF3A	0.976825	0.976553	0.910068	1.02985	1.07417	1.04356	0.909732	0.0213317	-0.136487	Nonsignificant	None
ENSOCUP00000004329.4	DENN domain containing 10 [Source:HGNC SymbolAcc:HGNC:31793]	DENND10	1.02196	1.0257	1.08318	0.997196	0.91028	0.977103	1.08537	0.0671426	0.118189	Nonsignificant	None
ENSOCUP00000004330.4	thioredoxin related transmembrane protein 3 [Source:HGNC SymbolAcc:HGNC:24718]	TMX3	1.24981	0.987561	1.02244	0.983586	0.793152	0.926007	1.20611	0.136006	0.270363	Nonsignificant	None
ENSOCUP00000004332.4	kininogen 1 [Source:HGNC SymbolAcc:HGNC:6383]	KNG1	0.815822	1.27319	0.909855	0.947342	1.2905	1.25201	0.859314	0.406805	-0.218743	Nonsignificant	None
ENSOCUP00000004337.2	-	-	1.31655	0.94281	1.04472	1.25724	0.81478	0.988703	1.07951	0.658711	0.110374	Nonsignificant	None
ENSOCUP00000004343.4	spectrin beta, non-erythrocytic 1 [Source:HGNC SymbolAcc:HGNC:11275]	SPTBN1	0.940825	1.08076	0.989508	0.933885	1.0009	1.09299	0.994492	0.932563	-0.00796819	Nonsignificant	None
ENSOCUP00000004347.4	cullin associated and neddylation dissociated 1 [Source:HGNC SymbolAcc:HGNC:30688]	CAND1	1.2131	0.884085	1.12488	0.997217	0.77869	0.900873	1.20371	0.194959	0.267483	Nonsignificant	None
ENSOCUP00000004348.2	O-sialoglycoprotein endopeptidase [Source:HGNC SymbolAcc:HGNC:18028]	OSGEP	1.1218	0.902422	1.18287	1.01544	0.8947	0.910495	1.13701	0.239088	0.185243	Nonsignificant	None
ENSOCUP00000004349.2	apurinic/apyrimidinic endodeoxyribonuclease 1 [Source:HGNC SymbolAcc:HGNC:587]	APEX1	1.3156	0.817091	1.23401	0.887678	0.786147	0.896928	1.30962	0.16926	0.389145	Nonsignificant	None
ENSOCUP00000004354.3	purine nucleoside phosphorylase [Source:HGNC SymbolAcc:HGNC:7892]	PNP	1.39679	0.962697	0.973799	0.927541	0.78277	0.855081	1.29933	0.160664	0.377765	Nonsignificant	None
ENSOCUP00000004355.4	-	-	0.860219	1.05836	0.902544	0.907983	1.29514	1.16545	0.837482	0.229317	-0.255869	Nonsignificant	None
ENSOCUP00000004359.3	FKBP prolyl isomerase 15 [Source:HGNC SymbolAcc:HGNC:23397]	FKBP15	0.969943	1.07952	0.874308	0.93267	1.06081	0.994815	0.978407	0.773603	-0.0314939	Nonsignificant	None
ENSOCUP00000004360.3	WASH complex subunit 4 [Source:HGNC SymbolAcc:HGNC:29174]	WASHC4	1.17539	0.970435	0.912105	0.978426	0.842589	1.01239	1.07924	0.475762	0.110021	Nonsignificant	None
ENSOCUP00000004364.3	-	-	0.984156	0.730393	1.02139	0.50647	0.608661	0.548455	1.6446	0.0204936	0.71774	Significant	up
ENSOCUP00000004372.4	pre-mRNA processing factor 4 [Source:HGNC SymbolAcc:HGNC:17349]	PRPF4	0.957286	0.961592	1.00081	1.03445	0.936569	0.995694	0.984151	0.646414	-0.0230489	Nonsignificant	None
ENSOCUP00000004376.3	TBC1 domain family member 8B [Source:HGNC SymbolAcc:HGNC:24715]	TBC1D8B	0.954831	1.22388	1.27533	1.15004	0.866457	0.812647	1.22088	0.222409	0.287922	Nonsignificant	None
ENSOCUP00000004379.3	-	-	1.12723	0.8906	1.30551	0.931118	0.676661	0.916532	1.31653	0.141676	0.396744	Nonsignificant	None
ENSOCUP00000004388.3	Oryctolagus cuniculus kinase insert domain receptor (a type III receptor tyrosine kinase) (KDR), mRNA. [Source:RefSeq mRNAAcc:NM_001195670]	KDR	0.914286	1.10714	0.971429	0.892857	0.821429	0.835714	1.17367	0.0734338	0.231026	Nonsignificant	None
ENSOCUP00000004406.3	NADH:ubiquinone oxidoreductase subunit B6 [Source:HGNC SymbolAcc:HGNC:7701]	NDUFB6	1.09179	0.763894	0.808534	1.21639	1.08856	0.934744	0.822367	0.217061	-0.282145	Nonsignificant	None
ENSOCUP00000004407.3	-	-	1.31438	0.927081	1.41744	0.931359	0.830536	0.880224	1.38484	0.0897524	0.469715	Nonsignificant	None
ENSOCUP00000004408.3	glutaminyl-tRNA synthetase 1 [Source:HGNC SymbolAcc:HGNC:9751]	QARS1	1.10565	0.893947	0.930694	1.16071	0.986976	1.06564	0.911917	0.316012	-0.133026	Nonsignificant	None
ENSOCUP00000004410.4	serpin family B member 9 [Source:HGNC SymbolAcc:HGNC:8955]	SERPINB9	1.55553	0.790448	0.886153	0.939467	0.837468	0.906146	1.20464	0.527166	0.268598	Nonsignificant	None
ENSOCUP00000004415.3	ubiquitin specific peptidase 19 [Source:HGNC SymbolAcc:HGNC:12617]	USP19	1.35362	0.956978	1.01994	1.10178	0.897167	0.959077	1.12593	0.416553	0.171119	Nonsignificant	None
ENSOCUP00000004418.3	serine/threonine kinase 10 [Source:HGNC SymbolAcc:HGNC:11388]	STK10	0.91786	0.970485	0.838483	0.884702	1.08792	0.920372	0.942563	0.49281	-0.0853388	Nonsignificant	None
ENSOCUP00000004426.2	laminin subunit beta 2 [Source:HGNC SymbolAcc:HGNC:6487]	LAMB2	0.970344	1.20379	1.01909	0.803832	0.933393	0.890068	1.2154	0.0794717	0.281436	Nonsignificant	None
ENSOCUP00000004430.4	fibroblast activation protein alpha [Source:HGNC SymbolAcc:HGNC:3590]	FAP	1.04315	0.988097	1.03248	1.06943	0.841627	1.03191	1.04103	0.608342	0.0580182	Nonsignificant	None
ENSOCUP00000004433.3	phosphoinositide-3-kinase regulatory subunit 1 [Source:HGNC SymbolAcc:HGNC:8979]	PIK3R1	0.96099	1.06833	1.01372	1.0573	1.10708	0.999462	0.96182	0.410931	-0.0561616	Nonsignificant	None
ENSOCUP00000004439.3	-	-	1.15742	0.818165	1.28894	0.930818	0.72919	0.703478	1.38123	0.129359	0.465956	Nonsignificant	None
ENSOCUP00000004454.2	syntaxin binding protein 6 [Source:HGNC SymbolAcc:HGNC:19666]	STXBP6	1.08652	0.86637	1.11348	0.89837	0.83763	0.835556	1.19242	0.111193	0.253891	Nonsignificant	None
ENSOCUP00000004455.2	Oryctolagus cuniculus proteasome 26S subunit, non-ATPase 4 (PSMD4), mRNA. [Source:RefSeq mRNAAcc:NM_001171301]	PSMD4	0.826676	1.02126	0.784902	0.888274	1.20828	1.01943	0.844947	0.244126	-0.243067	Nonsignificant	None
ENSOCUP00000004457.2	endonuclease/exonuclease/phosphatase family domain containing 1 [Source:HGNC SymbolAcc:HGNC:22223]	EEPD1	0.880477	0.910174	0.96462	1.10156	1.02212	0.795723	0.943779	0.595074	-0.0834786	Nonsignificant	None
ENSOCUP00000004465.4	carboxylesterase 3 [Source:HGNC SymbolAcc:HGNC:1865]	CES3	1.44829	0.909764	0.737051	1.48926	0.824219	1.14257	0.895561	0.697246	-0.159136	Nonsignificant	None
ENSOCUP00000004468.4	-	-	1.12949	0.938462	0.948077	0.911538	0.898077	0.862821	1.12857	0.147115	0.174493	Nonsignificant	None
ENSOCUP00000004469.2	farnesyl-diphosphate farnesyltransferase 1 [Source:HGNC SymbolAcc:HGNC:3629]	FDFT1	0.804122	0.931994	0.75085	1.41906	1.16043	1.11643	0.672893	0.0206592	-0.571551	Significant	down
ENSOCUP00000004478.2	-	-	0.732046	1.03629	0.752694	0.85918	1.10897	1.10062	0.821513	0.226429	-0.283645	Nonsignificant	None
ENSOCUP00000004482.1	dermatopontin [Source:HGNC SymbolAcc:HGNC:3011]	DPT	0.792075	1.3614	0.906457	0.977565	1.13294	1.16579	0.93396	0.714059	-0.0985672	Nonsignificant	None
ENSOCUP00000004483.2	chromosome 16 open reading frame 70 [Source:HGNC SymbolAcc:HGNC:29564]	C16orf70	1.02847	1.02847	1.0233	0.967213	0.897325	0.975841	1.08445	0.0838848	0.11696	Nonsignificant	None
ENSOCUP00000004485.3	quiescin sulfhydryl oxidase 1 [Source:HGNC SymbolAcc:HGNC:9756]	QSOX1	1.11443	1.09701	1.08209	1.29602	1.01741	1.06716	0.974246	0.76799	-0.0376423	Nonsignificant	None
ENSOCUP00000004486.3	Oryctolagus cuniculus flavin containing dimethylaniline monoxygenase 2 (FMO2), mRNA. [Source:RefSeq mRNAAcc:NM_001082284]	FMO2	1.09436	0.930205	0.92309	1.23158	1.02253	1.06861	0.887121	0.213362	-0.172796	Nonsignificant	None
ENSOCUP00000004499.2	24-dehydrocholesterol reductase [Source:HGNC SymbolAcc:HGNC:2859]	DHCR24	0.850312	0.862266	0.829394	1.49117	1.22575	1.09209	0.667356	0.0682549	-0.583471	Nonsignificant	None
ENSOCUP00000004501.3	-	-	0.869318	0.818182	1.86364	1.16477	0.982955	0.892045	1.16822	0.65137	0.224317	Nonsignificant	None
ENSOCUP00000004505.3	Protein S100-A10 [Source:UniProtKB/Swiss-ProtAcc:Q6SQH4]	-	1.06741	1.04706	1.12641	1.02464	0.730581	1.00634	1.17357	0.178535	0.230899	Nonsignificant	None
ENSOCUP00000004506.3	ABR activator of RhoGEF and GTPase [Source:HGNC SymbolAcc:HGNC:81]	ABR	1.03747	0.88632	1.01977	0.966677	0.907526	0.924904	1.05161	0.397167	0.0725947	Nonsignificant	None
ENSOCUP00000004520.3	microtubule associated scaffold protein 1 [Source:HGNC SymbolAcc:HGNC:29789]	MTUS1	0.808511	0.912641	0.795995	1.13567	1.30288	1.05457	0.720602	0.0165227	-0.472726	Significant	down
ENSOCUP00000004537.2	coagulation factor IX [Source:NCBI geneAcc:100009113]	F9	1.03709	1.2056	0.909998	0.819128	1.00434	1.00542	1.11446	0.364755	0.156343	Nonsignificant	None
ENSOCUP00000004540.4	quinoid dihydropteridine reductase [Source:HGNC SymbolAcc:HGNC:9752]	QDPR	1.13898	0.792407	1.25939	0.874373	0.844814	0.821831	1.25571	0.261054	0.328503	Nonsignificant	None
ENSOCUP00000004546.1	prodynorphin [Source:HGNC SymbolAcc:HGNC:8820]	PDYN	0.660895	0.920635	0.959596	0.784993	1.22511	1.15873	0.801913	0.276016	-0.318483	Nonsignificant	None
ENSOCUP00000004550.3	dimethylarginine dimethylaminohydrolase 1 [Source:HGNC SymbolAcc:HGNC:2715]	DDAH1	1.00548	1.34123	1.15478	0.820351	1.37964	0.849065	1.14838	0.50498	0.199604	Nonsignificant	None
ENSOCUP00000004555.4	-	-	0.864482	0.878812	0.76449	1.11324	1.11975	1.06786	0.759738	0.00258991	-0.396426	Significant	down
ENSOCUP00000004560.3	mitochondrial ribosomal protein S36 [Source:HGNC SymbolAcc:HGNC:16631]	MRPS36	0.864619	1.04967	0.84257	0.881349	1.21954	0.946122	0.904775	0.474613	-0.144369	Nonsignificant	None
ENSOCUP00000004575.1	-	-	0.897679	0.9713	1.01972	1.05865	0.864986	0.909908	1.01946	0.801495	0.0278115	Nonsignificant	None
ENSOCUP00000004577.2	transmembrane protein 115 [Source:HGNC SymbolAcc:HGNC:30055]	TMEM115	1.03342	1.00129	1.09447	1.31812	0.973008	1.18188	0.900999	0.332357	-0.150402	Nonsignificant	None
ENSOCUP00000004591.3	glycyl-tRNA synthetase 1 [Source:HGNC SymbolAcc:HGNC:4162]	GARS1	0.95071	0.924192	0.89511	1.06477	1.05461	0.986199	0.891947	0.0191048	-0.16497	Nonsignificant	None
ENSOCUP00000004593.3	transient receptor potential cation channel subfamily V member 2 [Source:HGNC SymbolAcc:HGNC:18082]	TRPV2	1.13265	1.27551	0.877551	1.15306	0.734694	0.908163	1.17518	0.386561	0.232885	Nonsignificant	None
ENSOCUP00000004598.3	cell death inducing DFFA like effector c [Source:HGNC SymbolAcc:HGNC:24229]	CIDEC	1.13248	1.16581	1.02094	1.04188	0.837179	0.934615	1.17968	0.0838201	0.238393	Nonsignificant	None
ENSOCUP00000004600.2	jagunal homolog 1 [Source:HGNC SymbolAcc:HGNC:26926]	JAGN1	2.48936	1.04965	1.30674	1.09397	0.758865	1.01241	1.69121	0.220134	0.758058	Nonsignificant	None
ENSOCUP00000004611.2	MAPK activated protein kinase 3 [Source:HGNC SymbolAcc:HGNC:6888]	MAPKAPK3	1.14113	0.833333	1.04032	0.950269	1.08737	1.01949	0.986151	0.893391	-0.0201198	Nonsignificant	None
ENSOCUP00000004613.4	AT-rich interaction domain 1A [Source:HGNC SymbolAcc:HGNC:11110]	ARID1A	0.922896	1.21542	0.926427	1.12713	1.24308	1.03002	0.901333	0.385287	-0.149868	Nonsignificant	None
ENSOCUP00000004619.4	Oryctolagus cuniculus microtubule associated protein 1A (MAP1A), mRNA. [Source:RefSeq mRNAAcc:NM_001171311]	MAP1A	0.876205	0.984974	0.779771	1.0702	1.10518	1.21686	0.778527	0.0276254	-0.361181	Significant	down
ENSOCUP00000004623.3	acyl-CoA dehydrogenase short/branched chain [Source:HGNC SymbolAcc:HGNC:91]	ACADSB	1.09997	0.913563	1.48412	1.04346	0.947333	0.831941	1.2391	0.276639	0.309293	Nonsignificant	None
ENSOCUP00000004631.3	apolipoprotein B [Source:HGNC SymbolAcc:HGNC:603]	APOB	1.60785	0.972519	0.907066	0.721511	0.662284	0.744564	1.63856	0.178476	0.712426	Nonsignificant	None
ENSOCUP00000004633.4	ABI family member 3 binding protein [Source:HGNC SymbolAcc:HGNC:17265]	ABI3BP	0.922017	1.06786	0.936784	0.930733	0.963616	1.19943	0.945983	0.594629	-0.0801141	Nonsignificant	None
ENSOCUP00000004634.4	hexosaminidase subunit beta [Source:HGNC SymbolAcc:HGNC:4879]	HEXB	1.25645	0.751506	1.24031	0.947165	0.795819	0.813771	1.27046	0.252256	0.345356	Nonsignificant	None
ENSOCUP00000004635.4	neutral cholesterol ester hydrolase 1 [Source:HGNC SymbolAcc:HGNC:29260]	NCEH1	1.16185	0.876686	1.15029	0.915222	0.922929	0.672447	1.27015	0.143046	0.344994	Nonsignificant	None
ENSOCUP00000004652.3	cancer susceptibility 4 [Source:HGNC SymbolAcc:HGNC:24892]	CASC4	0.920991	1.09527	1.10147	1.32843	1.24322	1.32068	0.800995	0.0165996	-0.320135	Significant	down
ENSOCUP00000004655.3	-	-	1.1266	0.898345	1.11437	1.05143	0.995896	0.909668	1.06166	0.513348	0.0863168	Nonsignificant	None
ENSOCUP00000004660.3	annexin A6 [Source:HGNC SymbolAcc:HGNC:544]	ANXA6	0.78167	0.836544	0.86223	0.93345	1.05954	0.948044	0.84339	0.0296297	-0.245728	Nonsignificant	None
ENSOCUP00000004662.3	eukaryotic translation initiation factor 3 subunit J [Source:HGNC SymbolAcc:HGNC:3270]	EIF3J	0.705278	1.08545	0.735202	0.93583	1.45554	1.15453	0.712352	0.154369	-0.489338	Nonsignificant	None
ENSOCUP00000004672.3	annexin A6 [Source:HGNC SymbolAcc:HGNC:544]	ANXA6	1.10468	1.01085	1.07932	1.0928	0.980792	1.049	1.02314	0.605145	0.033002	Nonsignificant	None
ENSOCUP00000004683.3	inositol polyphosphate-5-phosphatase B [Source:HGNC SymbolAcc:HGNC:6077]	INPP5B	0.692884	0.966292	0.786517	0.88764	0.925094	0.93633	0.889646	0.282793	-0.168697	Nonsignificant	None
ENSOCUP00000004692.2	splicing factor 3a subunit 3 [Source:HGNC SymbolAcc:HGNC:10767]	SF3A3	1.21231	0.699626	1.21301	0.888226	0.757454	0.900707	1.22721	0.337249	0.29538	Nonsignificant	None
ENSOCUP00000004706.2	SNAP associated protein [Source:HGNC SymbolAcc:HGNC:17145]	SNAPIN	0.853893	0.914326	0.780306	0.900107	0.933878	0.871667	0.941926	0.28742	-0.0863141	Nonsignificant	None
ENSOCUP00000004708.2	cAMP responsive element binding protein 1 [Source:HGNC SymbolAcc:HGNC:2345]	CREB1	0.700943	0.962296	0.929449	0.862039	1.23993	1.15196	0.796787	0.192212	-0.327734	Nonsignificant	None
ENSOCUP00000004709.2	arachidonate 5-lipoxygenase [Source:HGNC SymbolAcc:HGNC:435]	ALOX5	0.879469	1.14709	0.819203	1.00409	0.835546	1.15526	0.950205	0.734479	-0.0736898	Nonsignificant	None
ENSOCUP00000004714.3	interleukin enhancer binding factor 2 [Source:HGNC SymbolAcc:HGNC:6037]	ILF2	1.13508	0.741755	1.26605	0.85035	0.943244	0.872141	1.17899	0.376506	0.237556	Nonsignificant	None
ENSOCUP00000004734.2	-	-	0.9369	0.904893	0.9369	0.890261	0.95839	0.834019	1.03579	0.441543	0.0507363	Nonsignificant	None
ENSOCUP00000004737.3	chromosome segregation 1 like [Source:HGNC SymbolAcc:HGNC:2431]	CSE1L	1.02956	0.909249	0.979905	1.12437	0.955687	1.03092	0.9382	0.345589	-0.0920325	Nonsignificant	None
ENSOCUP00000004738.2	nocturnin [Source:HGNC SymbolAcc:HGNC:14254]	NOCT	1.09328	0.989154	1.04989	1.05206	0.989154	0.806941	1.09977	0.29913	0.137204	Nonsignificant	None
ENSOCUP00000004761.3	protein activator of interferon induced protein kinase EIF2AK2 [Source:HGNC SymbolAcc:HGNC:9438]	PRKRA	1.09738	0.954375	0.905005	1.09397	0.856656	0.85938	1.05222	0.642367	0.0734411	Nonsignificant	None
ENSOCUP00000004771.4	Yip1 domain family member 3 [Source:HGNC SymbolAcc:HGNC:21023]	YIPF3	0.958641	0.868538	0.773264	1.10857	1.02511	1.0325	0.82132	0.0343975	-0.283983	Significant	down
ENSOCUP00000004772.2	1-acylglycerol-3-phosphate O-acyltransferase 1 [Source:HGNC SymbolAcc:HGNC:324]	AGPAT1	1.34349	1.00469	1.05248	1.17573	0.961575	0.949859	1.10155	0.462805	0.139533	Nonsignificant	None
ENSOCUP00000004775.3	RNA polymerase I and III subunit C [Source:HGNC SymbolAcc:HGNC:20194]	POLR1C	0.860377	0.793711	1.07421	1.14088	1.01635	1.00252	0.863455	0.206025	-0.211806	Nonsignificant	None
ENSOCUP00000004776.2	G protein subunit alpha 14 [Source:HGNC SymbolAcc:HGNC:4382]	GNA14	1.19582	1.07528	1.28321	0.893666	0.858221	0.875943	1.35256	0.00722568	0.435697	Significant	up
ENSOCUP00000004778.3	coiled-coil domain containing 6 [Source:HGNC SymbolAcc:HGNC:18782]	CCDC6	0.7081	1.01613	0.763392	1.06349	1.35849	1.13034	0.700282	0.0527274	-0.513993	Nonsignificant	None
ENSOCUP00000004784.2	3-hydroxyisobutyryl-CoA hydrolase [Source:HGNC SymbolAcc:HGNC:4908]	HIBCH	1.09988	0.889408	1.21478	1.06454	0.978212	0.93115	1.0774	0.497581	0.10755	Nonsignificant	None
ENSOCUP00000004785.4	symplekin [Source:HGNC SymbolAcc:HGNC:22935]	SYMPK	1.07407	0.933333	1.38519	1.17778	0.614815	0.725926	1.34706	0.252057	0.429813	Nonsignificant	None
ENSOCUP00000004786.3	actin related protein 2/3 complex subunit 2 [Source:HGNC SymbolAcc:HGNC:705]	ARPC2	1.26996	0.946582	0.970073	1.03242	0.853982	0.959549	1.1197	0.384054	0.163113	Nonsignificant	None
ENSOCUP00000004793.2	transmembrane BAX inhibitor motif containing 1 [Source:HGNC SymbolAcc:HGNC:23410]	TMBIM1	0.880033	1.0645	0.966311	1.05053	1.14626	1.08012	0.88829	0.113195	-0.170898	Nonsignificant	None
ENSOCUP00000004796.3	GTP binding protein 2 [Source:HGNC SymbolAcc:HGNC:4670]	GTPBP2	1.02273	1.09091	1.79545	1.17045	0.488636	1.125	1.40408	0.320327	0.489627	Nonsignificant	None
ENSOCUP00000004803.3	-	-	0.960191	0.867038	0.888535	1.02548	0.867038	0.902866	0.971518	0.658181	-0.0416872	Nonsignificant	None
ENSOCUP00000004806.2	leukotriene A4 hydrolase [Source:HGNC SymbolAcc:HGNC:6710]	LTA4H	1.19233	0.899721	1.09763	0.959039	0.792814	0.860052	1.22121	0.123055	0.28831	Nonsignificant	None
ENSOCUP00000004821.3	G protein subunit alpha i3 [Source:HGNC SymbolAcc:HGNC:4387]	GNAI3	1.25011	0.953188	1.43959	0.857557	0.803388	0.864244	1.44262	0.116553	0.528691	Nonsignificant	None
ENSOCUP00000004836.4	carbonic anhydrase 5B [Source:HGNC SymbolAcc:HGNC:1378]	CA5B	0.897336	0.877845	0.957955	1.10838	1.04827	0.894683	0.895719	0.194055	-0.158882	Nonsignificant	None
ENSOCUP00000004848.3	zinc finger FYVE-type containing 19 [Source:HGNC SymbolAcc:HGNC:20758]	ZFYVE19	0.836551	1.26062	0.797297	0.861004	1.07722	0.954955	1.00044	0.998002	0.000641626	Nonsignificant	None
ENSOCUP00000004852.2	Oryctolagus cuniculus lumican (LUM), mRNA. [Source:RefSeq mRNAAcc:NM_001195680]	LUM	0.857332	1.154	0.822902	1.01255	1.04623	1.25838	0.854415	0.284129	-0.226992	Nonsignificant	None
ENSOCUP00000004853.2	Cbl proto-oncogene B [Source:HGNC SymbolAcc:HGNC:1542]	CBLB	1.08126	1.60271	0.930023	0.986456	1.04966	1.18059	1.12351	0.565388	0.168011	Nonsignificant	None
ENSOCUP00000004863.3	prolyl 3-hydroxylase 1 [Source:HGNC SymbolAcc:HGNC:19316]	P3H1	0.949823	0.969186	0.775904	1.23999	1.14435	1.24034	0.74349	0.0110329	-0.427615	Significant	down
ENSOCUP00000004870.2	RNA guanine-7 methyltransferase [Source:HGNC SymbolAcc:HGNC:10075]	RNMT	0.921007	0.97408	1.03629	0.939768	0.985683	0.941743	1.02238	0.58955	0.0319384	Nonsignificant	None
ENSOCUP00000004872.3	tetratricopeptide repeat domain 9 [Source:HGNC SymbolAcc:HGNC:20267]	TTC9	0.884161	1.00955	0.806356	0.92619	1.03213	1.09083	0.885516	0.202027	-0.17541	Nonsignificant	None
ENSOCUP00000004875.4	-	-	0.993252	0.969306	0.918887	1.15319	1.14022	1.03765	0.865023	0.0245141	-0.209189	Nonsignificant	None
ENSOCUP00000004876.3	cathepsin Z [Source:HGNC SymbolAcc:HGNC:2547]	CTSZ	0.806869	0.951574	0.876419	1.11482	1.24702	1.19514	0.740759	0.00564432	-0.432924	Significant	down
ENSOCUP00000004881.2	nuclear receptor coactivator 5 [Source:HGNC SymbolAcc:HGNC:15909]	NCOA5	1.00284	0.753201	1.01067	1.12518	0.916074	0.926031	0.932407	0.57133	-0.100969	Nonsignificant	None
ENSOCUP00000004889.3	-	-	1.3969	0.750061	1.12386	0.85623	0.621037	0.774883	1.45231	0.164389	0.538353	Nonsignificant	None
ENSOCUP00000004894.3	myotrophin [Source:HGNC SymbolAcc:HGNC:15667]	MTPN	0.685878	1.12526	0.774343	0.84995	1.27035	1.08204	0.807373	0.319538	-0.308692	Nonsignificant	None
ENSOCUP00000004895.2	proteasome 26S subunit, non-ATPase 5 [Source:HGNC SymbolAcc:HGNC:9563]	PSMD5	1.15874	0.970715	1.09201	1.10799	0.87005	0.927371	1.10878	0.308526	0.148976	Nonsignificant	None
ENSOCUP00000004897.2	RP2 activator of ARL3 GTPase [Source:HGNC SymbolAcc:HGNC:10274]	RP2	1.20516	0.856793	1.27065	0.846332	0.727174	0.755571	1.43087	0.0661873	0.516894	Nonsignificant	None
ENSOCUP00000004899.1	high mobility group 20A [Source:HGNC SymbolAcc:HGNC:5001]	HMG20A	0.958428	0.969766	0.869992	1.05971	1.02494	0.892668	0.939832	0.37501	-0.0895245	Nonsignificant	None
ENSOCUP00000004904.4	oxysterol binding protein like 2 [Source:HGNC SymbolAcc:HGNC:15761]	-	0.920516	1.1536	0.900107	1.06122	1.0913	1.01826	0.938008	0.479088	-0.0923277	Nonsignificant	None
ENSOCUP00000004915.3	glyceronephosphate O-acyltransferase [Source:HGNC SymbolAcc:HGNC:4416]	GNPAT	0.87467	0.764274	0.818234	1.28812	1.12467	0.997195	0.720584	0.0242772	-0.472762	Significant	down
ENSOCUP00000004920.2	ALG2 alpha-1,3/1,6-mannosyltransferase [Source:HGNC SymbolAcc:HGNC:23159]	ALG2	1.05282	0.938028	1.08556	1.01373	0.938028	0.934507	1.06588	0.287136	0.092042	Nonsignificant	None
ENSOCUP00000004921.3	-	-	1.33265	0.861242	1.09572	0.973492	0.908383	0.835622	1.21053	0.249832	0.275638	Nonsignificant	None
ENSOCUP00000004927.3	complement C5 [Source:HGNC SymbolAcc:HGNC:1331]	C5	1.18761	1.17313	0.807181	1.07392	0.764136	0.90569	1.1546	0.408626	0.207393	Nonsignificant	None
ENSOCUP00000004934.3	phosphatidylinositol glycan anchor biosynthesis class K [Source:HGNC SymbolAcc:HGNC:8965]	-	0.973706	0.86227	0.98581	1.05384	0.924457	0.931135	0.969875	0.638549	-0.044129	Nonsignificant	None
ENSOCUP00000004940.3	-	-	1.06114	0.996368	1.1937	1.09201	0.941283	0.935835	1.09501	0.291269	0.130938	Nonsignificant	None
ENSOCUP00000004946.2	-	-	1.11159	0.871048	1.12027	1.19095	1.05518	1.01364	0.951883	0.620753	-0.0711441	Nonsignificant	None
ENSOCUP00000004948.2	phosphoglucomutase 2 like 1 [Source:HGNC SymbolAcc:HGNC:20898]	PGM2L1	0.970443	1.02463	1.46305	0.842365	0.679803	0.79803	1.49045	0.0809286	0.575744	Nonsignificant	None
ENSOCUP00000004950.2	cleavage and polyadenylation specific factor 2 [Source:HGNC SymbolAcc:HGNC:2325]	CPSF2	1.04735	0.994318	0.793561	0.916667	0.905303	0.873106	1.052	0.583252	0.0731386	Nonsignificant	None
ENSOCUP00000004951.2	membrane associated ring-CH-type finger 5 [Source:HGNC SymbolAcc:HGNC:26025]	MARCHF5	1.16003	0.847084	1.00142	0.847795	0.829303	1.10669	1.08074	0.587524	0.112014	Nonsignificant	None
ENSOCUP00000004955.2	tetratricopeptide repeat domain 1 [Source:HGNC SymbolAcc:HGNC:12391]	TTC1	0.827156	1.11026	0.832185	0.936301	1.31086	1.03539	0.843736	0.306455	-0.245137	Nonsignificant	None
ENSOCUP00000004966.2	ADP ribosylation factor like GTPase 6 interacting protein 1 [Source:HGNC SymbolAcc:HGNC:697]	ARL6IP1	1.23596	0.991293	1.06058	1.15968	0.976576	0.875644	1.09162	0.452018	0.126466	Nonsignificant	None
ENSOCUP00000004969.3	GCN1 activator of EIF2AK4 [Source:HGNC SymbolAcc:HGNC:4199]	GCN1	1.14272	0.926083	0.949456	1.1238	0.936162	1.01015	0.983109	0.853348	-0.0245774	Nonsignificant	None
ENSOCUP00000004970.2	legumain [Source:HGNC SymbolAcc:HGNC:9472]	LGMN	0.775451	0.942655	0.756443	1.07378	1.18202	1.03737	0.751419	0.0205115	-0.412311	Significant	down
ENSOCUP00000004974.4	penta-EF-hand domain containing 1 [Source:HGNC SymbolAcc:HGNC:30009]	PEF1	1.15781	1.11265	1.1153	0.858661	0.997875	0.927205	1.21626	0.00936436	0.282455	Significant	up
ENSOCUP00000004978.3	nuclear factor kappa B subunit 2 [Source:HGNC SymbolAcc:HGNC:7795]	NFKB2	1.01929	1.11214	0.9725	0.958571	0.959643	0.95	1.08218	0.195018	0.113943	Nonsignificant	None
ENSOCUP00000004980.4	-	-	1.32228	0.824007	1.03818	1.23871	0.882404	1.01677	1.01484	0.934617	0.0212577	Nonsignificant	None
ENSOCUP00000004988.3	phosphoglycerate dehydrogenase [Source:HGNC SymbolAcc:HGNC:8923]	PHGDH	1.55348	1.09823	1.25293	0.903832	0.872642	0.812391	1.50824	0.0323585	0.59287	Significant	up
ENSOCUP00000004990.3	family with sequence similarity 177 member A1 [Source:HGNC SymbolAcc:HGNC:19829]	FAM177A1	0.892403	0.932752	0.841149	0.925845	0.8506	0.944384	0.97996	0.665826	-0.0292054	Nonsignificant	None
ENSOCUP00000004993.2	mindbomb E3 ubiquitin protein ligase 1 [Source:HGNC SymbolAcc:HGNC:21086]	MIB1	0.861761	0.707915	0.826087	1.0078	0.80602	1.0078	0.849072	0.157549	-0.236042	Nonsignificant	None
ENSOCUP00000005004.2	actin related protein 1A [Source:HGNC SymbolAcc:HGNC:167]	ACTR1A	1.0853	1.01774	1.02894	1.08324	0.948994	0.948183	1.05085	0.365279	0.0715583	Nonsignificant	None
ENSOCUP00000005011.1	NudC domain containing 2 [Source:HGNC SymbolAcc:HGNC:30535]	NUDCD2	0.647586	0.999221	0.850857	0.959502	1.68107	1.25584	0.641015	0.11585	-0.641569	Nonsignificant	None
ENSOCUP00000005021.3	ADP ribosylation factor like GTPase 3 [Source:HGNC SymbolAcc:HGNC:694]	ARL3	0.902787	0.846023	1.04181	1.04521	0.721958	0.883073	1.05297	0.692316	0.0744631	Nonsignificant	None
ENSOCUP00000005022.2	stomatin [Source:HGNC SymbolAcc:HGNC:3383]	STOM	1.07935	0.91785	1.08728	1.13492	0.833989	0.96714	1.05056	0.656313	0.0711553	Nonsignificant	None
ENSOCUP00000005033.2	PDZ and LIM domain 3 [Source:HGNC SymbolAcc:HGNC:20767]	PDLIM3	0.833309	0.893214	0.829113	1.87267	0.838808	1.20026	0.653325	0.273866	-0.614126	Nonsignificant	None
ENSOCUP00000005050.3	galactosidase beta 1 [Source:HGNC SymbolAcc:HGNC:4298]	GLB1	1.06079	1.21969	1.07252	1.01706	1.05937	1.07785	1.063	0.288737	0.0881417	Nonsignificant	None
ENSOCUP00000005052.4	-	-	0.567352	0.73516	0.620434	1.79053	0.928082	1.75342	0.429994	0.0410305	-1.21761	Significant	down
ENSOCUP00000005061.1	haloacid dehalogenase like hydrolase domain containing 3 [Source:HGNC SymbolAcc:HGNC:28171]	HDHD3	1.22829	1.20513	1.31596	0.917287	0.93962	0.785773	1.41878	0.00326916	0.50465	Significant	up
ENSOCUP00000005062.4	-	-	1.16224	0.840257	1.26921	0.886433	0.775539	0.804778	1.32632	0.11405	0.407432	Nonsignificant	None
ENSOCUP00000005068.2	DEAD-box helicase 6 [Source:HGNC SymbolAcc:HGNC:2747]	DDX6	0.995862	0.912335	1.05159	1.18839	0.917766	1.11068	0.920093	0.395239	-0.120148	Nonsignificant	None
ENSOCUP00000005072.3	aspartoacylase [Source:HGNC SymbolAcc:HGNC:756]	ASPA	0.992271	0.786982	1.41154	0.818612	0.89077	0.742995	1.3011	0.262037	0.379735	Nonsignificant	None
ENSOCUP00000005089.2	ubiquitin conjugating enzyme E2 K [Source:HGNC SymbolAcc:HGNC:4914]	UBE2K	1.15968	0.930162	1.12623	1.05244	0.991411	0.902588	1.09151	0.343715	0.126328	Nonsignificant	None
ENSOCUP00000005091.4	YES proto-oncogene 1, Src family tyrosine kinase [Source:HGNC SymbolAcc:HGNC:12841]	YES1	1.15904	0.873341	1.20158	0.890731	0.782802	0.824766	1.29447	0.0851539	0.372357	Nonsignificant	None
ENSOCUP00000005093.3	mediator of cell motility 1 [Source:HGNC SymbolAcc:HGNC:14014]	-	1.22106	0.849844	1.24505	0.80292	0.827946	0.790407	1.36951	0.144022	0.453659	Nonsignificant	None
ENSOCUP00000005097.3	importin 13 [Source:HGNC SymbolAcc:HGNC:16853]	IPO13	0.909735	0.867257	0.906195	1.0708	0.79823	0.828319	0.994751	0.961612	-0.00759315	Nonsignificant	None
ENSOCUP00000005106.3	nuclear factor I A [Source:HGNC SymbolAcc:HGNC:7784]	NFIA	1.06577	0.847438	1.16837	0.999873	0.848968	1.04983	1.0631	0.615899	0.0882723	Nonsignificant	None
ENSOCUP00000005127.3	Uteroglobin [Source:UniProtKB/Swiss-ProtAcc:P02779]	ASRGL1	0.823053	1.01503	0.99653	0.996916	0.994217	0.944487	0.965594	0.623909	-0.0505111	Nonsignificant	None
ENSOCUP00000005130.2	muscle RAS oncogene homolog [Source:HGNC SymbolAcc:HGNC:7227]	MRAS	1.37391	1.10435	0.86087	1.06957	0.782609	0.695652	1.31058	0.229804	0.390206	Nonsignificant	None
ENSOCUP00000005132.3	acyl-CoA synthetase medium chain family member 5 [Source:HGNC SymbolAcc:HGNC:26060]	ACSM5	0.864781	0.987643	1.08465	1.20456	1.01445	1.09021	0.887542	0.214957	-0.172113	Nonsignificant	None
ENSOCUP00000005141.3	Oryctolagus cuniculus glutathione peroxidase 1 (GPX1), mRNA. [Source:RefSeq mRNAAcc:NM_001085444]	GPX1	0.931596	1.02924	0.977488	0.818712	0.639957	0.902244	1.24457	0.0795998	0.315651	Nonsignificant	None
ENSOCUP00000005144.3	inorganic pyrophosphatase 2 [Source:HGNC SymbolAcc:HGNC:28883]	PPA2	0.844072	0.886387	1.03649	1.12511	0.845589	1.06914	0.910227	0.428831	-0.135701	Nonsignificant	None
ENSOCUP00000005146.4	aldo-keto reductase family 1 member A1 [Source:HGNC SymbolAcc:HGNC:380]	AKR1A1	1.24135	0.774237	1.41407	0.901316	0.736391	0.768643	1.42525	0.159483	0.511216	Nonsignificant	None
ENSOCUP00000005148.2	-	-	0.900849	1.02287	1.02061	0.86697	0.881931	0.847746	1.1339	0.049176	0.181288	Nonsignificant	None
ENSOCUP00000005153.3	deoxythymidylate kinase [Source:HGNC SymbolAcc:HGNC:3061]	DTYMK	1.18021	0.940813	1.21466	0.962014	0.867491	0.908127	1.21846	0.092026	0.285056	Nonsignificant	None
ENSOCUP00000005157.2	aldehyde dehydrogenase 18 family member A1 [Source:HGNC SymbolAcc:HGNC:9722]	ALDH18A1	0.860056	0.991844	0.891178	1.05409	1.16076	1.07105	0.834803	0.0249618	-0.260492	Nonsignificant	None
ENSOCUP00000005169.3	nuclear receptor coactivator 2 [Source:HGNC SymbolAcc:HGNC:7669]	NCOA2	0.833333	0.950216	1.10606	0.991342	1.1645	1.06277	0.897781	0.306448	-0.155565	Nonsignificant	None
ENSOCUP00000005171.2	coatomer protein complex subunit gamma 1 [Source:HGNC SymbolAcc:HGNC:2236]	COPG1	1.05749	0.870213	0.980079	1.18006	0.960416	1.05843	0.908991	0.310241	-0.137662	Nonsignificant	None
ENSOCUP00000005172.3	actin related protein 1B [Source:HGNC SymbolAcc:HGNC:168]	ACTR1B	1.3114	1.15505	1.31205	1.15375	1.03127	1.02215	1.17814	0.04733	0.236515	Nonsignificant	None
ENSOCUP00000005178.3	clusterin [Source:HGNC SymbolAcc:HGNC:2095]	CLU	0.860522	0.77423	0.630614	0.965159	1.01639	1.17538	0.717586	0.032184	-0.478777	Significant	down
ENSOCUP00000005180.3	-	-	0.865256	0.986359	0.893374	0.886136	1.2358	1.10635	0.850293	0.211529	-0.233968	Nonsignificant	None
ENSOCUP00000005181.1	protein O-linked mannose N-acetylglucosaminyltransferase 2 (beta 1,4-) [Source:HGNC SymbolAcc:HGNC:25902]	POMGNT2	1.47857	0.760714	1.16786	1.21786	0.610714	0.807143	1.29268	0.401473	0.370368	Nonsignificant	None
ENSOCUP00000005183.3	RAS like proto-oncogene B [Source:HGNC SymbolAcc:HGNC:9840]	RALB	1.2612	0.819366	1.32562	0.79039	0.77538	0.807901	1.43499	0.162555	0.521039	Nonsignificant	None
ENSOCUP00000005200.2	Rho GDP dissociation inhibitor beta [Source:HGNC SymbolAcc:HGNC:679]	ARHGDIB	0.899281	1.03325	1.15802	0.760844	0.876717	1.0449	1.15213	0.288627	0.204305	Nonsignificant	None
ENSOCUP00000005204.4	acyl-CoA thioesterase 4 [Source:HGNC SymbolAcc:HGNC:19748]	ACOT4	1.19435	0.929215	1.10292	1.07016	0.972679	0.874263	1.10606	0.343859	0.145424	Nonsignificant	None
ENSOCUP00000005210.4	-	-	1.17641	1.03859	1.15057	1.09309	0.792723	0.899827	1.20819	0.118537	0.272844	Nonsignificant	None
ENSOCUP00000005229.4	alpha-2-macroglobulin [Source:HGNC SymbolAcc:HGNC:7]	A2M	1.3692	1.62656	0.923134	0.734716	0.452966	0.775594	1.9961	0.0466421	0.997185	Significant	up
ENSOCUP00000005248.3	profilin 2 [Source:HGNC SymbolAcc:HGNC:8882]	PFN2	0.741449	1.15092	0.804114	1.23631	1.07223	1.19947	0.768664	0.118947	-0.379574	Nonsignificant	None
ENSOCUP00000005252.3	ceramide transporter 1 [Source:HGNC SymbolAcc:HGNC:2205]	CERT1	1.04123	1.03229	0.916046	1.12469	1.08048	1.05663	0.91654	0.113839	-0.125731	Nonsignificant	None
ENSOCUP00000005257.3	argonaute RISC catalytic component 2 [Source:HGNC SymbolAcc:HGNC:3263]	AGO2	1.12627	1.01428	1.11498	0.976432	0.904442	0.928296	1.1589	0.0229121	0.212751	Nonsignificant	None
ENSOCUP00000005258.3	RNA binding motif single stranded interacting protein 2 [Source:HGNC SymbolAcc:HGNC:9909]	RBMS2	0.716825	0.902499	0.695002	0.852693	1.3592	1.12179	0.694224	0.101589	-0.526526	Nonsignificant	None
ENSOCUP00000005266.2	carboxymethylenebutenolidase homolog [Source:HGNC SymbolAcc:HGNC:25090]	CMBL	1.50125	0.719335	1.41032	0.820297	0.690989	0.724643	1.62389	0.197878	0.699458	Nonsignificant	None
ENSOCUP00000005269.3	lysocardiolipin acyltransferase 1 [Source:HGNC SymbolAcc:HGNC:26756]	LCLAT1	1.05531	0.923174	0.91974	1.29826	0.989335	1.11678	0.851325	0.16728	-0.232218	Nonsignificant	None
ENSOCUP00000005273.4	ATP synthase F1 subunit beta [Source:HGNC SymbolAcc:HGNC:830]	ATP5F1B	1.06115	0.840248	1.33647	1.04422	0.870105	0.86579	1.16466	0.380911	0.219903	Nonsignificant	None
ENSOCUP00000005275.2	-	-	0.999166	0.950076	1.24545	1.30538	0.994159	0.998053	0.968793	0.815632	-0.0457389	Nonsignificant	None
ENSOCUP00000005276.3	methylmalonyl-CoA mutase [Source:HGNC SymbolAcc:HGNC:7526]	MMUT	0.872005	0.904223	1.22275	0.976675	0.999611	1.01769	1.00167	0.989494	0.00240978	Nonsignificant	None
ENSOCUP00000005288.2	cannabinoid receptor interacting protein 1 [Source:HGNC SymbolAcc:HGNC:24546]	CNRIP1	1.69754	0.938977	0.927241	1.04084	0.669379	0.861211	1.38591	0.297614	0.470831	Nonsignificant	None
ENSOCUP00000005290.4	ubiquitin specific peptidase 36 [Source:HGNC SymbolAcc:HGNC:20062]	USP36	0.627138	0.992018	0.826682	0.968073	1.52338	1.08742	0.683411	0.130586	-0.549174	Nonsignificant	None
ENSOCUP00000005301.4	pyruvate kinase M1/2 [Source:HGNC SymbolAcc:HGNC:9021]	PKM	1.33403	0.752491	1.02779	1.02255	0.619822	1.14578	1.11698	0.662606	0.159608	Nonsignificant	None
ENSOCUP00000005308.4	-	-	0.276779	0.902229	5.40331	0.278217	0.45363	0.398994	5.82072	0.377325	2.5412	Nonsignificant	None
ENSOCUP00000005320.3	-	-	0.849808	0.808967	1.13258	0.982095	1.3834	0.961823	0.838922	0.354789	-0.253391	Nonsignificant	None
ENSOCUP00000005331.3	tripartite motif containing 47 [Source:HGNC SymbolAcc:HGNC:19020]	TRIM47	1.274	0.972929	0.942576	1.03774	0.92863	1.09762	1.04096	0.738242	0.05792	Nonsignificant	None
ENSOCUP00000005332.3	paraspeckle component 1 [Source:HGNC SymbolAcc:HGNC:20320]	PSPC1	0.86914	0.986925	0.992122	0.9263	0.968822	1.01587	0.978425	0.683818	-0.0314664	Nonsignificant	None
ENSOCUP00000005335.2	ER membrane protein complex subunit 4 [Source:HGNC SymbolAcc:HGNC:28032]	EMC4	1.01974	0.980617	0.946518	1.06317	1.0061	0.971644	0.969075	0.409426	-0.0453204	Nonsignificant	None
ENSOCUP00000005340.2	malate dehydrogenase 1 [Source:HGNC SymbolAcc:HGNC:6970]	MDH1	1.15379	0.892531	1.26086	1.03292	0.827525	0.788631	1.24843	0.174606	0.320111	Nonsignificant	None
ENSOCUP00000005341.4	-	-	1.17532	1.0585	0.902347	1.02787	0.791032	0.992023	1.1157	0.372643	0.157953	Nonsignificant	None
ENSOCUP00000005342.3	solute carrier family 12 member 6 [Source:HGNC SymbolAcc:HGNC:10914]	SLC12A6	0.953753	0.876005	1.00715	1.13003	1.16644	0.946157	0.874879	0.158326	-0.192844	Nonsignificant	None
ENSOCUP00000005347.2	ribosomal protein L26 [Source:HGNC SymbolAcc:HGNC:10327]	RPL26	1.22676	0.755864	0.662902	0.549957	1.20504	1	0.960265	0.895393	-0.0584956	Nonsignificant	None
ENSOCUP00000005358.4	far upstream element binding protein 3 [Source:HGNC SymbolAcc:HGNC:4005]	FUBP3	0.841072	0.859114	0.894136	1.04112	1.18944	0.980631	0.807899	0.0324307	-0.307753	Significant	down
ENSOCUP00000005360.4	peripherin [Source:HGNC SymbolAcc:HGNC:9461]	PRPH	0.796466	1.156	1.16088	1.49299	0.578306	0.611822	1.16035	0.679885	0.214554	Nonsignificant	None
ENSOCUP00000005362.4	neural cell adhesion molecule 1 [Source:HGNC SymbolAcc:HGNC:7656]	NCAM1	0.787514	1.26242	0.721191	1.41585	1.15254	1.10714	0.753939	0.198344	-0.407481	Nonsignificant	None
ENSOCUP00000005370.3	-	-	1.03355	1.28337	1.0414	1.0828	1.34547	1.17273	0.932607	0.511984	-0.10066	Nonsignificant	None
ENSOCUP00000005373.3	focadhesin [Source:HGNC SymbolAcc:HGNC:23377]	FOCAD	1.00146	1.01825	0.953285	1.3	1.05328	1.14672	0.849426	0.0778471	-0.235439	Nonsignificant	None
ENSOCUP00000005382.3	staufen double-stranded RNA binding protein 1 [Source:HGNC SymbolAcc:HGNC:11370]	STAU1	0.774745	0.867197	0.777831	1.03181	1.11939	1.15535	0.731811	0.00341961	-0.450456	Significant	down
ENSOCUP00000005385.2	nudix hydrolase 2 [Source:HGNC SymbolAcc:HGNC:8049]	NUDT2	0.995786	0.879419	1.08312	1.35542	0.941934	0.922735	0.918709	0.598924	-0.122321	Nonsignificant	None
ENSOCUP00000005393.3	-	-	0.9882	1.01484	0.949007	1.02964	1.04875	1.05624	0.941756	0.042359	-0.0865741	Nonsignificant	None
ENSOCUP00000005394.3	UPF2 regulator of nonsense mediated mRNA decay [Source:HGNC SymbolAcc:HGNC:17854]	UPF2	0.974008	1.14911	1	1.15321	1.08071	1.12312	0.930318	0.25319	-0.104204	Nonsignificant	None
ENSOCUP00000005398.3	Janus kinase 1 [Source:HGNC SymbolAcc:HGNC:6190]	JAK1	1.33962	1.28512	1.21174	1.35849	1.18449	0.897275	1.11517	0.397309	0.157268	Nonsignificant	None
ENSOCUP00000005409.3	Oryctolagus cuniculus ADAM metallopeptidase domain 2 (ADAM2), mRNA. [Source:RefSeq mRNAAcc:NM_001082677]	ADAM2	1.44598	0.974614	1.12411	0.965136	0.916977	0.824159	1.30981	0.126369	0.389358	Nonsignificant	None
ENSOCUP00000005416.3	SUB1 regulator of transcription [Source:HGNC SymbolAcc:HGNC:19985]	SUB1	0.714366	0.995205	0.787098	0.777197	1.26708	1.04814	0.807354	0.294597	-0.308727	Nonsignificant	None
ENSOCUP00000005418.4	-	-	1.96269	0.90796	1.53607	1.1791	0.985075	0.848259	1.46284	0.221231	0.548773	Nonsignificant	None
ENSOCUP00000005443.3	catechol-O-methyltransferase [Source:HGNC SymbolAcc:HGNC:2228]	COMT	1.02429	1.21514	1.09211	0.962515	1.00678	0.913288	1.15575	0.0733906	0.208824	Nonsignificant	None
ENSOCUP00000005447.2	Oryctolagus cuniculus tuftelin interacting protein 11 (TFIP11), mRNA. [Source:RefSeq mRNAAcc:NM_001099965]	TFIP11	1.03077	1.02778	1.09444	0.951709	0.94188	1.05385	1.06974	0.177177	0.0972608	Nonsignificant	None
ENSOCUP00000005452.4	solute carrier family 44 member 3 [Source:HGNC SymbolAcc:HGNC:28689]	SLC44A3	0.915033	1.02941	1.19935	0.77451	0.643791	0.673203	1.50313	0.0186255	0.587965	Significant	up
ENSOCUP00000005456.3	DNA ligase 3 [Source:HGNC SymbolAcc:HGNC:6600]	LIG3	1.09632	0.838127	1.07826	0.949833	0.855518	0.918395	1.10609	0.333816	0.145469	Nonsignificant	None
ENSOCUP00000005459.3	ring finger and FYVE like domain containing E3 ubiquitin protein ligase [Source:HGNC SymbolAcc:HGNC:24821]	-	1.21865	1.2701	1.29904	0.977492	0.881029	1.03215	1.31034	0.00394112	0.389947	Significant	up
ENSOCUP00000005465.2	-	-	0.993009	0.862217	1.22697	1.10452	0.676852	0.796144	1.1958	0.368661	0.257977	Nonsignificant	None
ENSOCUP00000005469.2	galactose mutarotase [Source:HGNC SymbolAcc:HGNC:24063]	GALM	0.976241	0.685745	1.12694	1.04814	0.664368	0.814255	1.10375	0.6362	0.142418	Nonsignificant	None
ENSOCUP00000005475.2	mitochondrial ribosomal protein L41 [Source:HGNC SymbolAcc:HGNC:14492]	MRPL41	0.659836	1.07445	0.752277	0.932832	1.61566	0.919399	0.717024	0.279911	-0.479906	Nonsignificant	None
ENSOCUP00000005477.1	calcium homeostasis modulator family member 2 [Source:HGNC SymbolAcc:HGNC:23493]	CALHM2	1.05158	1.41526	0.960526	1.08632	0.953158	1.05421	1.10786	0.484645	0.147775	Nonsignificant	None
ENSOCUP00000005479.3	-	-	1.27261	0.785681	1.56014	0.925398	0.8105	0.808054	1.42237	0.193348	0.508293	Nonsignificant	None
ENSOCUP00000005480.3	Oryctolagus cuniculus protein phosphatase 4 catalytic subunit (PPP4C), mRNA. [Source:RefSeq mRNAAcc:NM_001082323]	PPP4C	1.07742	1.13952	1.26855	1.10726	1.08548	1.03629	1.07942	0.227845	0.110257	Nonsignificant	None
ENSOCUP00000005481.3	mitochondrial ribosomal protein L50 [Source:HGNC SymbolAcc:HGNC:16654]	MRPL50	0.653634	1.02258	0.792952	1.0391	1.40033	1.01652	0.714468	0.116033	-0.485059	Nonsignificant	None
ENSOCUP00000005482.3	enhancer of mRNA decapping 4 [Source:HGNC SymbolAcc:HGNC:17157]	EDC4	0.969445	0.97963	0.960015	0.996605	0.983025	0.967748	0.98701	0.274079	-0.0188639	Nonsignificant	None
ENSOCUP00000005488.2	GRIP and coiled-coil domain containing 1 [Source:HGNC SymbolAcc:HGNC:19095]	GCC1	0.933515	1.08561	0.946266	0.982696	1.08561	1.00455	0.965027	0.569633	-0.0513593	Nonsignificant	None
ENSOCUP00000005491.4	proteasome 20S subunit beta 10 [Source:HGNC SymbolAcc:HGNC:9538]	PSMB10	1.38072	1.17087	0.945612	1.17904	1.01471	0.94071	1.11573	0.448413	0.157986	Nonsignificant	None
ENSOCUP00000005494.4	-	-	0.707146	1.05452	0.838496	0.804626	1.14498	1.02726	0.873456	0.427024	-0.195192	Nonsignificant	None
ENSOCUP00000005495.3	solute carrier family 12 member 4 [Source:HGNC SymbolAcc:HGNC:10913]	SLC12A4	0.933333	0.953208	1.00203	1.191	1.09977	1.04875	0.864969	0.0315741	-0.20928	Nonsignificant	None
ENSOCUP00000005496.3	NADH:ubiquinone oxidoreductase core subunit S3 [Source:HGNC SymbolAcc:HGNC:7710]	NDUFS3	1.15407	0.862156	0.949566	1.41127	1.14715	0.915985	0.853611	0.367926	-0.22835	Nonsignificant	None
ENSOCUP00000005500.3	family with sequence similarity 180 member B [Source:HGNC SymbolAcc:HGNC:34451]	FAM180B	0.736281	0.962057	0.89307	1.13421	0.878645	0.975541	0.867156	0.256525	-0.205636	Nonsignificant	None
ENSOCUP00000005507.3	eukaryotic translation initiation factor 3 subunit D [Source:HGNC SymbolAcc:HGNC:3278]	EIF3D	1.12847	1.02631	0.917974	0.983817	0.984558	0.990117	1.03862	0.594901	0.0546731	Nonsignificant	None
ENSOCUP00000005512.3	mitochondrial carrier 2 [Source:HGNC SymbolAcc:HGNC:17587]	MTCH2	1.17425	0.87361	1.28882	1.22935	1.00089	0.961974	1.04525	0.763173	0.0638533	Nonsignificant	None
ENSOCUP00000005549.2	nuclear distribution C, dynein complex regulator [Source:HGNC SymbolAcc:HGNC:8045]	NUDC	0.846202	1.04409	0.926173	1.09159	1.09495	1.08507	0.86088	0.118162	-0.216116	Nonsignificant	None
ENSOCUP00000005550.3	Oryctolagus cuniculus dihydrodiol dehydrogenase (DHDH), mRNA. [Source:RefSeq mRNAAcc:NM_001195678]	DHDH	0.965404	1.05455	1.10808	1.0101	0.955808	0.890152	1.09523	0.16952	0.131228	Nonsignificant	None
ENSOCUP00000005553.3	BCL2 associated X, apoptosis regulator [Source:HGNC SymbolAcc:HGNC:959]	BAX	0.844284	0.915243	0.835742	1.12615	1.09921	0.978318	0.81009	0.0175118	-0.303845	Significant	down
ENSOCUP00000005562.3	zinc fingers and homeoboxes 3 [Source:HGNC SymbolAcc:HGNC:15935]	ZHX3	1.38545	1.35636	1.05455	1.23273	1.26182	1.26545	1.00967	0.919452	0.0138855	Nonsignificant	None
ENSOCUP00000005566.2	valosin containing protein [Source:HGNC SymbolAcc:HGNC:12666]	VCP	0.919416	1.09571	1.01672	0.870065	0.970344	0.979536	1.07515	0.317328	0.104532	Nonsignificant	None
ENSOCUP00000005570.2	carbonyl reductase 4 [Source:HGNC SymbolAcc:HGNC:25891]	CBR4	1.09665	0.951241	1.0801	0.981715	0.848933	0.797997	1.18996	0.0804096	0.250917	Nonsignificant	None
ENSOCUP00000005576.2	stomatin like 2 [Source:HGNC SymbolAcc:HGNC:14559]	STOML2	1.05796	0.852686	1.17601	1.08126	0.809936	0.841517	1.12952	0.407233	0.175708	Nonsignificant	None
ENSOCUP00000005578.3	CD109 molecule [Source:HGNC SymbolAcc:HGNC:21685]	CD109	1.02754	0.8385	1.01951	0.952942	0.792865	0.863706	1.10578	0.29898	0.145069	Nonsignificant	None
ENSOCUP00000005579.2	COP9 signalosome subunit 2 [Source:HGNC SymbolAcc:HGNC:30747]	COPS2	1.15173	0.885541	1.13032	1.07851	0.868447	0.926337	1.10243	0.406699	0.140681	Nonsignificant	None
ENSOCUP00000005592.2	growth factor receptor bound protein 2 [Source:HGNC SymbolAcc:HGNC:4566]	GRB2	0.864318	1.0638	0.85692	0.95785	1.11512	1.05118	0.891457	0.238755	-0.165762	Nonsignificant	None
ENSOCUP00000005595.2	platelet activating factor acetylhydrolase 1b catalytic subunit 3 [Source:HGNC SymbolAcc:HGNC:8576]	PAFAH1B3	1.50905	0.799538	1.24823	0.876461	0.794144	0.816617	1.43004	0.226202	0.516055	Nonsignificant	None
ENSOCUP00000005597.4	ATPase H+ transporting V1 subunit A [Source:HGNC SymbolAcc:HGNC:851]	ATP6V1A	0.976935	1.01225	0.971781	1.09287	1.03791	0.948206	0.961667	0.422136	-0.0563913	Nonsignificant	None
ENSOCUP00000005601.3	-	-	0.974038	1.28201	1.13876	1.09042	1.19248	1.15936	0.986216	0.874434	-0.0200246	Nonsignificant	None
ENSOCUP00000005602.1	COMM domain containing 5 [Source:HGNC SymbolAcc:HGNC:17902]	COMMD5	1.11277	1.11047	0.897583	1.01323	0.998274	1.11105	0.999447	0.994581	-0.00079773	Nonsignificant	None
ENSOCUP00000005606.1	-	-	0.823905	1.12591	0.97719	1.0438	1.24635	1.25274	0.826165	0.13792	-0.275498	Nonsignificant	None
ENSOCUP00000005630.2	C9orf72-SMCR8 complex subunit [Source:HGNC SymbolAcc:HGNC:28337]	C9orf72	1.05791	1.1786	1.12467	1.06101	1.09991	1.18877	1.00343	0.944222	0.00494204	Nonsignificant	None
ENSOCUP00000005634.4	zinc finger E-box binding homeobox 1 [Source:HGNC SymbolAcc:HGNC:11642]	ZEB1	0.991713	1.20097	1.14641	1.14572	1.23757	1.18439	0.935927	0.325779	-0.0955318	Nonsignificant	None
ENSOCUP00000005638.2	prolactin regulatory element binding [Source:HGNC SymbolAcc:HGNC:9356]	PREB	1.16531	1.03712	1.16763	1.02436	0.912993	0.99942	1.14754	0.0577141	0.198546	Nonsignificant	None
ENSOCUP00000005654.3	-	-	0.772301	1.11529	0.985257	0.839738	1.28029	1.06398	0.902275	0.556316	-0.148361	Nonsignificant	None
ENSOCUP00000005655.3	-	-	1.10503	0.963106	1.02131	1.05489	0.842086	1.0119	1.06207	0.477687	0.0868833	Nonsignificant	None
ENSOCUP00000005697.3	integrin linked kinase [Source:HGNC SymbolAcc:HGNC:6040]	ILK	1.52445	1.06631	1.33992	0.914936	0.784327	0.735432	1.61444	0.0254477	0.691036	Significant	up
ENSOCUP00000005701.3	TATA-box binding protein associated factor 10 [Source:HGNC SymbolAcc:HGNC:11543]	TAF10	1.03885	1.55405	1.05068	1.00676	1.36824	1.26014	1.00232	0.989483	0.0033481	Nonsignificant	None
ENSOCUP00000005703.3	calmegin [Source:HGNC SymbolAcc:HGNC:2060]	CLGN	1.03723	0.761232	0.766367	0.987163	0.686778	0.821566	1.02778	0.863326	0.0395284	Nonsignificant	None
ENSOCUP00000005706.3	peptidylprolyl isomerase D [Source:HGNC SymbolAcc:HGNC:9257]	PPID	0.705585	0.952781	0.791876	0.939003	1.1156	0.966513	0.811039	0.104329	-0.302158	Nonsignificant	None
ENSOCUP00000005707.2	tripeptidyl peptidase 1 [Source:HGNC SymbolAcc:HGNC:2073]	TPP1	1.32484	0.55596	1.62418	0.779801	0.622967	0.667638	1.69289	0.270429	0.759492	Nonsignificant	None
ENSOCUP00000005709.2	Histidine triad nucleotide-binding protein 1 [Source:UniProtKB/Swiss-ProtAcc:P80912]	-	0.653649	1.07169	0.848827	0.842318	1.37147	1.03053	0.793439	0.318846	-0.333809	Nonsignificant	None
ENSOCUP00000005722.4	baculoviral IAP repeat containing 6 [Source:HGNC SymbolAcc:HGNC:13516]	BIRC6	0.94533	1.03645	0.779043	0.947608	0.85877	0.833713	1.04573	0.652753	0.0645091	Nonsignificant	None
ENSOCUP00000005724.3	exonuclease 3-5 domain containing 2 [Source:HGNC SymbolAcc:HGNC:20217]	EXD2	1	1.26562	1.26562	1.5	1.53125	1.53125	0.773973	0.0585443	-0.369646	Nonsignificant	None
ENSOCUP00000005725.3	KAT8 regulatory NSL complex subunit 1 like [Source:HGNC SymbolAcc:HGNC:26310]	KANSL1L	0.965125	0.852977	1.10667	1.09443	0.981889	0.867064	0.993679	0.952804	-0.00914772	Nonsignificant	None
ENSOCUP00000005729.4	PDS5 cohesin associated factor B [Source:HGNC SymbolAcc:HGNC:20418]	PDS5B	1.09485	0.885116	1.05616	0.955991	0.970376	1.00493	1.03576	0.624781	0.0506952	Nonsignificant	None
ENSOCUP00000005740.4	erythrocyte membrane protein band 4.1 [Source:HGNC SymbolAcc:HGNC:3377]	EPB41	1.07473	1.09574	1.18747	0.749512	0.840319	0.814662	1.39653	0.00193448	0.481842	Significant	up
ENSOCUP00000005742.3	X-ray repair cross complementing 5 [Source:HGNC SymbolAcc:HGNC:12833]	XRCC5	1.08374	0.890338	1.24718	0.868921	0.901932	0.9343	1.19079	0.176175	0.251913	Nonsignificant	None
ENSOCUP00000005745.2	Oryctolagus cuniculus eukaryotic translation termination factor 1 (ETF1), mRNA. [Source:RefSeq mRNAAcc:NM_001082767]	ETF1	1.31897	0.842669	0.966706	1.27915	0.878444	0.93537	1.01144	0.953428	0.0164106	Nonsignificant	None
ENSOCUP00000005746.3	nucleoporin 85 [Source:HGNC SymbolAcc:HGNC:8734]	NUP85	1.1571	0.920603	1.23311	0.940579	0.917555	0.917048	1.19301	0.197464	0.254605	Nonsignificant	None
ENSOCUP00000005750.4	protein phosphatase 6 regulatory subunit 1 [Source:HGNC SymbolAcc:HGNC:29195]	PPP6R1	0.928687	0.979229	0.878837	0.970228	1.11609	1.04731	0.889306	0.0865651	-0.169248	Nonsignificant	None
ENSOCUP00000005751.3	mitotic spindle organizing protein 1 [Source:HGNC SymbolAcc:HGNC:33830]	MZT1	0.796482	0.797739	0.79397	1.03518	0.860553	0.675879	0.928676	0.615319	-0.106753	Nonsignificant	None
ENSOCUP00000005753.2	heat shock protein family A (Hsp70) member 9 [Source:HGNC SymbolAcc:HGNC:5244]	HSPA9	0.802011	0.997551	0.930963	1.12621	1.12573	0.982624	0.844173	0.0876761	-0.244389	Nonsignificant	None
ENSOCUP00000005760.2	DIS3 homolog, exosome endoribonuclease and 3-5 exoribonuclease [Source:HGNC SymbolAcc:HGNC:20604]	DIS3	0.921255	0.897112	0.951715	0.884025	0.767374	0.80528	1.12757	0.0507088	0.173219	Nonsignificant	None
ENSOCUP00000005762.4	-	-	1.11742	0.738377	1.08511	0.972419	0.785658	0.790386	1.15399	0.390623	0.206629	Nonsignificant	None
ENSOCUP00000005767.2	progesterone immunomodulatory binding factor 1 [Source:HGNC SymbolAcc:HGNC:23352]	PIBF1	1.08197	0.860656	0.98224	1.12773	0.978142	0.818989	1	1	-2.40257e-15	Nonsignificant	None
ENSOCUP00000005776.2	serine and arginine rich splicing factor 3 [Source:HGNC SymbolAcc:HGNC:10785]	SRSF3	0.713823	1.02556	0.925094	0.820945	1.35154	1.1578	0.800075	0.285533	-0.321794	Nonsignificant	None
ENSOCUP00000005778.3	heterogeneous nuclear ribonucleoprotein R [Source:HGNC SymbolAcc:HGNC:5047]	HNRNPR	0.877405	0.908173	1.07982	0.917743	0.885061	0.994449	1.02436	0.7645	0.0347225	Nonsignificant	None
ENSOCUP00000005780.2	-	-	0.736777	1.03932	0.757408	0.806563	1.23151	1.05082	0.820199	0.303987	-0.285954	Nonsignificant	None
ENSOCUP00000005783.3	RNA-binding protein 4 [Source:UniProtKB/Swiss-ProtAcc:Q9BDY9]	SPTBN2	0.68395	0.960734	0.787237	0.789737	1.23186	0.998975	0.805118	0.263844	-0.312727	Nonsignificant	None
ENSOCUP00000005789.3	N-terminal asparagine amidase [Source:HGNC SymbolAcc:HGNC:29909]	NTAN1	0.87937	1.11404	0.848711	0.916332	1.03095	1.02034	0.95771	0.671033	-0.0623396	Nonsignificant	None
ENSOCUP00000005792.3	hexokinase 1 [Source:HGNC SymbolAcc:HGNC:4922]	HK1	1.19185	0.915467	0.986515	1.20513	0.890867	0.931984	1.02175	0.872952	0.031041	Nonsignificant	None
ENSOCUP00000005802.3	actin filament associated protein 1 [Source:HGNC SymbolAcc:HGNC:24017]	AFAP1	0.91901	1.03712	0.902137	0.895388	1.03375	1.29359	0.886911	0.383403	-0.173139	Nonsignificant	None
ENSOCUP00000005821.2	-	-	0.864478	0.955387	0.826263	0.970539	1.13906	0.908249	0.876827	0.191243	-0.189636	Nonsignificant	None
ENSOCUP00000005823.3	N-myristoyltransferase 1 [Source:HGNC SymbolAcc:HGNC:7857]	NMT1	1.05861	0.899037	1.04035	1.15415	1.00542	0.979526	0.955048	0.56049	-0.0663544	Nonsignificant	None
ENSOCUP00000005845.3	-	-	1.48756	0.874738	1.42252	0.951991	0.828733	0.891683	1.41626	0.133777	0.502087	Nonsignificant	None
ENSOCUP00000005856.4	HECT and RLD domain containing E3 ubiquitin protein ligase 2 [Source:HGNC SymbolAcc:HGNC:4868]	HERC2	0.967187	0.824219	0.996875	1.10938	1.30703	0.767969	0.875613	0.471485	-0.191634	Nonsignificant	None
ENSOCUP00000005859.2	odr-4 GPCR localization factor homolog [Source:HGNC SymbolAcc:HGNC:24299]	ODR4	1.08816	0.992998	1.03024	1.11203	0.972311	0.938574	1.02927	0.648162	0.0416205	Nonsignificant	None
ENSOCUP00000005865.2	-	-	1.38365	0.83191	1.20656	0.7411	0.760477	0.735309	1.52986	0.135486	0.613398	Nonsignificant	None
ENSOCUP00000005866.3	SH3 and PX domains 2B [Source:HGNC SymbolAcc:HGNC:29242]	SH3PXD2B	1.01113	0.927644	0.801316	1.04604	1.13139	1.21521	0.807656	0.049614	-0.308187	Significant	down
ENSOCUP00000005874.2	Oryctolagus cuniculus cytochrome P450 2A10 (CYP2A10), mRNA. [Source:RefSeq mRNAAcc:NM_001171049]	CYP2A10	3.43482	0.720025	1.03629	0.662042	0.674415	0.642731	2.62286	0.337981	1.39114	Nonsignificant	None
ENSOCUP00000005877.4	optineurin [Source:HGNC SymbolAcc:HGNC:17142]	OPTN	0.903656	1.03088	0.758893	1.00519	1.35919	1.0625	0.785972	0.144241	-0.347451	Nonsignificant	None
ENSOCUP00000005889.4	ELMO domain containing 2 [Source:HGNC SymbolAcc:HGNC:28111]	ELMOD2	1.01904	1.04804	1.00908	1.06063	0.973052	0.998243	1.01459	0.632624	0.0208939	Nonsignificant	None
ENSOCUP00000005895.2	RAB4A, member RAS oncogene family [Source:HGNC SymbolAcc:HGNC:9781]	RAB4A	1.05234	1.07833	1.12335	1.05747	1.0172	1.05783	1.03879	0.176898	0.0549097	Nonsignificant	None
ENSOCUP00000005903.2	BRMS1 like transcriptional repressor [Source:HGNC SymbolAcc:HGNC:20512]	BRMS1L	1.08383	1.15182	1.15248	0.982838	1.10693	1.0297	1.08612	0.104267	0.119183	Nonsignificant	None
ENSOCUP00000005905.3	adaptor protein, phosphotyrosine interacting with PH domain and leucine zipper 1 [Source:HGNC SymbolAcc:HGNC:24035]	APPL1	1.02002	0.956344	1.22312	0.927059	0.822312	0.85473	1.22863	0.0827069	0.297054	Nonsignificant	None
ENSOCUP00000005906.4	Rho guanine nucleotide exchange factor 37 [Source:HGNC SymbolAcc:HGNC:34430]	ARHGEF37	1.20975	0.997622	1.1591	0.945065	0.929608	0.850654	1.23525	0.0384442	0.304807	Significant	up
ENSOCUP00000005916.4	Sin3A associated protein 130 [Source:HGNC SymbolAcc:HGNC:29813]	SAP130	1.11598	2.46907	1.09021	2.04381	1.16753	1.15464	1.07084	0.858458	0.0987406	Nonsignificant	None
ENSOCUP00000005928.2	SEH1 like nucleoporin [Source:HGNC SymbolAcc:HGNC:30379]	SEH1L	1.08389	0.797918	1.0643	1.16105	0.774648	0.836497	1.06273	0.720954	0.0877815	Nonsignificant	None
ENSOCUP00000005944.3	cilia and flagella associated protein 36 [Source:HGNC SymbolAcc:HGNC:30540]	CFAP36	0.677227	0.84085	0.666791	0.975028	1.15952	1.01752	0.693154	0.0152771	-0.528753	Significant	down
ENSOCUP00000005945.3	elastin microfibril interfacer 1 [Source:HGNC SymbolAcc:HGNC:19880]	EMILIN1	0.869804	0.847347	0.75939	1.37288	1.001	1.288	0.676304	0.0281964	-0.564257	Significant	down
ENSOCUP00000005952.3	WD repeat domain 70 [Source:HGNC SymbolAcc:HGNC:25495]	WDR70	0.939473	1.10576	0.816791	0.923527	1.14481	1.10153	0.902885	0.394596	-0.147386	Nonsignificant	None
ENSOCUP00000005954.2	elongation factor Tu GTP binding domain containing 2 [Source:HGNC SymbolAcc:HGNC:30858]	EFTUD2	1.13329	0.925347	1.04801	0.99261	0.844436	0.942014	1.11787	0.216027	0.160758	Nonsignificant	None
ENSOCUP00000005963.3	polyribonucleotide nucleotidyltransferase 1 [Source:HGNC SymbolAcc:HGNC:23166]	PNPT1	1.15677	1.1049	1.1487	1.22161	1.02594	1.27147	0.969126	0.661187	-0.0452436	Nonsignificant	None
ENSOCUP00000005969.2	dephospho-CoA kinase domain containing [Source:HGNC SymbolAcc:HGNC:26238]	DCAKD	1.08562	0.869374	1.16795	1.04281	1.03183	0.839737	1.07156	0.564378	0.0997168	Nonsignificant	None
ENSOCUP00000005981.2	CCR4-NOT transcription complex subunit 1 [Source:HGNC SymbolAcc:HGNC:7877]	CNOT1	0.991304	1.00256	1.00332	1.08926	0.942199	0.977749	0.996005	0.936307	-0.00577447	Nonsignificant	None
ENSOCUP00000005982.2	nuclear receptor binding factor 2 [Source:HGNC SymbolAcc:HGNC:19692]	NRBF2	0.623037	0.680628	0.670157	1.13089	1.3822	1.06806	0.55117	0.00536314	-0.859432	Significant	down
ENSOCUP00000005991.3	poly(A) binding protein interacting protein 2 [Source:HGNC SymbolAcc:HGNC:17970]	PAIP2	0.541848	0.961413	0.630435	0.934239	1.58043	1.23859	0.568491	0.0753895	-0.81479	Nonsignificant	None
ENSOCUP00000006001.2	marginal zone B and B1 cell specific protein [Source:HGNC SymbolAcc:HGNC:30125]	MZB1	1.02375	0.635967	0.890208	0.598643	1.20553	1.49103	0.773831	0.435028	-0.36991	Nonsignificant	None
ENSOCUP00000006005.3	-	-	1.01245	0.657016	0.67057	2.12328	0.638513	1.2111	0.589002	0.290929	-0.763657	Nonsignificant	None
ENSOCUP00000006009.3	X-ray repair cross complementing 6 [Source:HGNC SymbolAcc:HGNC:4055]	XRCC6	1.11738	0.838262	1.16723	0.896494	0.810518	0.905488	1.19536	0.18622	0.25744	Nonsignificant	None
ENSOCUP00000006018.2	chromosome 12 open reading frame 45 [Source:HGNC SymbolAcc:HGNC:28628]	C12orf45	0.873007	1.03588	0.900342	0.966401	1.15205	1.00626	0.899034	0.236734	-0.153552	Nonsignificant	None
ENSOCUP00000006019.4	-	-	0.982029	0.731594	1.38029	1.1942	0.967536	0.842899	1.02971	0.896629	0.0422416	Nonsignificant	None
ENSOCUP00000006021.2	ATPase H+ transporting V1 subunit E1 [Source:HGNC SymbolAcc:HGNC:857]	ATP6V1E1	1.53085	1.00922	0.926596	0.921631	0.917021	1.00816	1.21774	0.38884	0.284204	Nonsignificant	None
ENSOCUP00000006025.2	aldehyde dehydrogenase 1 family member L2 [Source:HGNC SymbolAcc:HGNC:26777]	ALDH1L2	1.06492	0.927949	0.85669	1.12827	0.938242	0.98654	0.933351	0.462569	-0.0995089	Nonsignificant	None
ENSOCUP00000006027.3	Oryctolagus cuniculus decorin (DCN), mRNA. [Source:RefSeq mRNAAcc:NM_001082330]	DCN	0.92994	1.12143	0.847406	0.988133	0.985016	1.21489	0.909265	0.435051	-0.137228	Nonsignificant	None
ENSOCUP00000006038.3	dishevelled segment polarity protein 2 [Source:HGNC SymbolAcc:HGNC:3086]	DVL2	0.712871	1.0143	0.888889	0.957096	1.0264	1.0132	0.872981	0.231275	-0.195978	Nonsignificant	None
ENSOCUP00000006043.2	rabenosyn, RAB effector [Source:HGNC SymbolAcc:HGNC:20759]	RBSN	0.947923	1.08172	1.04837	0.940316	1.04798	1.09733	0.997535	0.969022	-0.00356097	Nonsignificant	None
ENSOCUP00000006049.2	Oryctolagus cuniculus GABA type A receptor-associated protein (GABARAP), mRNA. [Source:RefSeq mRNAAcc:NM_001082142]	GABARAP	0.948123	0.732708	1.0835	1.13982	0.748518	0.823123	1.0195	0.916328	0.0278576	Nonsignificant	None
ENSOCUP00000006056.3	complement C2 [Source:HGNC SymbolAcc:HGNC:1248]	C2	1.32305	0.935441	0.819865	0.998929	0.990741	1.03193	1.01878	0.912596	0.026844	Nonsignificant	None
ENSOCUP00000006061.3	-	-	1.11839	0.927489	0.838689	1.24784	0.882633	0.962555	0.932603	0.641492	-0.100666	Nonsignificant	None
ENSOCUP00000006063.2	ribosomal protein S3A [Source:HGNC SymbolAcc:HGNC:10421]	-	1.21086	0.798046	0.92074	0.96064	0.951629	0.948349	1.02413	0.868263	0.0343975	Nonsignificant	None
ENSOCUP00000006066.3	DEAD-box helicase 1 [Source:HGNC SymbolAcc:HGNC:2734]	DDX1	0.903584	0.901453	0.957018	1.08002	0.940996	0.990614	0.91713	0.135261	-0.124801	Nonsignificant	None
ENSOCUP00000006069.4	SH3 domain containing 19 [Source:HGNC SymbolAcc:HGNC:30418]	SH3D19	0.90865	1.09337	1.0578	0.900364	1.0578	1.04749	1.01802	0.824065	0.0257665	Nonsignificant	None
ENSOCUP00000006072.2	Ski2 like RNA helicase [Source:HGNC SymbolAcc:HGNC:10898]	SKIV2L	1.12206	1.026	1.05764	1.20512	1.09043	1.01979	0.966928	0.581061	-0.0485194	Nonsignificant	None
ENSOCUP00000006075.2	myristoylated alanine rich protein kinase C substrate [Source:HGNC SymbolAcc:HGNC:6759]	MARCKS	0.718773	1.05999	0.662607	0.882645	1.22104	1.43405	0.690095	0.146126	-0.535133	Nonsignificant	None
ENSOCUP00000006076.2	decapping exoribonuclease [Source:HGNC SymbolAcc:HGNC:2992]	DXO	1.06559	1.02358	0.871776	0.997789	1.11054	1.01695	0.947418	0.46808	-0.0779269	Nonsignificant	None
ENSOCUP00000006084.4	glyoxylate and hydroxypyruvate reductase [Source:HGNC SymbolAcc:HGNC:4570]	GRHPR	1.2327	0.808155	0.744412	0.860953	0.694928	0.997842	1.09067	0.684491	0.125212	Nonsignificant	None
ENSOCUP00000006093.3	-	-	1.37491	0.905009	0.855939	0.79117	0.985052	0.925045	1.16088	0.454471	0.215225	Nonsignificant	None
ENSOCUP00000006095.4	zinc finger DHHC-type containing 5 [Source:HGNC SymbolAcc:HGNC:18472]	ZDHHC5	0.822519	1.01908	0.97042	1.13645	1.00859	1.09447	0.868041	0.111742	-0.204165	Nonsignificant	None
ENSOCUP00000006096.3	cytochrome P450 family 21 subfamily A member 2 [Source:HGNC SymbolAcc:HGNC:2600]	CYP21A2	1.02937	0.51436	0.487598	4.85444	0.61423	0.780679	0.325047	0.417509	-1.62128	Nonsignificant	None
ENSOCUP00000006105.3	proteasome 26S subunit, non-ATPase 2 [Source:HGNC SymbolAcc:HGNC:9559]	PSMD2	1.03538	0.914912	1.06427	1.06539	1.00525	0.984698	0.986655	0.805804	-0.019383	Nonsignificant	None
ENSOCUP00000006111.3	USP6 N-terminal like [Source:HGNC SymbolAcc:HGNC:16858]	USP6NL	0.722018	1.07339	0.954128	1.08532	1.25963	1.05321	0.809125	0.149697	-0.305565	Nonsignificant	None
ENSOCUP00000006112.3	-	-	1.01399	1.22131	0.794891	0.984964	0.88894	1.06851	1.02983	0.837357	0.0424097	Nonsignificant	None
ENSOCUP00000006118.3	La ribonucleoprotein 7, transcriptional regulator [Source:HGNC SymbolAcc:HGNC:24912]	LARP7	1.26043	1.03381	0.997913	0.989983	0.921953	1.00417	1.12895	0.218745	0.174986	Nonsignificant	None
ENSOCUP00000006128.2	tyrosine 3-monooxygenase/tryptophan 5-monooxygenase activation protein eta [Source:HGNC SymbolAcc:HGNC:12853]	YWHAH	0.938564	0.887153	1.04769	1.04481	0.767156	0.88789	1.06428	0.568735	0.0898773	Nonsignificant	None
ENSOCUP00000006136.2	importin 7 [Source:HGNC SymbolAcc:HGNC:9852]	IPO7	1.11341	1.06393	0.991851	1.1722	0.956733	0.99447	1.01466	0.849113	0.0209967	Nonsignificant	None
ENSOCUP00000006152.3	diaphanous related formin 2 [Source:HGNC SymbolAcc:HGNC:2877]	DIAPH2	1.07149	0.97331	1.04156	1.02261	0.974905	0.898447	1.06574	0.24307	0.0918616	Nonsignificant	None
ENSOCUP00000006169.4	endoglin [Source:HGNC SymbolAcc:HGNC:3349]	ENG	0.988621	0.956897	0.973448	0.851034	0.926207	0.859655	1.10697	0.0209557	0.146616	Nonsignificant	None
ENSOCUP00000006173.3	-	-	0.704893	0.870795	0.860092	0.61315	0.967125	0.802752	1.02214	0.886334	0.0315881	Nonsignificant	None
ENSOCUP00000006175.2	inhibitor of nuclear factor kappa B kinase subunit beta [Source:HGNC SymbolAcc:HGNC:5960]	IKBKB	1.1196	0.969805	1.05802	1.06098	0.868561	0.921847	1.10382	0.242241	0.142506	Nonsignificant	None
ENSOCUP00000006187.4	ubiquilin 4 [Source:HGNC SymbolAcc:HGNC:1237]	UBQLN4	1.08012	1.08206	0.975237	0.935421	0.951202	1.01602	1.08088	0.143259	0.112206	Nonsignificant	None
ENSOCUP00000006189.4	catenin beta like 1 [Source:HGNC SymbolAcc:HGNC:15879]	CTNNBL1	1.24875	0.925075	1.27206	1.12354	0.966367	0.900766	1.15221	0.308062	0.204404	Nonsignificant	None
ENSOCUP00000006209.3	insulin receptor substrate 1 [Source:HGNC SymbolAcc:HGNC:6125]	IRS1	0.823808	1.01383	0.929742	0.981434	1.32836	1.30506	0.765559	0.0862203	-0.385415	Nonsignificant	None
ENSOCUP00000006227.2	-	-	1.58106	0.88916	1.34166	0.932043	0.811829	0.747762	1.52987	0.10409	0.613409	Nonsignificant	None
ENSOCUP00000006240.3	endoplasmic reticulum protein 29 [Source:HGNC SymbolAcc:HGNC:13799]	ERP29	0.675809	1.04814	0.698244	0.928806	1.57556	1.12366	0.667632	0.150392	-0.582875	Nonsignificant	None
ENSOCUP00000006241.2	-	-	0.690627	0.982042	0.960236	0.932111	1.3947	1.12295	0.763214	0.171576	-0.389841	Nonsignificant	None
ENSOCUP00000006243.3	-	-	0.663848	1.01205	0.740803	0.916068	1.43404	1.16406	0.687703	0.116383	-0.540142	Nonsignificant	None
ENSOCUP00000006244.2	cellular retinoic acid binding protein 2 [Source:HGNC SymbolAcc:HGNC:2339]	CRABP2	0.728741	0.999495	0.928337	1.04921	1.14484	1.01388	0.828129	0.110647	-0.272073	Nonsignificant	None
ENSOCUP00000006245.2	eukaryotic translation initiation factor 2 alpha kinase 2 [Source:HGNC SymbolAcc:HGNC:9437]	EIF2AK2	1.18032	0.853402	0.85856	1.28982	1.09542	1.06705	0.837787	0.220878	-0.255345	Nonsignificant	None
ENSOCUP00000006249.4	HEAT repeat containing 5A [Source:HGNC SymbolAcc:HGNC:20276]	HEATR5A	0.96	0.986667	0.586667	1.4	1.10667	1.04	0.714286	0.117858	-0.485427	Nonsignificant	None
ENSOCUP00000006255.2	hydroxysteroid 17-beta dehydrogenase 11 [Source:HGNC SymbolAcc:HGNC:22960]	HSD17B11	1.24987	0.775745	1.16205	1.15996	0.69838	0.911134	1.151	0.519204	0.202888	Nonsignificant	None
ENSOCUP00000006257.3	nucleoporin 133 [Source:HGNC SymbolAcc:HGNC:18016]	NUP133	1.23161	0.87191	1.16811	0.870674	0.723733	0.84348	1.342	0.080947	0.424379	Nonsignificant	None
ENSOCUP00000006262.3	ATP binding cassette subfamily B member 10 [Source:HGNC SymbolAcc:HGNC:41]	ABCB10	0.926885	0.877202	1.08034	1.12791	0.927237	0.965292	0.95497	0.628826	-0.0664732	Nonsignificant	None
ENSOCUP00000006268.2	-	-	1.12824	0.924195	1.09604	1.19493	0.997435	1.08008	0.962118	0.653715	-0.0557144	Nonsignificant	None
ENSOCUP00000006274.3	striatin [Source:HGNC SymbolAcc:HGNC:11424]	STRN	1.11671	0.878671	0.849522	0.99483	0.933781	0.95083	0.988005	0.900605	-0.0174101	Nonsignificant	None
ENSOCUP00000006295.3	dynein axonemal light chain 1 [Source:HGNC SymbolAcc:HGNC:23247]	DNAL1	1.16702	0.892934	1.15203	1.09957	0.753747	0.864026	1.18203	0.290069	0.24127	Nonsignificant	None
ENSOCUP00000006300.3	lon peptidase 2, peroxisomal [Source:HGNC SymbolAcc:HGNC:20598]	LONP2	1.01604	0.759358	1.24599	0.973262	0.983957	0.807487	1.09284	0.602897	0.128087	Nonsignificant	None
ENSOCUP00000006313.3	chloride voltage-gated channel 6 [Source:HGNC SymbolAcc:HGNC:2024]	CLCN6	1.27342	0.565966	0.678776	0.910134	0.718929	0.736138	1.06467	0.833849	0.0904098	Nonsignificant	None
ENSOCUP00000006326.3	Oryctolagus cuniculus glutathione peroxidase 7 (GPX7), mRNA. [Source:RefSeq mRNAAcc:NM_001256904]	GPX7	1.07598	0.727931	0.986605	1.15349	0.921168	0.966184	0.917678	0.544924	-0.123941	Nonsignificant	None
ENSOCUP00000006328.2	RAD23 homolog B, nucleotide excision repair protein [Source:HGNC SymbolAcc:HGNC:9813]	RAD23B	0.758959	1.14643	0.787269	0.874426	1.25748	1.06182	0.843111	0.373013	-0.246206	Nonsignificant	None
ENSOCUP00000006332.3	-	-	1.34963	1.03667	0.816626	0.982885	0.858191	0.938875	1.15215	0.425028	0.204335	Nonsignificant	None
ENSOCUP00000006335.2	carbonic anhydrase 13 [Source:HGNC SymbolAcc:HGNC:14914]	CA13	1.22561	0.873611	1.12186	0.867023	0.8662	0.921367	1.2134	0.149471	0.279055	Nonsignificant	None
ENSOCUP00000006343.3	thioredoxin related transmembrane protein 4 [Source:HGNC SymbolAcc:HGNC:25237]	TMX4	1.09566	0.793843	0.988455	0.949423	0.804838	0.971963	1.05566	0.648149	0.0781403	Nonsignificant	None
ENSOCUP00000006346.2	-	-	1.16646	1.06585	0.954268	0.834756	0.929268	0.992683	1.15594	0.134561	0.209065	Nonsignificant	None
ENSOCUP00000006358.3	desmoglein 2 [Source:HGNC SymbolAcc:HGNC:3049]	DSG2	0.702716	0.78963	0.710617	0.752099	0.758025	0.759012	0.970838	0.51027	-0.0426977	Nonsignificant	None
ENSOCUP00000006373.3	HECT, UBA and WWE domain containing E3 ubiquitin protein ligase 1 [Source:HGNC SymbolAcc:HGNC:30892]	HUWE1	1.06139	0.953444	0.916558	1.02362	0.906391	0.963076	1.01324	0.828083	0.0189736	Nonsignificant	None
ENSOCUP00000006396.1	down-regulator of transcription 1 [Source:HGNC SymbolAcc:HGNC:3017]	DR1	0.822479	0.978376	0.947699	0.824491	1.26528	1.0704	0.869749	0.370586	-0.20133	Nonsignificant	None
ENSOCUP00000006409.2	RNA polymerase II associated protein 1 [Source:HGNC SymbolAcc:HGNC:24567]	RPAP1	0.882007	0.836927	0.709134	0.679341	1.73932	1.06272	0.697444	0.326334	-0.519851	Nonsignificant	None
ENSOCUP00000006425.3	AU RNA binding methylglutaconyl-CoA hydratase [Source:HGNC SymbolAcc:HGNC:890]	AUH	1.40038	0.85809	1.15606	0.941497	0.835691	0.751989	1.35006	0.150275	0.433019	Nonsignificant	None
ENSOCUP00000006427.2	peptidoglycan recognition protein 1 [Source:HGNC SymbolAcc:HGNC:8904]	PGLYRP1	0.835681	1.18578	0.841717	0.857814	0.952381	0.886653	1.06168	0.665627	0.0863438	Nonsignificant	None
ENSOCUP00000006430.3	nudix hydrolase 15 [Source:HGNC SymbolAcc:HGNC:23063]	NUDT15	1.18	2.024	1.016	1.264	1.192	0.92	1.25	0.441164	0.321928	Nonsignificant	None
ENSOCUP00000006434.4	acetyl-CoA carboxylase beta [Source:HGNC SymbolAcc:HGNC:85]	ACACB	0.871556	0.759256	0.93723	1.23143	1.02769	0.877798	0.818652	0.174215	-0.288678	Nonsignificant	None
ENSOCUP00000006440.2	Myelin P2 protein [Source:UniProtKB/Swiss-ProtAcc:P02691]	-	1.02628	1.1828	0.9319	0.833931	1.15054	1.08961	1.02176	0.863281	0.0310627	Nonsignificant	None
ENSOCUP00000006444.1	RAB27A, member RAS oncogene family [Source:HGNC SymbolAcc:HGNC:9766]	-	1.07666	0.758056	0.844595	0.85447	0.841216	1.00806	0.990965	0.944115	-0.013094	Nonsignificant	None
ENSOCUP00000006450.3	Extracellular superoxide dismutase [Cu-Zn] [Source:UniProtKB/Swiss-ProtAcc:P41975]	-	0.771974	1.38818	0.80987	1.07886	1.60177	1.3757	0.732193	0.221618	-0.449704	Nonsignificant	None
ENSOCUP00000006451.2	ALG5 dolichyl-phosphate beta-glucosyltransferase [Source:HGNC SymbolAcc:HGNC:20266]	ALG5	1.14457	0.913466	0.8829	1.06485	0.788724	0.997315	1.03159	0.810461	0.0448628	Nonsignificant	None
ENSOCUP00000006457.2	exosome component 8 [Source:HGNC SymbolAcc:HGNC:17035]	EXOSC8	1.23578	0.969576	0.970663	0.961608	0.938428	0.963781	1.10902	0.36077	0.149282	Nonsignificant	None
ENSOCUP00000006469.3	-	-	1.07091	0.980063	1.01041	1.24796	1.31185	1.0874	0.839376	0.0532267	-0.252611	Nonsignificant	None
ENSOCUP00000006471.3	phosphodiesterase 3A [Source:HGNC SymbolAcc:HGNC:8778]	PDE3A	0.805252	0.991247	1.02626	0.844639	0.768053	0.984683	1.08677	0.466334	0.120051	Nonsignificant	None
ENSOCUP00000006474.3	importin 9 [Source:HGNC SymbolAcc:HGNC:19425]	IPO9	0.968004	0.828452	0.949791	1.10559	0.942653	1.02486	0.893641	0.165283	-0.162233	Nonsignificant	None
ENSOCUP00000006478.3	sushi domain containing 2 [Source:HGNC SymbolAcc:HGNC:30667]	SUSD2	1.03743	0.981387	1.07587	0.837496	0.875601	0.911337	1.17918	0.0107257	0.237788	Nonsignificant	None
ENSOCUP00000006480.1	ribonuclease A family member k6 [Source:HGNC SymbolAcc:HGNC:10048]	RNASE6	1.21141	1.11913	1.23658	1.23993	1.21644	1.04195	1.01966	0.765853	0.0280942	Nonsignificant	None
ENSOCUP00000006482.2	-	-	0.906193	0.631148	0.958106	1.6143	0.900273	0.87796	0.73557	0.317793	-0.443065	Nonsignificant	None
ENSOCUP00000006488.3	lamin B1 [Source:HGNC SymbolAcc:HGNC:6637]	LMNB1	0.917692	0.964945	1.08896	0.788474	0.862	0.935586	1.14908	0.125117	0.200483	Nonsignificant	None
ENSOCUP00000006516.3	Peptidyl-prolyl cis-trans isomerase FKBP3 [Source:UniProtKB/Swiss-ProtAcc:O46638]	-	0.65944	0.910662	0.744385	0.930287	1.48112	1.18023	0.64441	0.0723119	-0.63395	Nonsignificant	None
ENSOCUP00000006517.4	eukaryotic translation initiation factor 3 subunit H [Source:HGNC SymbolAcc:HGNC:3273]	EIF3H	0.94685	0.865026	1.01299	1.25945	0.85899	1.02028	0.900008	0.446187	-0.15199	Nonsignificant	None
ENSOCUP00000006531.3	peptidoglycan recognition protein 2 [Source:HGNC SymbolAcc:HGNC:30013]	PGLYRP2	1.26942	1.07122	1.12338	0.856475	0.821583	1.01259	1.28743	0.0366272	0.364498	Significant	up
ENSOCUP00000006537.2	-	-	0.722464	1.02033	0.790971	0.855362	1.28395	1.06185	0.791515	0.219761	-0.337311	Nonsignificant	None
ENSOCUP00000006542.2	actin alpha cardiac muscle 1 [Source:HGNC SymbolAcc:HGNC:143]	ACTC1	1.06073	0.880996	1.18892	1.20317	0.943631	0.97666	1.0023	0.985147	0.00331547	Nonsignificant	None
ENSOCUP00000006556.3	-	-	0.828356	0.994122	0.922643	0.933929	1.06701	1.01975	0.908772	0.211491	-0.138009	Nonsignificant	None
ENSOCUP00000006557.3	ATRX chromatin remodeler [Source:HGNC SymbolAcc:HGNC:886]	ATRX	0.458525	0.769585	0.52765	0.873272	0.990783	0.831797	0.651282	0.0412934	-0.618646	Significant	down
ENSOCUP00000006562.2	Yip1 domain family member 4 [Source:HGNC SymbolAcc:HGNC:28145]	YIPF4	0.928299	0.95881	0.906178	1.3074	1.11289	1.18688	0.774371	0.00986856	-0.368903	Significant	down
ENSOCUP00000006577.2	mitogen-activated protein kinase kinase 6 [Source:HGNC SymbolAcc:HGNC:6846]	MAP2K6	0.973218	0.885704	1.17126	0.955866	0.866088	0.969068	1.08569	0.427896	0.118609	Nonsignificant	None
ENSOCUP00000006581.4	SAM and HD domain containing deoxynucleoside triphosphate triphosphohydrolase 1 [Source:HGNC SymbolAcc:HGNC:15925]	SAMHD1	1.37	0.731157	0.818645	1.03302	0.842661	1.09424	0.983123	0.941474	-0.0245561	Nonsignificant	None
ENSOCUP00000006587.2	-	-	0.77269	1.12883	0.700898	0.938771	1.17577	1.25122	0.773203	0.192182	-0.37108	Nonsignificant	None
ENSOCUP00000006589.3	Oryctolagus cuniculus eukaryotic translation initiation factor 3 subunit I (EIF3I), mRNA. [Source:RefSeq mRNAAcc:NM_001082178]	EIF3I	0.749714	1.09566	0.829125	1.02761	1.37875	1.1782	0.746116	0.106137	-0.422528	Nonsignificant	None
ENSOCUP00000006592.2	SRP receptor subunit beta [Source:HGNC SymbolAcc:HGNC:24085]	SRPRB	0.946694	0.886043	0.97439	1.22077	1.16806	1.11942	0.800153	0.00397624	-0.321653	Significant	down
ENSOCUP00000006605.3	RANBP2-type and C3HC4-type zinc finger containing 1 [Source:HGNC SymbolAcc:HGNC:15864]	-	0.924687	1.14922	0.95307	1.04454	1.11227	1.08782	0.93292	0.378411	-0.100174	Nonsignificant	None
ENSOCUP00000006607.4	G protein subunit alpha 13 [Source:HGNC SymbolAcc:HGNC:4381]	GNA13	1.16378	0.917696	1.2072	0.891166	0.867682	0.88391	1.24441	0.138705	0.315461	Nonsignificant	None
ENSOCUP00000006621.2	KH RNA binding domain containing, signal transduction associated 1 [Source:HGNC SymbolAcc:HGNC:18116]	KHDRBS1	0.888941	0.854275	1.01835	0.975059	1.03482	1.09694	0.888872	0.132647	-0.169952	Nonsignificant	None
ENSOCUP00000006633.2	peptidylprolyl isomerase E [Source:HGNC SymbolAcc:HGNC:9258]	PPIE	0.863226	1.06619	0.893775	0.986809	1.13423	0.927563	0.926061	0.441942	-0.110821	Nonsignificant	None
ENSOCUP00000006634.4	-	-	1.11623	1.06276	0.740115	1.08266	0.826878	1.0743	0.978307	0.888426	-0.031641	Nonsignificant	None
ENSOCUP00000006647.4	angiopoietin like 2 [Source:HGNC SymbolAcc:HGNC:490]	ANGPTL2	0.991806	1.00074	0.944879	0.947114	0.912477	1.04507	1.01128	0.813316	0.0161875	Nonsignificant	None
ENSOCUP00000006656.2	-	-	0.896996	0.94206	1.09227	0.963519	1.07511	1.10515	0.932423	0.387435	-0.100943	Nonsignificant	None
ENSOCUP00000006662.3	KN motif and ankyrin repeat domains 4 [Source:HGNC SymbolAcc:HGNC:27263]	KANK4	0.831218	1.03744	1.05647	0.826777	1.09962	0.904822	1.03317	0.787393	0.0470762	Nonsignificant	None
ENSOCUP00000006672.3	-	-	0.982595	0.872627	0.973101	1.0004	0.916139	0.935127	0.991816	0.866636	-0.0118559	Nonsignificant	None
ENSOCUP00000006673.1	NCK adaptor protein 1 [Source:HGNC SymbolAcc:HGNC:7664]	NCK1	0.900194	0.956828	0.797034	1.10921	1.09215	1.08582	0.807394	0.0431028	-0.308654	Significant	down
ENSOCUP00000006674.3	phosphodiesterase 3B [Source:HGNC SymbolAcc:HGNC:8779]	PDE3B	1.02884	1.02063	1.03705	0.990856	0.914185	1.00727	1.05982	0.116483	0.0838166	Nonsignificant	None
ENSOCUP00000006681.3	-	-	0.952425	0.989021	1.16529	1.14883	1.11162	0.933211	0.972785	0.772184	-0.0398078	Nonsignificant	None
ENSOCUP00000006694.3	catenin alpha 1 [Source:HGNC SymbolAcc:HGNC:2509]	CTNNA1	1.18153	0.999605	1.1508	0.887164	0.887085	0.889058	1.25105	0.0581245	0.323139	Nonsignificant	None
ENSOCUP00000006697.3	-	-	1.07996	1.02317	0.924935	1.03133	0.92983	0.9703	1.03295	0.583357	0.0467771	Nonsignificant	None
ENSOCUP00000006698.2	Thy-1 cell surface antigen [Source:HGNC SymbolAcc:HGNC:11801]	THY1	1.00472	0.909591	0.920597	1.27909	0.746855	1.21737	0.874076	0.469897	-0.19417	Nonsignificant	None
ENSOCUP00000006706.4	phosphoserine aminotransferase 1 [Source:HGNC SymbolAcc:HGNC:19129]	PSAT1	1.31458	0.998922	1.24151	0.724181	0.678402	0.799867	1.61412	0.0114185	0.690745	Significant	up
ENSOCUP00000006707.3	transmembrane protein 97 [Source:HGNC SymbolAcc:HGNC:28106]	TMEM97	1.06358	0.95	0.941358	1.15185	0.838272	1.00432	0.986807	0.900369	-0.0191604	Nonsignificant	None
ENSOCUP00000006716.2	D-aminoacyl-tRNA deacylase 2 [Source:HGNC SymbolAcc:HGNC:20277]	DTD2	1.00118	0.928909	0.806785	0.975221	0.753097	0.864897	1.0554	0.605778	0.0777866	Nonsignificant	None
ENSOCUP00000006718.4	spectrin alpha, erythrocytic 1 [Source:HGNC SymbolAcc:HGNC:11272]	SPTA1	0.753707	1.09659	0.820273	0.709168	0.991944	0.779647	1.07651	0.663847	0.106367	Nonsignificant	None
ENSOCUP00000006724.3	MMS19 homolog, cytosolic iron-sulfur assembly component [Source:HGNC SymbolAcc:HGNC:13824]	MMS19	1.04781	0.833333	1.08948	1.17174	0.952724	1.05449	0.934465	0.531419	-0.0977878	Nonsignificant	None
ENSOCUP00000006725.4	-	-	0.598209	1.25926	0.68252	0.940086	1.69426	1.4773	0.617756	0.161642	-0.69489	Nonsignificant	None
ENSOCUP00000006730.2	SPRY domain containing 4 [Source:HGNC SymbolAcc:HGNC:27468]	SPRYD4	1.02492	1.03427	1.00623	0.981308	0.682243	0.894081	1.19854	0.195958	0.261276	Nonsignificant	None
ENSOCUP00000006734.2	serpin family B member 10 [Source:HGNC SymbolAcc:HGNC:8942]	SERPINB10	1.08799	0.562426	1.01189	0.900119	0.824019	1.30202	0.879764	0.612474	-0.184811	Nonsignificant	None
ENSOCUP00000006748.4	-	-	1.08095	0.904779	1.12645	0.972257	0.894174	0.888804	1.12955	0.177413	0.17575	Nonsignificant	None
ENSOCUP00000006752.4	calpastatin [Source:HGNC SymbolAcc:HGNC:1515]	CAST	0.753291	1.42057	0.748037	0.874894	1.29966	1.16849	0.874022	0.612861	-0.194259	Nonsignificant	None
ENSOCUP00000006755.3	-	-	1.01167	0.871595	0.836576	1.01167	0.918288	1.05837	0.910156	0.255582	-0.135814	Nonsignificant	None
ENSOCUP00000006760.4	disco interacting protein 2 homolog C [Source:HGNC SymbolAcc:HGNC:29150]	DIP2C	1.08003	1.14326	1.12725	1.14766	1.14686	1.10644	0.985175	0.511521	-0.0215485	Nonsignificant	None
ENSOCUP00000006762.3	-	-	1.32523	0.833169	0.923661	1.14357	0.920175	0.995993	1.0073	0.966154	0.0104878	Nonsignificant	None
ENSOCUP00000006764.4	endoplasmic reticulum aminopeptidase 1 [Source:HGNC SymbolAcc:HGNC:18173]	ERAP1	1.36008	0.785651	0.897178	0.926109	1.04581	0.966827	1.03544	0.855919	0.0502496	Nonsignificant	None
ENSOCUP00000006770.3	TGF-beta activated kinase 1 (MAP3K7) binding protein 3 [Source:HGNC SymbolAcc:HGNC:30681]	TAB3	1.34852	1.07745	1.20729	1.12301	1.06834	0.974943	1.14748	0.156693	0.198472	Nonsignificant	None
ENSOCUP00000006775.3	sec1 family domain containing 1 [Source:HGNC SymbolAcc:HGNC:20726]	SCFD1	1.10742	0.935162	0.95191	1.08884	0.997687	0.979504	0.976668	0.730092	-0.0340599	Nonsignificant	None
ENSOCUP00000006776.3	signal recognition particle 54 [Source:HGNC SymbolAcc:HGNC:11301]	SRP54	1.15397	0.944472	0.946134	1.13775	0.904781	0.970281	1.01055	0.919336	0.0151347	Nonsignificant	None
ENSOCUP00000006777.2	interleukin 6 signal transducer [Source:HGNC SymbolAcc:HGNC:6021]	IL6ST	0.715315	0.930629	0.658832	1.2373	1.08643	1.07847	0.677437	0.0199839	-0.561841	Significant	down
ENSOCUP00000006780.3	aspartyl-tRNA synthetase 2, mitochondrial [Source:HGNC SymbolAcc:HGNC:25538]	DARS2	0.986111	0.969771	0.99183	0.99183	1.03513	0.941176	0.993119	0.819488	-0.00996203	Nonsignificant	None
ENSOCUP00000006783.2	glycerate kinase [Source:HGNC SymbolAcc:HGNC:24247]	GLYCTK	0.978875	0.745267	1.53885	0.744817	0.861509	0.730603	1.39627	0.266218	0.481582	Nonsignificant	None
ENSOCUP00000006800.4	glucose-6-phosphate dehydrogenase [Source:HGNC SymbolAcc:HGNC:4057]	G6PD	1.07384	1.02404	1.08987	1.10189	0.822553	0.85976	1.14494	0.208449	0.195275	Nonsignificant	None
ENSOCUP00000006802.3	pseudouridine synthase 10 [Source:HGNC SymbolAcc:HGNC:26505]	PUS10	0.993853	0.823211	0.936808	0.940497	1.00713	0.982542	0.939834	0.336036	-0.0895224	Nonsignificant	None
ENSOCUP00000006809.2	nipsnap homolog 3A [Source:HGNC SymbolAcc:HGNC:23619]	NIPSNAP3A	1.46392	0.895624	1.22482	1.02192	0.935475	0.901127	1.25392	0.224633	0.326445	Nonsignificant	None
ENSOCUP00000006810.2	-	-	1.10971	0.964418	1.06523	1.22066	0.919694	0.996788	1.00071	0.994439	0.00102234	Nonsignificant	None
ENSOCUP00000006812.3	family with sequence similarity 49 member A [Source:HGNC SymbolAcc:HGNC:25373]	CYRIA	1.0938	0.860972	0.973199	0.911223	0.849246	0.827471	1.13139	0.18935	0.178098	Nonsignificant	None
ENSOCUP00000006819.4	centrin 2 [Source:HGNC SymbolAcc:HGNC:1867]	CETN2	0.810112	1.11721	0.881949	0.872493	1.26447	1.05727	0.879482	0.430101	-0.185273	Nonsignificant	None
ENSOCUP00000006821.4	glycerol-3-phosphate acyltransferase, mitochondrial [Source:HGNC SymbolAcc:HGNC:24865]	GPAM	0.861678	1.14286	0.956916	1.09977	0.945578	0.793651	1.04313	0.752712	0.0609203	Nonsignificant	None
ENSOCUP00000006843.3	BCL2 associated athanogene 6 [Source:HGNC SymbolAcc:HGNC:13919]	BAG6	0.868421	0.919749	0.886321	1.07255	1.12328	1.0518	0.823521	0.00183187	-0.280123	Significant	down
ENSOCUP00000006849.1	apolipoprotein M [Source:HGNC SymbolAcc:HGNC:13916]	APOM	0.994673	0.869616	0.891848	1.09379	0.89069	0.890459	0.958676	0.638058	-0.0608852	Nonsignificant	None
ENSOCUP00000006855.2	chromosome 6 open reading frame 47 [Source:HGNC SymbolAcc:HGNC:19076]	C6orf47	1.08739	1.29713	1.02247	0.876404	1.19351	0.980025	1.11707	0.394375	0.159719	Nonsignificant	None
ENSOCUP00000006856.2	signal transducer and activator of transcription 6 [Source:HGNC SymbolAcc:HGNC:11368]	STAT6	1.46831	0.939095	1	0.953909	0.918519	1.04198	1.16916	0.391374	0.225474	Nonsignificant	None
ENSOCUP00000006861.2	-	-	1.38225	1.04633	0.999792	0.882063	0.647994	1.04004	1.33395	0.159491	0.4157	Nonsignificant	None
ENSOCUP00000006863.3	retinoic acid receptor responder 2 [Source:HGNC SymbolAcc:HGNC:9868]	RARRES2	0.924317	1.16819	0.831815	0.911002	1.19692	1.21514	0.880008	0.397971	-0.184411	Nonsignificant	None
ENSOCUP00000006893.3	mitofusin 2 [Source:HGNC SymbolAcc:HGNC:16877]	MFN2	0.982388	0.939151	1.12971	1.09246	1.00933	0.942321	1.00234	0.975307	0.00337648	Nonsignificant	None
ENSOCUP00000006899.4	neuropilin 2 [Source:HGNC SymbolAcc:HGNC:8005]	NRP2	0.906866	1.12984	1.203	0.956305	0.951311	0.966292	1.12728	0.304323	0.172847	Nonsignificant	None
ENSOCUP00000006910.3	-	-	0.980603	0.92694	0.798276	0.936638	0.823491	0.891379	1.02048	0.7891	0.0292519	Nonsignificant	None
ENSOCUP00000006920.4	pyruvate dehydrogenase complex component X [Source:HGNC SymbolAcc:HGNC:21350]	PDHX	0.98625	0.965855	1.18298	1.08548	0.934746	0.840676	1.09584	0.409771	0.132038	Nonsignificant	None
ENSOCUP00000006925.2	-	-	0.77998	1.14055	0.981193	0.805157	1.30121	1.06987	0.913571	0.632913	-0.130412	Nonsignificant	None
ENSOCUP00000006927.3	-	-	0.694917	1.05444	1.04199	0.72892	1.26112	1.09016	0.906222	0.649293	-0.142063	Nonsignificant	None
ENSOCUP00000006950.3	nuclear cap binding subunit 3 [Source:HGNC SymbolAcc:HGNC:24612]	NCBP3	0.932537	0.962288	0.83281	0.852923	0.974021	0.931699	0.98876	0.854451	-0.016308	Nonsignificant	None
ENSOCUP00000006955.4	neurobeachin like 1 [Source:HGNC SymbolAcc:HGNC:20681]	NBEAL1	0.936791	0.957861	0.777147	1.05024	1.0235	0.952998	0.882731	0.138206	-0.179954	Nonsignificant	None
ENSOCUP00000006956.3	eukaryotic translation initiation factor 3 subunit E [Source:HGNC SymbolAcc:HGNC:3277]	EIF3E	1.1391	0.888846	1.03364	1.151	0.840816	0.951458	1.0402	0.751348	0.0568596	Nonsignificant	None
ENSOCUP00000006960.3	-	-	0.878486	1.12391	0.799369	1.02511	1.32353	1.04707	0.82509	0.221913	-0.277376	Nonsignificant	None
ENSOCUP00000006973.2	eukaryotic elongation factor 2 kinase [Source:HGNC SymbolAcc:HGNC:24615]	EEF2K	0.732117	0.991084	0.752574	1.12821	1.34792	1.29193	0.657043	0.0153436	-0.60594	Significant	down
ENSOCUP00000006974.3	-	-	1.27298	0.775999	1.00676	0.808846	1.13388	0.996561	1.03962	0.83226	0.0560529	Nonsignificant	None
ENSOCUP00000006984.4	serine palmitoyltransferase long chain base subunit 1 [Source:HGNC SymbolAcc:HGNC:11277]	SPTLC1	1.04813	1.06684	1.13012	1.22816	1.21123	1.30036	0.867731	0.011097	-0.20468	Nonsignificant	None
ENSOCUP00000006995.2	plasminogen receptor with a C-terminal lysine [Source:HGNC SymbolAcc:HGNC:23633]	PLGRKT	1.13816	1.17857	1.04981	1.11748	0.980263	1.19173	1.02343	0.74158	0.0334104	Nonsignificant	None
ENSOCUP00000006999.3	regulation of nuclear pre-mRNA domain containing 1A [Source:HGNC SymbolAcc:HGNC:25560]	RPRD1A	1.01534	0.740798	1.09509	0.78681	0.81135	0.668712	1.25778	0.168378	0.330881	Nonsignificant	None
ENSOCUP00000007009.3	ubiquinol-cytochrome c reductase binding protein [Source:HGNC SymbolAcc:HGNC:12582]	UQCRB	0.922667	0.906686	1.00999	0.690935	1.22463	0.870061	1.01928	0.916322	0.0275549	Nonsignificant	None
ENSOCUP00000007010.4	ubiquitin like 7 [Source:HGNC SymbolAcc:HGNC:28221]	UBL7	1.61702	1.44681	2.08511	1.40426	1.91489	1.93617	0.979757	0.897383	-0.029504	Nonsignificant	None
ENSOCUP00000007012.3	keratin 2 [Source:HGNC SymbolAcc:HGNC:6439]	KRT2	1.01698	0.913098	0.761643	1.13248	1.0201	1.1783	0.808112	0.0721959	-0.307373	Nonsignificant	None
ENSOCUP00000007028.3	-	-	1.0902	1.04314	1.23137	1.20392	1.18824	1.04706	0.978335	0.758413	-0.0315992	Nonsignificant	None
ENSOCUP00000007030.2	Oryctolagus cuniculus H2A histone family, member V (H2AFV), mRNA. [Source:RefSeq mRNAAcc:NM_001170941]	H2AZ2	1.4597	0.670606	1.48621	0.428182	0.53803	0.540455	2.40034	0.116739	1.26324	Nonsignificant	None
ENSOCUP00000007040.2	survival motor neuron domain containing 1 [Source:HGNC SymbolAcc:HGNC:16900]	SMNDC1	0.766935	1.08226	0.978226	0.880242	1.26532	1.0629	0.881237	0.429977	-0.182399	Nonsignificant	None
ENSOCUP00000007046.3	density regulated re-initiation and release factor [Source:HGNC SymbolAcc:HGNC:2769]	DENR	0.73518	1.03269	0.877493	0.805886	1.21517	0.943006	0.892479	0.51205	-0.16411	Nonsignificant	None
ENSOCUP00000007054.3	TATA element modulatory factor 1 [Source:HGNC SymbolAcc:HGNC:11870]	TMF1	0.723893	0.977037	0.796063	1.02351	1.12028	1.02242	0.788638	0.0529369	-0.342566	Nonsignificant	None
ENSOCUP00000007062.3	guanylate cyclase 2C [Source:HGNC SymbolAcc:HGNC:4688]	GUCY2C	1.05725	0.914223	1.00238	0.887282	0.830626	0.812599	1.1752	0.0354841	0.232906	Nonsignificant	None
ENSOCUP00000007065.2	ubiquitin like modifier activating enzyme 3 [Source:HGNC SymbolAcc:HGNC:12470]	UBA3	1.12732	0.948997	1.08053	0.933018	0.890579	0.940304	1.14217	0.0779688	0.191777	Nonsignificant	None
ENSOCUP00000007068.3	-	-	0.819334	0.793978	0.99683	1.03803	0.697306	0.779715	1.03781	0.806074	0.0535384	Nonsignificant	None
ENSOCUP00000007073.2	ADP ribosylation factor like GTPase 6 interacting protein 5 [Source:HGNC SymbolAcc:HGNC:16937]	ARL6IP5	1.19469	0.917801	1.01737	1.17653	1.02733	0.974048	0.984878	0.88183	-0.0219829	Nonsignificant	None
ENSOCUP00000007077.3	chromosome 17 open reading frame 75 [Source:HGNC SymbolAcc:HGNC:30173]	C17orf75	1.09653	0.930133	0.786667	0.862933	0.7792	0.846933	1.13028	0.310379	0.176676	Nonsignificant	None
ENSOCUP00000007084.4	mitogen-activated protein kinase kinase kinase kinase 4 [Source:HGNC SymbolAcc:HGNC:6866]	MAP4K4	0.91564	1.01924	0.962491	1.07938	1.07543	1.08927	0.893125	0.0585735	-0.163067	Nonsignificant	None
ENSOCUP00000007100.3	deoxynucleotidyltransferase terminal interacting protein 2 [Source:HGNC SymbolAcc:HGNC:24013]	DNTTIP2	0.9064	0.991728	0.841097	0.989116	0.916848	0.933391	0.964735	0.53144	-0.0517958	Nonsignificant	None
ENSOCUP00000007107.2	DNA topoisomerase I [Source:HGNC SymbolAcc:HGNC:11986]	TOP1	1.18571	0.806659	0.94171	0.839288	0.855326	0.826347	1.16387	0.340128	0.218934	Nonsignificant	None
ENSOCUP00000007108.4	lactamase beta 2 [Source:HGNC SymbolAcc:HGNC:18512]	LACTB2	0.757333	0.688	1.15867	1.06	0.722667	0.738667	1.03279	0.887773	0.0465426	Nonsignificant	None
ENSOCUP00000007111.2	Serine/threonine-protein kinase PAK 2 PAK-2p27 PAK-2p34 [Source:UniProtKB/Swiss-ProtAcc:Q29502]	PAK2	0.843368	0.914866	0.893139	1.03174	1.03972	1.02654	0.855834	0.00228548	-0.224598	Nonsignificant	None
ENSOCUP00000007113.3	zinc binding alcohol dehydrogenase domain containing 2 [Source:HGNC SymbolAcc:HGNC:28697]	ZADH2	1.19972	0.96834	1.06332	0.957741	0.921478	0.860948	1.17926	0.0878587	0.237887	Nonsignificant	None
ENSOCUP00000007116.4	SET and MYND domain containing 3 [Source:HGNC SymbolAcc:HGNC:15513]	SMYD3	1.41593	1.03097	1.11504	0.955752	0.761062	0.495575	1.61	0.064185	0.687061	Nonsignificant	None
ENSOCUP00000007117.3	Oryctolagus cuniculus lipoprotein lipase (LPL), mRNA. [Source:RefSeq mRNAAcc:NM_001177330]	LPL	0.667515	0.671536	0.778344	1.60868	1.38877	1.14152	0.511575	0.00850738	-0.966982	Significant	down
ENSOCUP00000007123.2	mitotic arrest deficient 2 like 1 [Source:HGNC SymbolAcc:HGNC:6763]	MAD2L1	1.1484	1.03342	0.907754	1.17647	1.02005	1.02273	0.959718	0.643924	-0.0593181	Nonsignificant	None
ENSOCUP00000007129.3	fibrillin 2 [Source:HGNC SymbolAcc:HGNC:3604]	FBN2	0.809494	0.91454	0.751224	1.05344	0.905233	1.38261	0.74081	0.124638	-0.432824	Nonsignificant	None
ENSOCUP00000007133.3	Oryctolagus cuniculus tissue factor pathway inhibitor (TFPI), mRNA. [Source:RefSeq mRNAAcc:NM_001101714]	TFPI	1.03611	1.10298	1.00804	0.877306	1.12806	1.04132	1.03297	0.692483	0.0468022	Nonsignificant	None
ENSOCUP00000007134.3	transportin 2 [Source:HGNC SymbolAcc:HGNC:19998]	TNPO2	1.10068	1.15877	1.07919	1.09511	1.06049	1.07441	1.03363	0.233284	0.0477242	Nonsignificant	None
ENSOCUP00000007140.2	telomerase RNA component interacting RNase [Source:HGNC SymbolAcc:HGNC:28424]	TRIR	0.706945	1.10546	0.883075	0.883884	1.38719	1.15388	0.787014	0.260292	-0.345539	Nonsignificant	None
ENSOCUP00000007143.2	SEC24 homolog A, COPII coat complex component [Source:HGNC SymbolAcc:HGNC:10703]	SEC24A	1.02045	1.01121	0.968619	1.0552	1.04987	1.10647	0.934217	0.0431099	-0.0981698	Nonsignificant	None
ENSOCUP00000007152.4	Oryctolagus cuniculus BPI fold containing family C (BPIFC), mRNA. [Source:RefSeq mRNAAcc:NM_001171359]	-	0.923761	0.846897	1.04744	1.17774	0.867984	0.899049	0.956983	0.730988	-0.0634352	Nonsignificant	None
ENSOCUP00000007156.3	-	-	1.02896	1.06329	1.05512	0.950259	0.889452	1.09183	1.07362	0.30251	0.102484	Nonsignificant	None
ENSOCUP00000007157.3	formin binding protein 1 like [Source:HGNC SymbolAcc:HGNC:20851]	FNBP1L	0.876461	0.856427	1.12187	0.894825	0.860243	0.813022	1.11163	0.341358	0.152673	Nonsignificant	None
ENSOCUP00000007164.3	neuronal growth regulator 1 [Source:HGNC SymbolAcc:HGNC:17302]	NEGR1	1.10865	0.933481	1.02439	1.55432	1.09978	0.944568	0.852126	0.402952	-0.230862	Nonsignificant	None
ENSOCUP00000007167.2	uroplakin 1B [Source:HGNC SymbolAcc:HGNC:12578]	UPK1B	0.938679	0.743396	0.834906	1.87311	0.966038	1.34434	0.601646	0.107858	-0.733013	Nonsignificant	None
ENSOCUP00000007170.4	bridging integrator 2 [Source:HGNC SymbolAcc:HGNC:1053]	BIN2	1.04437	0.996587	0.83959	0.863481	0.849829	0.771331	1.15934	0.125063	0.213305	Nonsignificant	None
ENSOCUP00000007190.3	-	-	1.21429	0.690476	2.47619	0.928571	1.07143	1.30952	1.32374	0.545578	0.404621	Nonsignificant	None
ENSOCUP00000007202.2	prenylcysteine oxidase 1 like [Source:HGNC SymbolAcc:HGNC:28477]	PCYOX1L	0.994856	0.869213	0.921844	1.43233	0.69905	1.00119	0.889338	0.620819	-0.169196	Nonsignificant	None
ENSOCUP00000007205.3	-	-	1.19152	0.677149	1.34234	0.982214	0.894707	0.637023	1.27728	0.362847	0.353076	Nonsignificant	None
ENSOCUP00000007217.3	arylsulfatase A [Source:HGNC SymbolAcc:HGNC:713]	ARSA	1.04688	0.950353	1.42566	0.810988	0.729461	0.745716	1.49722	0.0616798	0.582283	Nonsignificant	None
ENSOCUP00000007224.2	VPS37A subunit of ESCRT-I [Source:HGNC SymbolAcc:HGNC:24928]	VPS37A	0.872384	0.98319	0.955746	1.01852	1.0024	1	0.930615	0.107737	-0.103743	Nonsignificant	None
ENSOCUP00000007225.3	malectin [Source:HGNC SymbolAcc:HGNC:28973]	MLEC	1.14109	0.971565	1.1488	1.20339	0.852073	1.01443	1.0624	0.613757	0.0873248	Nonsignificant	None
ENSOCUP00000007227.3	NADH:ubiquinone oxidoreductase subunit B11 [Source:HGNC SymbolAcc:HGNC:20372]	NDUFB11	1.08179	0.719136	1.00463	1.27469	1.12037	0.799383	0.878261	0.507302	-0.187279	Nonsignificant	None
ENSOCUP00000007229.3	acyl-CoA dehydrogenase short chain [Source:HGNC SymbolAcc:HGNC:90]	ACADS	0.939541	0.952842	0.938331	1.09674	0.875453	0.997582	0.953176	0.544402	-0.0691856	Nonsignificant	None
ENSOCUP00000007233.3	WASP like actin nucleation promoting factor [Source:HGNC SymbolAcc:HGNC:12735]	WASL	0.962785	0.967236	1.04274	0.996795	0.966346	1.00427	1.0018	0.95304	0.00259478	Nonsignificant	None
ENSOCUP00000007237.2	Oryctolagus cuniculus ubiquitin like modifier activating enzyme 1 (UBA1), mRNA. [Source:RefSeq mRNAAcc:NM_001082371]	UBA1	1.21691	0.897034	1.12208	1.04508	0.82262	0.92493	1.15877	0.266633	0.212598	Nonsignificant	None
ENSOCUP00000007241.4	cyclin dependent kinase inhibitor 2C [Source:HGNC SymbolAcc:HGNC:1789]	CDKN2C	0.831668	1.02881	0.888889	0.862826	1.10817	0.932393	0.946949	0.612452	-0.078641	Nonsignificant	None
ENSOCUP00000007244.2	cell division cycle 23 [Source:HGNC SymbolAcc:HGNC:1724]	CDC23	0.868321	0.877863	0.978053	1.12118	1.05916	1.01908	0.851476	0.0261682	-0.231962	Nonsignificant	None
ENSOCUP00000007247.4	erythrocyte membrane protein band 4.1 like 5 [Source:HGNC SymbolAcc:HGNC:19819]	EPB41L5	0.991589	0.991589	0.984112	0.971028	0.935514	0.898131	1.05798	0.121505	0.0813133	Nonsignificant	None
ENSOCUP00000007249.3	Oryctolagus cuniculus phosphatidylethanolamine binding protein 1 (PEBP1), mRNA. [Source:RefSeq mRNAAcc:NM_001082143]	PEBP1	0.812805	1.22932	0.874245	0.973554	1.24693	0.998036	0.906122	0.554803	-0.142222	Nonsignificant	None
ENSOCUP00000007256.4	oxysterol binding protein like 1A [Source:HGNC SymbolAcc:HGNC:16398]	OSBPL1A	1.11783	0.999812	1	1.01372	0.922571	0.946251	1.08156	0.176897	0.113117	Nonsignificant	None
ENSOCUP00000007261.2	-	-	1.15993	0.802826	0.988057	1.26209	0.930117	1.07254	0.903839	0.499157	-0.145862	Nonsignificant	None
ENSOCUP00000007271.3	component of oligomeric golgi complex 7 [Source:HGNC SymbolAcc:HGNC:18622]	COG7	0.960323	0.884198	0.844521	1.0872	0.841061	0.979239	0.924865	0.40839	-0.112685	Nonsignificant	None
ENSOCUP00000007272.2	fructosamine 3 kinase [Source:HGNC SymbolAcc:HGNC:24822]	FN3K	1.34943	1.16776	1.24304	0.909984	0.951718	0.824059	1.40006	0.00521295	0.48549	Significant	up
ENSOCUP00000007280.2	lysine demethylase 3B [Source:HGNC SymbolAcc:HGNC:1337]	KDM3B	0.769128	1.20682	0.865687	0.895757	1.32309	1.19044	0.833497	0.360093	-0.262752	Nonsignificant	None
ENSOCUP00000007283.3	golgi associated, gamma adaptin ear containing, ARF binding protein 2 [Source:HGNC SymbolAcc:HGNC:16064]	GGA2	0.988187	0.881418	0.961381	0.970014	1.01454	0.915947	0.976034	0.617836	-0.0349969	Nonsignificant	None
ENSOCUP00000007291.2	-	-	1.10275	0.922941	1.13522	1.16032	0.975495	0.948627	1.02479	0.799127	0.0353308	Nonsignificant	None
ENSOCUP00000007293.3	cell division cycle 16 [Source:HGNC SymbolAcc:HGNC:1720]	CDC16	1.02218	0.951903	1.01845	1.14126	1.00117	0.982956	0.957493	0.46566	-0.0626663	Nonsignificant	None
ENSOCUP00000007294.2	-	-	0.691862	0.914716	1.1361	0.959203	0.994518	1.04554	0.914449	0.548473	-0.129025	Nonsignificant	None
ENSOCUP00000007299.4	ADP ribosylation factor like GTPase 15 [Source:HGNC SymbolAcc:HGNC:25945]	ARL15	1.11336	0.898221	1.18204	0.885809	0.73314	0.839884	1.29884	0.0644931	0.377223	Nonsignificant	None
ENSOCUP00000007302.3	coiled-coil domain containing 174 [Source:HGNC SymbolAcc:HGNC:28033]	CCDC174	0.779236	1.24821	1.02745	0.838902	1.17542	1.01551	1.00827	0.962441	0.0118834	Nonsignificant	None
ENSOCUP00000007307.2	NADH:ubiquinone oxidoreductase subunit AB1 [Source:HGNC SymbolAcc:HGNC:7694]	NDUFAB1	0.690601	0.833413	0.71501	0.847361	1.52988	0.926613	0.677701	0.18193	-0.561279	Nonsignificant	None
ENSOCUP00000007315.2	dynactin subunit 5 [Source:HGNC SymbolAcc:HGNC:24594]	DCTN5	0.888129	1.01103	0.726383	0.905221	1.09897	0.930547	0.894642	0.371229	-0.160617	Nonsignificant	None
ENSOCUP00000007327.2	Elongation factor 1-alpha 1 [Source:UniProtKB/Swiss-ProtAcc:P68105]	RABEFLA2	0.971639	0.835313	1.01474	1.24509	1.11928	1.08453	0.81814	0.04542	-0.28958	Significant	down
ENSOCUP00000007340.3	leucine zipper tumor suppressor 2 [Source:HGNC SymbolAcc:HGNC:29381]	LZTS2	1.0112	1.12516	1.00379	0.933357	1.16489	1.01643	1.00818	0.918879	0.0117472	Nonsignificant	None
ENSOCUP00000007341.3	large tumor suppressor kinase 2 [Source:HGNC SymbolAcc:HGNC:6515]	LATS2	1.08589	1.01656	1.24601	1.08405	0.839264	1.02331	1.13637	0.252094	0.184437	Nonsignificant	None
ENSOCUP00000007344.2	proteasome 26S subunit, non-ATPase 11 [Source:HGNC SymbolAcc:HGNC:9556]	PSMD11	1.11588	0.914605	1.06394	1.1477	0.972596	1.0389	0.9795	0.798233	-0.0298831	Nonsignificant	None
ENSOCUP00000007350.4	CD300 molecule like family member g [Source:HGNC SymbolAcc:HGNC:30455]	CD300LG	1.34252	1.05637	1.20953	0.569051	0.656421	0.852299	1.73668	0.012294	0.796331	Significant	up
ENSOCUP00000007351.3	-	-	1.4648	0.754045	0.951888	1.02924	0.884899	0.995175	1.08986	0.707549	0.12414	Nonsignificant	None
ENSOCUP00000007360.4	myosin ID [Source:HGNC SymbolAcc:HGNC:7598]	MYO1D	1.04519	0.976885	1.07539	1.02915	0.965639	0.953145	1.05072	0.254052	0.071379	Nonsignificant	None
ENSOCUP00000007366.2	solute carrier family 7 member 6 opposite strand [Source:HGNC SymbolAcc:HGNC:25807]	SLC7A6OS	0.883498	1.03474	0.915244	0.898173	1.26565	1.13447	0.859076	0.255893	-0.219143	Nonsignificant	None
ENSOCUP00000007398.4	prune homolog 2 with BCH domain [Source:HGNC SymbolAcc:HGNC:25209]	PRUNE2	0.711453	0.868118	0.67658	0.959639	1.60046	0.92866	0.646692	0.144196	-0.62885	Nonsignificant	None
ENSOCUP00000007400.2	WD repeat domain 82 [Source:HGNC SymbolAcc:HGNC:28826]	WDR82	1.3418	0.74644	1.2743	0.926625	0.817957	0.90774	1.26777	0.283304	0.342295	Nonsignificant	None
ENSOCUP00000007406.2	RNA binding protein, mRNA processing factor [Source:HGNC SymbolAcc:HGNC:19097]	RBPMS	0.810262	1.03334	0.911447	0.907931	1.2598	1.07306	0.850117	0.24979	-0.234267	Nonsignificant	None
ENSOCUP00000007409.3	dynein light chain roadblock-type 2 [Source:HGNC SymbolAcc:HGNC:15467]	DYNLRB2	0.950413	1.63636	1.30579	0.768595	1.3719	1.19008	1.16873	0.52123	0.224947	Nonsignificant	None
ENSOCUP00000007413.3	ankyrin repeat domain 28 [Source:HGNC SymbolAcc:HGNC:29024]	ANKRD28	0.897422	0.978607	0.976413	1.11958	0.942403	0.996709	0.932568	0.307371	-0.100719	Nonsignificant	None
ENSOCUP00000007415.4	tRNA nucleotidyl transferase 1 [Source:HGNC SymbolAcc:HGNC:17341]	TRNT1	1.31752	0.869422	1.03382	0.999061	0.819164	0.900423	1.18469	0.300391	0.244513	Nonsignificant	None
ENSOCUP00000007421.4	histone deacetylase 5 [Source:HGNC SymbolAcc:HGNC:14068]	HDAC5	0.805989	1.07295	0.987576	0.881491	1.17139	0.986301	0.943187	0.64488	-0.0843849	Nonsignificant	None
ENSOCUP00000007427.3	adenosylhomocysteinase [Source:HGNC SymbolAcc:HGNC:343]	AHCY	1.24528	0.766657	1.43005	0.944157	0.68405	0.777367	1.43084	0.178205	0.516862	Nonsignificant	None
ENSOCUP00000007428.4	mitochondrial calcium uptake 1 [Source:HGNC SymbolAcc:HGNC:1530]	MICU1	1.17513	0.966667	1.06614	1.13122	0.916931	1.01217	1.04824	0.599495	0.0679643	Nonsignificant	None
ENSOCUP00000007438.3	DEAD-box helicase 4 [Source:HGNC SymbolAcc:HGNC:18700]	DDX4	1.41109	0.903752	1.18271	1.48613	0.903752	0.856444	1.07739	0.754511	0.107536	Nonsignificant	None
ENSOCUP00000007440.3	protein tyrosine phosphatase non-receptor type 1 [Source:HGNC SymbolAcc:HGNC:9642]	PTPN1	1.11614	1.02122	1.04206	0.894468	1.19742	0.998863	1.02869	0.767496	0.0408066	Nonsignificant	None
ENSOCUP00000007452.4	transmembrane and coiled-coil domain family 3 [Source:HGNC SymbolAcc:HGNC:29199]	TMCC3	1.02384	1.11794	1.03513	0.992472	1	0.942284	1.08251	0.080935	0.114386	Nonsignificant	None
ENSOCUP00000007455.2	Serine--tRNA ligase, cytoplasmic [Source:UniProtKB/Swiss-ProtAcc:P13642]	SARS1	1.05074	0.957419	0.928497	1.08865	1.06537	0.961252	0.942663	0.3305	-0.0851853	Nonsignificant	None
ENSOCUP00000007456.4	Oryctolagus cuniculus S100 calcium binding protein A9 (S100A9), mRNA. [Source:RefSeq mRNAAcc:NM_001256473]	S100A9	1.04989	1.10771	0.929138	0.92517	0.713152	0.782313	1.27518	0.0529947	0.350696	Nonsignificant	None
ENSOCUP00000007457.2	phosphatase and actin regulator 4 [Source:HGNC SymbolAcc:HGNC:25793]	PHACTR4	1.15552	0.764919	0.933092	0.875226	0.898734	0.873418	1.07787	0.605629	0.108182	Nonsignificant	None
ENSOCUP00000007462.3	ArfGAP with FG repeats 2 [Source:HGNC SymbolAcc:HGNC:5177]	AGFG2	0.749065	0.907629	0.9138	1.0518	1.36013	1.06975	0.738292	0.0555109	-0.437736	Nonsignificant	None
ENSOCUP00000007467.3	S100 calcium binding protein A4 [Source:HGNC SymbolAcc:HGNC:10494]	S100A4	0.843055	0.954976	0.744015	0.903998	1.37161	1.28849	0.713236	0.0949123	-0.487548	Nonsignificant	None
ENSOCUP00000007470.2	S100 calcium binding protein A3 [Source:HGNC SymbolAcc:HGNC:10493]	S100A3	0.937381	1.95636	0.903226	0.912713	1.02657	1.46679	1.11476	0.7518	0.156737	Nonsignificant	None
ENSOCUP00000007472.4	pumilio RNA binding family member 1 [Source:HGNC SymbolAcc:HGNC:14957]	PUM1	0.933875	1.03596	1.029	0.991009	1.13718	1.11137	0.925694	0.223795	-0.111393	Nonsignificant	None
ENSOCUP00000007486.2	major vault protein [Source:HGNC SymbolAcc:HGNC:7531]	MVP	0.910456	0.933369	0.912451	1.20043	0.911796	1.01966	0.880067	0.274927	-0.184314	Nonsignificant	None
ENSOCUP00000007488.3	RAB GTPase activating protein 1 like [Source:HGNC SymbolAcc:HGNC:24663]	RABGAP1L	0.972151	1.02614	0.840189	0.958012	0.990574	1.0557	0.944809	0.424768	-0.0819055	Nonsignificant	None
ENSOCUP00000007494.4	solute carrier family 39 member 14 [Source:HGNC SymbolAcc:HGNC:20858]	SLC39A14	0.826816	1.23184	1.06145	0.798883	0.871508	0.952514	1.18956	0.257173	0.250432	Nonsignificant	None
ENSOCUP00000007495.2	enolase superfamily member 1 [Source:HGNC SymbolAcc:HGNC:30365]	ENOSF1	1.14429	0.851916	0.990162	0.914739	0.78564	0.834139	1.17828	0.178631	0.236679	Nonsignificant	None
ENSOCUP00000007499.3	-	-	0.908484	0.85224	0.851287	0.995234	1.20782	1.07531	0.796743	0.0265995	-0.327813	Significant	down
ENSOCUP00000007500.2	ATP binding cassette subfamily B member 8 [Source:HGNC SymbolAcc:HGNC:49]	ABCB8	0.55563	0.762643	0.807148	0.764666	0.980445	0.830074	0.825347	0.209773	-0.276927	Nonsignificant	None
ENSOCUP00000007507.2	transmembrane and coiled-coil domains 4 [Source:HGNC SymbolAcc:HGNC:27393]	TMCO4	0.991453	1.15385	0.786325	1.08547	1.17094	0.82906	0.950139	0.746176	-0.0737903	Nonsignificant	None
ENSOCUP00000007515.2	glutathione S-transferase omega 1 [Source:HGNC SymbolAcc:HGNC:13312]	GSTO1	1.40796	0.754032	1.59209	0.624422	0.584236	0.649979	2.0198	0.130121	1.01422	Nonsignificant	None
ENSOCUP00000007518.3	poly(A) binding protein nuclear 1 [Source:HGNC SymbolAcc:HGNC:8565]	PABPN1	0.731061	0.944084	0.888167	0.787518	1.44733	1.13564	0.760516	0.251624	-0.39495	Nonsignificant	None
ENSOCUP00000007528.2	SEC62 homolog, preprotein translocation factor [Source:HGNC SymbolAcc:HGNC:11846]	SEC62	1.03872	1.03497	1.05611	1.19115	1.12714	1.11578	0.9114	0.0140838	-0.133844	Nonsignificant	None
ENSOCUP00000007553.2	transmembrane protein 205 [Source:HGNC SymbolAcc:HGNC:29631]	TMEM205	1	0.875	1.16071	0.875	1.41071	1.02679	0.916442	0.634504	-0.125884	Nonsignificant	None
ENSOCUP00000007556.2	splicing factor 3b subunit 5 [Source:HGNC SymbolAcc:HGNC:21083]	SF3B5	0.729301	0.933065	0.814516	0.847312	1.1871	1.02392	0.80988	0.165847	-0.304221	Nonsignificant	None
ENSOCUP00000007557.4	proteasome 26S subunit, non-ATPase 7 [Source:HGNC SymbolAcc:HGNC:9565]	PSMD7	1.2292	0.934106	1.12569	1.11938	0.888347	0.997356	1.09448	0.435038	0.130242	Nonsignificant	None
ENSOCUP00000007563.3	metaxin 2 [Source:HGNC SymbolAcc:HGNC:7506]	MTX2	1.06917	0.866543	1.25966	0.935887	0.773579	0.868399	1.23954	0.169212	0.30981	Nonsignificant	None
ENSOCUP00000007564.3	-	-	0.939541	1.06016	0.881197	0.96977	1.19831	1.06681	0.890571	0.235687	-0.167198	Nonsignificant	None
ENSOCUP00000007574.2	phosphatase and tensin homolog [Source:HGNC SymbolAcc:HGNC:9588]	PTEN	0.97786	0.9836	0.847068	1.00287	0.95941	1.04592	0.933624	0.262698	-0.0990863	Nonsignificant	None
ENSOCUP00000007587.4	RecQ like helicase [Source:HGNC SymbolAcc:HGNC:9948]	RECQL	1.11152	0.896774	1.06083	0.954839	0.798157	0.887558	1.1623	0.145278	0.216987	Nonsignificant	None
ENSOCUP00000007614.3	NDC1 transmembrane nucleoporin [Source:HGNC SymbolAcc:HGNC:25525]	NDC1	1.05966	0.784091	1.21307	0.909091	0.863636	0.735795	1.21857	0.249565	0.285193	Nonsignificant	None
ENSOCUP00000007625.1	aquaporin 4 [Source:HGNC SymbolAcc:HGNC:637]	AQP4	0.686688	0.767857	0.748377	1.69318	1.24675	1.54221	0.491489	0.00469177	-1.02477	Significant	down
ENSOCUP00000007626.2	COMM domain containing 8 [Source:HGNC SymbolAcc:HGNC:26036]	COMMD8	0.963315	0.794837	1.25951	1.12364	0.682065	0.880435	1.12342	0.585209	0.167897	Nonsignificant	None
ENSOCUP00000007627.2	chromosome 9 open reading frame 64 [Source:HGNC SymbolAcc:HGNC:28144]	C9orf64	1.24109	0.938548	1.17833	1	0.939072	0.937631	1.1673	0.164643	0.223171	Nonsignificant	None
ENSOCUP00000007630.4	glutamate-ammonia ligase [Source:HGNC SymbolAcc:HGNC:4341]	GLUL	0.681251	0.779065	0.908687	1.15643	0.900075	0.923716	0.794909	0.124379	-0.331139	Nonsignificant	None
ENSOCUP00000007643.4	RNA binding motif protein 26 [Source:HGNC SymbolAcc:HGNC:20327]	RBM26	1.05199	1.06626	0.992864	1.02752	1.23547	1.15902	0.909145	0.18473	-0.137418	Nonsignificant	None
ENSOCUP00000007644.2	metastasis associated 1 family member 2 [Source:HGNC SymbolAcc:HGNC:7411]	MTA2	1.17535	0.957437	0.9463	1.03096	1.03086	1.0369	0.993665	0.938078	-0.0091684	Nonsignificant	None
ENSOCUP00000007650.2	proteasome assembly chaperone 1 [Source:HGNC SymbolAcc:HGNC:3043]	PSMG1	1.23211	0.825688	1.05505	1.00734	0.86055	0.990826	1.0889	0.539682	0.122866	Nonsignificant	None
ENSOCUP00000007663.3	alanyl-tRNA synthetase 1 [Source:HGNC SymbolAcc:HGNC:20]	AARS1	1.14277	0.898946	1.06561	1.20348	0.929626	0.996853	0.992766	0.948302	-0.0104749	Nonsignificant	None
ENSOCUP00000007676.2	ER membrane protein complex subunit 7 [Source:HGNC SymbolAcc:HGNC:24301]	EMC7	1.3345	1.01839	0.90298	0.931833	0.943881	0.943881	1.15473	0.376608	0.207554	Nonsignificant	None
ENSOCUP00000007682.2	switching B cell complex subunit SWAP70 [Source:HGNC SymbolAcc:HGNC:17070]	SWAP70	1.03239	1.02075	0.90696	1.04442	1.00095	1.06453	0.951827	0.321629	-0.0712289	Nonsignificant	None
ENSOCUP00000007689.3	-	-	1.19114	0.902234	1.01611	1.06921	0.929696	0.887953	1.07712	0.500496	0.107177	Nonsignificant	None
ENSOCUP00000007699.2	ribosomal protein S6 kinase A5 [Source:HGNC SymbolAcc:HGNC:10434]	RPS6KA5	0.97136	0.798329	1.02029	0.935561	0.793556	0.818616	1.09508	0.371518	0.131039	Nonsignificant	None
ENSOCUP00000007714.3	-	-	1.38065	1.01973	1.31795	0.768619	0.722151	1.08227	1.44511	0.0739108	0.53118	Nonsignificant	None
ENSOCUP00000007715.2	peroxisomal biogenesis factor 3 [Source:HGNC SymbolAcc:HGNC:8858]	PEX3	1.03588	1.12793	1.08736	1.27457	0.962559	1.04992	0.989084	0.907503	-0.015835	Nonsignificant	None
ENSOCUP00000007725.3	-	-	0.844034	1.02194	0.985554	1.0198	0.969502	1.14714	0.909161	0.278243	-0.137393	Nonsignificant	None
ENSOCUP00000007726.4	calcium binding and coiled-coil domain 1 [Source:HGNC SymbolAcc:HGNC:29306]	CALCOCO1	0.803227	1.10489	0.810762	1.04127	1.20237	1.02574	0.831617	0.183517	-0.266009	Nonsignificant	None
ENSOCUP00000007727.2	SERPINE1 mRNA binding protein 1 [Source:HGNC SymbolAcc:HGNC:17860]	SERBP1	0.710774	1.09518	0.776726	0.905497	1.34746	1.29194	0.728564	0.154136	-0.456872	Nonsignificant	None
ENSOCUP00000007728.2	charged multivesicular body protein 5 [Source:HGNC SymbolAcc:HGNC:26942]	CHMP5	0.636614	1.07067	0.827559	0.959252	1.57323	1.18228	0.68237	0.146972	-0.551374	Nonsignificant	None
ENSOCUP00000007731.3	MARCKS like 1 [Source:HGNC SymbolAcc:HGNC:7142]	MARCKSL1	0.91305	0.985072	0.652047	0.654509	1.4546	1.30763	0.746374	0.338393	-0.422029	Nonsignificant	None
ENSOCUP00000007733.2	synaptopodin 2 [Source:HGNC SymbolAcc:HGNC:17732]	SYNPO2	0.799405	0.965334	0.92433	1.19107	0.929902	1.00613	0.859925	0.188484	-0.217716	Nonsignificant	None
ENSOCUP00000007734.2	phosphatidylcholine transfer protein [Source:HGNC SymbolAcc:HGNC:8752]	PCTP	1.25928	0.965005	1.05753	0.971103	0.869565	0.888918	1.20231	0.116831	0.265811	Nonsignificant	None
ENSOCUP00000007740.3	lunapark, ER junction formation factor [Source:HGNC SymbolAcc:HGNC:21610]	LNPK	0.869895	0.959162	1.03759	0.884351	0.914709	0.912541	1.05718	0.354699	0.0802171	Nonsignificant	None
ENSOCUP00000007750.4	isovaleryl-CoA dehydrogenase [Source:HGNC SymbolAcc:HGNC:6186]	IVD	1.00818	0.758355	1.36935	0.900322	1.00673	0.816322	1.15147	0.50016	0.203475	Nonsignificant	None
ENSOCUP00000007753.3	RHO family interacting cell polarization regulator 1 [Source:HGNC SymbolAcc:HGNC:25836]	RIPOR1	0.922222	0.555556	0.811111	0.522222	0.266667	0.477778	1.80702	0.063986	0.853611	Nonsignificant	None
ENSOCUP00000007761.3	SWI/SNF related, matrix associated, actin dependent regulator of chromatin, subfamily e, member 1 [Source:HGNC SymbolAcc:HGNC:11109]	-	0.972132	1.08198	0.885276	1.06294	1.0072	1.04111	0.944764	0.387853	-0.0819745	Nonsignificant	None
ENSOCUP00000007763.3	EBF transcription factor 1 [Source:HGNC SymbolAcc:HGNC:3126]	EBF1	0.906927	1.17638	0.955447	0.882514	1.08636	1.03509	1.01158	0.915845	0.0166114	Nonsignificant	None
ENSOCUP00000007778.2	Oryctolagus cuniculus osteoglycin (OGN), mRNA. [Source:RefSeq mRNAAcc:NM_001082116]	OGN	0.898855	1.10641	0.883778	0.998657	1.04934	1.27078	0.870516	0.263438	-0.200057	Nonsignificant	None
ENSOCUP00000007779.3	LETM1 domain containing 1 [Source:HGNC SymbolAcc:HGNC:24241]	LETMD1	1.20654	0.946367	1.0892	1.19209	0.76569	0.90795	1.13134	0.439145	0.17803	Nonsignificant	None
ENSOCUP00000007780.4	homogentisate 1,2-dioxygenase [Source:HGNC SymbolAcc:HGNC:4892]	HGD	1.0207	0.99059	0.910289	1.09724	0.954831	0.982434	0.962787	0.528874	-0.0547117	Nonsignificant	None
ENSOCUP00000007789.4	IST1 factor associated with ESCRT-III [Source:HGNC SymbolAcc:HGNC:28977]	IST1	1.26874	0.952829	1.04431	0.929069	0.870541	0.87075	1.22301	0.107101	0.290441	Nonsignificant	None
ENSOCUP00000007790.3	proprotein convertase subtilisin/kexin type 1 inhibitor [Source:HGNC SymbolAcc:HGNC:17301]	PCSK1N	0.921986	1.25059	1.08511	1.07092	1.17021	1.09929	0.97523	0.795068	-0.0361856	Nonsignificant	None
ENSOCUP00000007791.3	fibrillarin [Source:HGNC SymbolAcc:HGNC:3599]	FBL	1.2903	0.872198	1.25119	0.866307	0.854361	0.909671	1.29781	0.187542	0.376079	Nonsignificant	None
ENSOCUP00000007793.3	transcription factor CP2 [Source:HGNC SymbolAcc:HGNC:11748]	TFCP2	0.939614	0.961353	1.12319	1.16908	1.02899	0.992754	0.947767	0.520784	-0.0773959	Nonsignificant	None
ENSOCUP00000007800.3	phosphatidylinositol 4-kinase alpha [Source:HGNC SymbolAcc:HGNC:8983]	PI4KA	1.02371	0.998503	1.04394	1.09136	1.0179	0.974915	0.994157	0.877092	-0.00845433	Nonsignificant	None
ENSOCUP00000007806.2	-	-	0.943199	0.978343	0.963526	0.857713	1.02185	1.00133	1.00145	0.98015	0.00209141	Nonsignificant	None
ENSOCUP00000007813.2	Oryctolagus cuniculus serpin family D member 1 (SERPIND1), mRNA. [Source:RefSeq mRNAAcc:NM_001082329]	SERPIND1	1.31695	1.11618	1.01817	1.2343	0.900535	0.946401	1.1201	0.417386	0.163628	Nonsignificant	None
ENSOCUP00000007817.2	dihydroorotate dehydrogenase (quinone) [Source:HGNC SymbolAcc:HGNC:2867]	DHODH	1.12801	1.25603	1.25417	1.30983	0.764378	0.93692	1.20826	0.27752	0.272927	Nonsignificant	None
ENSOCUP00000007824.3	biorientation of chromosomes in cell division 1 like 1 [Source:HGNC SymbolAcc:HGNC:31792]	BOD1L1	0.811547	1.12697	0.890027	0.985504	1.2137	1.13872	0.847398	0.217696	-0.238888	Nonsignificant	None
ENSOCUP00000007825.1	thioredoxin like 4B [Source:HGNC SymbolAcc:HGNC:26041]	TXNL4B	1.08747	1.0125	1.11871	0.867696	0.938993	0.952223	1.16664	0.0201831	0.222365	Nonsignificant	None
ENSOCUP00000007827.2	histamine N-methyltransferase [Source:HGNC SymbolAcc:HGNC:5028]	HNMT	1.27101	0.940323	0.989979	1.01197	0.931947	0.934939	1.11201	0.368868	0.153172	Nonsignificant	None
ENSOCUP00000007832.4	FERM, ARH/RhoGEF and pleckstrin domain protein 2 [Source:HGNC SymbolAcc:HGNC:16460]	FARP2	1.06387	0.960745	0.971391	0.950765	0.995343	0.962741	1.02996	0.457332	0.0425931	Nonsignificant	None
ENSOCUP00000007842.4	-	-	0.782258	0.991935	0.956989	1.17473	0.77957	1.09677	0.895154	0.480286	-0.159792	Nonsignificant	None
ENSOCUP00000007846.3	klotho beta [Source:HGNC SymbolAcc:HGNC:15527]	KLB	0.953744	0.931718	0.899642	1.29336	1.03951	1.17084	0.7949	0.0330417	-0.331155	Significant	down
ENSOCUP00000007848.2	voltage dependent anion channel 2 [Source:HGNC SymbolAcc:HGNC:12672]	VDAC2	1.16995	0.697194	1.63757	1.14235	0.667201	0.745843	1.3715	0.363308	0.455754	Nonsignificant	None
ENSOCUP00000007852.4	proteasome 20S subunit alpha 8 [Source:HGNC SymbolAcc:HGNC:22985]	PSMA8	1.11425	0.888103	1.32408	0.98658	0.875771	0.797606	1.25056	0.180971	0.322577	Nonsignificant	None
ENSOCUP00000007858.3	lipoic acid synthetase [Source:HGNC SymbolAcc:HGNC:16429]	LIAS	0.937643	1.07689	0.894032	1.10979	1.32823	1.02601	0.839647	0.154467	-0.252146	Nonsignificant	None
ENSOCUP00000007861.3	major histocompatibility complex, class II, DR alpha [Source:HGNC SymbolAcc:HGNC:4947]	HLA-DRA	1.40999	0.781204	0.823201	0.980323	1.06755	0.959765	1.00225	0.991788	0.00323648	Nonsignificant	None
ENSOCUP00000007871.3	derlin 1 [Source:HGNC SymbolAcc:HGNC:28454]	DERL1	1.14289	0.927815	0.902837	1.05165	0.756986	0.962108	1.07319	0.59076	0.101907	Nonsignificant	None
ENSOCUP00000007872.3	-	-	1.20095	0.981476	1.04609	1.14715	1.00237	1.02549	1.01685	0.832686	0.0241061	Nonsignificant	None
ENSOCUP00000007875.4	proteasome 20S subunit beta 7 [Source:HGNC SymbolAcc:HGNC:9544]	PSMB7	0.914641	0.907213	1.04535	0.987294	0.831824	0.888317	1.05901	0.451138	0.0827187	Nonsignificant	None
ENSOCUP00000007883.3	retinoic acid induced 14 [Source:HGNC SymbolAcc:HGNC:14873]	RAI14	0.805514	1.01517	0.79987	1.08956	1.07874	1.12407	0.795948	0.036092	-0.329255	Significant	down
ENSOCUP00000007890.3	-	-	1.25186	0.836676	1.13066	1.31691	1.1467	1.12235	0.897723	0.42455	-0.155658	Nonsignificant	None
ENSOCUP00000007892.3	solute carrier family 1 member 5 [Source:HGNC SymbolAcc:HGNC:10943]	SLC1A5	0.762947	0.816276	1.22133	1.2349	1.26541	1.68557	0.669048	0.0875634	-0.579819	Nonsignificant	None
ENSOCUP00000007896.2	enoyl-CoA hydratase domain containing 3 [Source:HGNC SymbolAcc:HGNC:23489]	ECHDC3	0.972575	0.747402	1.22055	1.00751	0.69082	0.646363	1.25412	0.326431	0.326681	Nonsignificant	None
ENSOCUP00000007900.2	SNF8 subunit of ESCRT-II [Source:HGNC SymbolAcc:HGNC:17028]	SNF8	1.14901	0.945786	1.05011	0.910958	0.86003	0.875144	1.18849	0.0516799	0.249129	Nonsignificant	None
ENSOCUP00000007906.4	NAD kinase 2, mitochondrial [Source:HGNC SymbolAcc:HGNC:26404]	NADK2	1.16049	0.887677	1.1414	0.939658	0.761541	0.808433	1.27093	0.0922203	0.345884	Nonsignificant	None
ENSOCUP00000007935.3	-	-	1.12998	0.867028	1.10548	1.03946	0.996821	0.909856	1.05307	0.601831	0.0746003	Nonsignificant	None
ENSOCUP00000007943.3	DDB1 and CUL4 associated factor 13 [Source:HGNC SymbolAcc:HGNC:24535]	DCAF13	1.11313	0.810074	0.772089	0.916598	0.967795	0.898431	0.968546	0.803735	-0.0461075	Nonsignificant	None
ENSOCUP00000007947.2	activin A receptor type 1C [Source:HGNC SymbolAcc:HGNC:18123]	ACVR1C	1.1083	1.24708	1.07912	0.825551	0.881971	0.9131	1.31057	0.00935386	0.390191	Significant	up
ENSOCUP00000007953.3	phospholysine phosphohistidine inorganic pyrophosphate phosphatase [Source:HGNC SymbolAcc:HGNC:30042]	LHPP	0.938947	0.861053	0.804211	0.951579	0.913684	0.724211	1.00569	0.954238	0.00818718	Nonsignificant	None
ENSOCUP00000007958.3	kelch like family member 12 [Source:HGNC SymbolAcc:HGNC:19360]	KLHL12	1.35714	2.14881	1.23214	1.29167	0.904762	0.922619	1.51908	0.160252	0.603202	Nonsignificant	None
ENSOCUP00000007960.2	vimentin [Source:HGNC SymbolAcc:HGNC:12692]	VIM	0.964182	1.22711	1.06277	0.748446	1.01293	0.925354	1.21116	0.158454	0.276387	Nonsignificant	None
ENSOCUP00000007968.3	ATP synthase mitochondrial F1 complex assembly factor 1 [Source:HGNC SymbolAcc:HGNC:18803]	ATPAF1	0.775	0.967105	1.03947	1.02763	0.965789	0.927632	0.952252	0.609911	-0.0705843	Nonsignificant	None
ENSOCUP00000007979.3	chromosome 5 open reading frame 51 [Source:HGNC SymbolAcc:HGNC:27750]	C5orf51	1.07543	0.829731	1.20776	1.02426	1.00618	0.910013	1.05866	0.646954	0.0822337	Nonsignificant	None
ENSOCUP00000007987.4	thrombospondin 4 [Source:HGNC SymbolAcc:HGNC:11788]	THBS4	1.01847	1.06437	0.768634	0.969399	0.859781	0.899672	1.04494	0.696043	0.0634142	Nonsignificant	None
ENSOCUP00000007991.3	argininosuccinate lyase [Source:HGNC SymbolAcc:HGNC:746]	ASL	1.02583	0.948442	1.20814	0.959592	0.831126	0.903269	1.1813	0.129575	0.240376	Nonsignificant	None
ENSOCUP00000008002.4	synaptopodin [Source:HGNC SymbolAcc:HGNC:30672]	SYNPO	0.986486	1.00386	0.934363	1.03523	0.946429	1.05743	0.962363	0.3926	-0.0553469	Nonsignificant	None
ENSOCUP00000008006.2	serine and arginine rich splicing factor 5 [Source:HGNC SymbolAcc:HGNC:10787]	SRSF5	0.801143	1.11029	1.13714	0.854571	1.06543	0.992	1.0469	0.732651	0.066123	Nonsignificant	None
ENSOCUP00000008007.2	protein phosphatase 1 catalytic subunit gamma [Source:HGNC SymbolAcc:HGNC:9283]	PPP1CC	1.08589	0.87993	0.951797	0.937774	0.87993	0.925504	1.06358	0.407429	0.0889262	Nonsignificant	None
ENSOCUP00000008029.3	early endosome antigen 1 [Source:HGNC SymbolAcc:HGNC:3185]	EEA1	0.854807	1.12879	0.88788	0.874708	1.13807	1.10123	0.922114	0.535186	-0.116983	Nonsignificant	None
ENSOCUP00000008035.2	-	-	0.688482	0.954414	0.989757	0.834858	1.01063	1.10056	0.893622	0.443546	-0.162263	Nonsignificant	None
ENSOCUP00000008046.2	PC4 and SFRS1 interacting protein 1 [Source:HGNC SymbolAcc:HGNC:9527]	PSIP1	0.845379	0.972392	0.977707	0.796351	1.06402	1.01222	0.973156	0.795254	-0.0392572	Nonsignificant	None
ENSOCUP00000008049.3	-	-	1.03067	1.05915	0.797371	1.08215	0.691128	1.02957	1.03009	0.858545	0.0427702	Nonsignificant	None
ENSOCUP00000008067.4	transcobalamin 2 [Source:HGNC SymbolAcc:HGNC:11653]	TCN2	1.18996	0.878223	1.02205	0.842605	0.833786	1.01628	1.14764	0.286751	0.198675	Nonsignificant	None
ENSOCUP00000008078.3	macrophage stimulating 1 receptor [Source:HGNC SymbolAcc:HGNC:7381]	MST1R	1.13443	1.07017	1.23497	0.91656	0.897379	0.924393	1.25609	0.00860221	0.328935	Significant	up
ENSOCUP00000008083.2	Voltage-dependent anion-selective channel protein 1 [Source:UniProtKB/Swiss-ProtAcc:Q9TT15]	-	1.15899	0.754002	1.48447	1.14004	0.722975	0.762126	1.2942	0.360709	0.372063	Nonsignificant	None
ENSOCUP00000008086.3	protein phosphatase 6 catalytic subunit [Source:HGNC SymbolAcc:HGNC:9323]	PPP6C	1.16961	0.877883	1.25102	1.16147	0.902307	0.95251	1.09357	0.533708	0.129042	Nonsignificant	None
ENSOCUP00000008091.3	cofilin 2 [Source:HGNC SymbolAcc:HGNC:1875]	CFL2	0.745182	1.07676	0.781735	1.01916	1.57261	1.17772	0.690723	0.117312	-0.53382	Nonsignificant	None
ENSOCUP00000008101.3	-	-	0.908257	0.954128	0.973394	1.05413	0.758716	1.03394	0.996133	0.9717	-0.00559004	Nonsignificant	None
ENSOCUP00000008104.3	Oryctolagus cuniculus carbonic anhydrase 4 (CA4), mRNA. [Source:RefSeq mRNAAcc:NM_001082372]	-	0.823138	1.04185	1.23936	0.597622	0.776283	0.719728	1.48276	0.0621926	0.568283	Nonsignificant	None
ENSOCUP00000008105.2	contactin 1 [Source:HGNC SymbolAcc:HGNC:2171]	CNTN1	0.94636	1.11398	0.948755	1.06849	0.958653	0.93311	1.0165	0.825772	0.0236133	Nonsignificant	None
ENSOCUP00000008109.3	RNA binding motif protein 19 [Source:HGNC SymbolAcc:HGNC:29098]	RBM19	0.544643	0.785714	0.9375	0.857143	0.651786	1	0.903915	0.626394	-0.145742	Nonsignificant	None
ENSOCUP00000008123.4	Neurolysin, mitochondrial [Source:UniProtKB/Swiss-ProtAcc:P42675]	NLN	1.05071	0.908847	1.40704	0.929537	0.840599	0.835529	1.29203	0.16897	0.369638	Nonsignificant	None
ENSOCUP00000008127.2	phosphodiesterase 5A [Source:HGNC SymbolAcc:HGNC:8784]	PDE5A	1.00057	0.903089	1.15769	0.870502	0.872627	1.00567	1.11371	0.295286	0.155368	Nonsignificant	None
ENSOCUP00000008132.4	-	-	1.3617	0.808511	1.87234	2.59574	1.55319	1.68085	0.693431	0.255789	-0.528176	Nonsignificant	None
ENSOCUP00000008135.2	prefoldin subunit 1 [Source:HGNC SymbolAcc:HGNC:8866]	PFDN1	0.707841	1.06088	0.733734	0.827037	1.45647	1.1024	0.739081	0.242087	-0.436195	Nonsignificant	None
ENSOCUP00000008137.3	lipin 2 [Source:HGNC SymbolAcc:HGNC:14450]	LPIN2	0.803797	0.993671	0.778481	1.03797	0.702532	0.873418	0.985472	0.919923	-0.021113	Nonsignificant	None
ENSOCUP00000008142.3	laminin subunit alpha 2 [Source:HGNC SymbolAcc:HGNC:6482]	LAMA2	0.868159	1.27842	1.09287	1.02232	1.29395	0.870123	1.01665	0.922858	0.0238245	Nonsignificant	None
ENSOCUP00000008151.4	Rho GTPase activating protein 18 [Source:HGNC SymbolAcc:HGNC:21035]	ARHGAP18	1.02866	0.969014	0.925427	1.12688	1.02417	1.07311	0.906626	0.0758287	-0.141421	Nonsignificant	None
ENSOCUP00000008152.2	mitochondrial ribosomal protein L10 [Source:HGNC SymbolAcc:HGNC:14055]	MRPL10	1.31429	0.67619	0.934921	1.07778	0.784127	0.890476	1.06286	0.791638	0.0879522	Nonsignificant	None
ENSOCUP00000008155.3	secernin 2 [Source:HGNC SymbolAcc:HGNC:30381]	SCRN2	1.24403	1.14627	1.07676	0.973932	0.795076	0.915279	1.29161	0.0218718	0.369171	Significant	up
ENSOCUP00000008170.3	-	-	1.0356	0.817899	1.10529	0.664653	0.903159	0.936776	1.18135	0.281648	0.240433	Nonsignificant	None
ENSOCUP00000008175.3	Rho GTPase activating protein 31 [Source:HGNC SymbolAcc:HGNC:29216]	ARHGAP31	0.996558	1.01119	1.23666	1.03873	1.01119	0.923408	1.09117	0.348347	0.125879	Nonsignificant	None
ENSOCUP00000008176.3	tetratricopeptide repeat domain 9C [Source:HGNC SymbolAcc:HGNC:28432]	TTC9C	0.753228	1.25968	1.06958	0.981349	1.72669	1.31994	0.765272	0.294116	-0.385956	Nonsignificant	None
ENSOCUP00000008180.2	RNA polymerase II subunit G [Source:HGNC SymbolAcc:HGNC:9194]	POLR2G	1.46899	0.810078	1.17553	0.826135	0.733112	0.844961	1.4369	0.144955	0.522955	Nonsignificant	None
ENSOCUP00000008188.4	protein O-glucosyltransferase 1 [Source:HGNC SymbolAcc:HGNC:22954]	POGLUT1	1.12235	1.03422	1.00344	0.925827	1.15427	0.956796	1.04054	0.634714	0.0573308	Nonsignificant	None
ENSOCUP00000008191.4	adaptor related protein complex 1 subunit beta 1 [Source:HGNC SymbolAcc:HGNC:554]	AP1B1	1.07934	0.795	1.00029	1.20983	0.900492	0.997298	0.925026	0.566875	-0.112434	Nonsignificant	None
ENSOCUP00000008196.3	translocase of inner mitochondrial membrane domain containing 1 [Source:HGNC SymbolAcc:HGNC:1321]	TIMMDC1	1.05615	1.20486	1.28756	1.20334	1.17223	0.953718	1.06586	0.519758	0.0920199	Nonsignificant	None
ENSOCUP00000008203.3	nuclear RNA export factor 1 [Source:HGNC SymbolAcc:HGNC:8071]	NXF1	1.16784	0.825129	1.03563	0.896859	0.827473	0.788561	1.20522	0.175947	0.269301	Nonsignificant	None
ENSOCUP00000008213.3	-	-	0.861985	0.817957	0.695429	1.00429	1.28302	0.91389	0.742024	0.086583	-0.430462	Nonsignificant	None
ENSOCUP00000008222.4	Rap guanine nucleotide exchange factor 2 [Source:HGNC SymbolAcc:HGNC:16854]	RAPGEF2	1.14925	1.61194	1.35821	1.01493	1.04478	1.13433	1.28972	0.0898994	0.367057	Nonsignificant	None
ENSOCUP00000008223.2	dynein cytoplasmic 1 light intermediate chain 1 [Source:HGNC SymbolAcc:HGNC:18745]	DYNC1LI1	1.21323	0.78719	1.02973	1.04719	0.840172	0.900241	1.08701	0.589057	0.120362	Nonsignificant	None
ENSOCUP00000008228.2	NFU1 iron-sulfur cluster scaffold [Source:HGNC SymbolAcc:HGNC:16287]	NFU1	0.74108	1.15775	0.551643	0.988498	1.37113	0.933568	0.744102	0.281401	-0.426429	Nonsignificant	None
ENSOCUP00000008240.1	transmembrane protein 263 [Source:HGNC SymbolAcc:HGNC:28281]	TMEM263	1.15862	1.09761	0.976658	1.01698	0.793634	1.03236	1.13715	0.238353	0.185426	Nonsignificant	None
ENSOCUP00000008245.2	S100 calcium binding protein A8 [Source:HGNC SymbolAcc:HGNC:10498]	S100A8	1.0916	0.935572	0.978912	0.450482	0.549259	0.692153	1.77675	0.00649416	0.829244	Significant	up
ENSOCUP00000008250.2	-	-	1.11301	0.868014	0.844112	0.988752	0.941125	1.07065	0.941545	0.567192	-0.0868978	Nonsignificant	None
ENSOCUP00000008254.3	mutS homolog 2 [Source:HGNC SymbolAcc:HGNC:7325]	MSH2	1.11805	0.840823	1.21782	1.10358	0.930693	0.97182	1.05675	0.670934	0.0796368	Nonsignificant	None
ENSOCUP00000008264.3	tetratricopeptide repeat domain 27 [Source:HGNC SymbolAcc:HGNC:25986]	TTC27	1.11648	1.05495	1.13846	1.16484	0.973626	0.907692	1.08658	0.339129	0.119795	Nonsignificant	None
ENSOCUP00000008273.3	PCI domain containing 2 [Source:HGNC SymbolAcc:HGNC:25653]	PCID2	1.0866	0.900043	1.09048	1.00948	0.973718	0.967686	1.04278	0.547853	0.0604348	Nonsignificant	None
ENSOCUP00000008275.2	-	-	0.629419	0.969592	0.795588	0.946833	1.45873	0.938439	0.716089	0.185399	-0.48179	Nonsignificant	None
ENSOCUP00000008280.4	latent transforming growth factor beta binding protein 1 [Source:HGNC SymbolAcc:HGNC:6714]	LTBP1	0.813082	1.03031	0.850848	1.13773	0.948207	1.28291	0.799752	0.128943	-0.322375	Nonsignificant	None
ENSOCUP00000008283.3	cullin 4A [Source:HGNC SymbolAcc:HGNC:2554]	CUL4A	1.13321	0.935256	1.07974	1.05833	0.879103	0.961538	1.08597	0.350145	0.118987	Nonsignificant	None
ENSOCUP00000008294.3	lectin, mannose binding 2 [Source:HGNC SymbolAcc:HGNC:16986]	LMAN2	0.950419	0.904547	1.09715	1.34094	0.80474	0.946469	0.954713	0.797938	-0.0668617	Nonsignificant	None
ENSOCUP00000008296.2	phosphatidylinositol glycan anchor biosynthesis class U [Source:HGNC SymbolAcc:HGNC:15791]	PIGU	1.04942	1.17151	1.26453	1.1657	0.706395	1.26453	1.11121	0.559473	0.152137	Nonsignificant	None
ENSOCUP00000008303.2	-	-	0.745062	1.28134	0.826962	0.884659	1.05202	1.0468	0.956392	0.817097	-0.0643266	Nonsignificant	None
ENSOCUP00000008310.2	X-prolyl aminopeptidase 3 [Source:HGNC SymbolAcc:HGNC:28052]	XPNPEP3	0.937107	0.993711	0.839623	1.33962	1.13208	0.959119	0.807516	0.13763	-0.308437	Nonsignificant	None
ENSOCUP00000008323.2	lymphatic vessel endothelial hyaluronan receptor 1 [Source:HGNC SymbolAcc:HGNC:14687]	LYVE1	1.23837	0.857956	0.881549	1.23934	0.644647	1.04491	1.01672	0.942853	0.0239243	Nonsignificant	None
ENSOCUP00000008326.2	ORMDL sphingolipid biosynthesis regulator 3 [Source:HGNC SymbolAcc:HGNC:16038]	ORMDL3	1.18515	1.12141	1.17514	0.887279	0.935475	0.953384	1.25415	0.00109206	0.32671	Significant	up
ENSOCUP00000008327.4	laminin subunit alpha 4 [Source:HGNC SymbolAcc:HGNC:6484]	LAMA4	0.931365	1.16448	1.10203	0.788422	1.07036	0.973198	1.1292	0.3224	0.175303	Nonsignificant	None
ENSOCUP00000008335.3	guanylate cyclase 2F, retinal [Source:HGNC SymbolAcc:HGNC:4691]	GUCY2F	1.05594	13.1608	0.769231	2.36364	0.839161	1.27273	3.34844	0.481776	1.74349	Nonsignificant	None
ENSOCUP00000008338.3	-	-	0.824561	1.26974	0.975877	0.929825	1.37939	1.50439	0.80506	0.319093	-0.312831	Nonsignificant	None
ENSOCUP00000008339.3	-	-	3.59648	0.200833	1.84822	0.944007	1.3267	0.552985	1.99934	0.402509	0.999527	Nonsignificant	None
ENSOCUP00000008341.3	homer scaffold protein 1 [Source:HGNC SymbolAcc:HGNC:17512]	HOMER1	0.861071	1.44284	0.950796	1.27207	1.08828	0.994211	0.970233	0.874899	-0.0435969	Nonsignificant	None
ENSOCUP00000008346.3	glutathione S-transferase mu 3 [Source:HGNC SymbolAcc:HGNC:4635]	GSTM3	1.47784	0.822271	1.29919	1.31114	0.811871	0.988138	1.15691	0.541733	0.210272	Nonsignificant	None
ENSOCUP00000008347.2	methylcrotonoyl-CoA carboxylase 2 [Source:HGNC SymbolAcc:HGNC:6937]	MCCC2	1.01467	0.950436	1.05956	1.1019	0.858604	0.932752	1.04542	0.607287	0.0640788	Nonsignificant	None
ENSOCUP00000008358.2	proline and arginine rich end leucine rich repeat protein [Source:HGNC SymbolAcc:HGNC:9357]	PRELP	1.46096	0.69069	0.992361	1.05213	0.591294	1.0018	1.18856	0.56782	0.249214	Nonsignificant	None
ENSOCUP00000008362.2	CXXC repeat containing interactor of PDZ3 domain [Source:HGNC SymbolAcc:HGNC:14312]	CRIPT	0.859935	1.09691	0.827362	1.00489	0.961726	0.934039	0.959854	0.679944	-0.0591131	Nonsignificant	None
ENSOCUP00000008373.3	SNW domain containing 1 [Source:HGNC SymbolAcc:HGNC:16696]	SNW1	0.863749	0.990276	0.909887	0.880389	1.34554	1.06623	0.839542	0.27732	-0.252326	Nonsignificant	None
ENSOCUP00000008381.3	adenosylhomocysteinase like 1 [Source:HGNC SymbolAcc:HGNC:344]	AHCYL1	1.07303	0.900532	1.1378	1.07389	0.831409	0.896281	1.11057	0.365782	0.151302	Nonsignificant	None
ENSOCUP00000008388.2	prolyl 4-hydroxylase subunit alpha 1 [Source:HGNC SymbolAcc:HGNC:8546]	P4HA1	0.70602	0.898322	0.704479	1.30882	1.25977	1.26905	0.601624	0.00152278	-0.733067	Significant	down
ENSOCUP00000008420.3	5-methyltetrahydrofolate-homocysteine methyltransferase [Source:HGNC SymbolAcc:HGNC:7468]	MTR	1.10767	1.28548	1.02447	1.15987	0.973899	1.02121	1.08325	0.409264	0.115362	Nonsignificant	None
ENSOCUP00000008422.3	ankyrin repeat domain 46 [Source:HGNC SymbolAcc:HGNC:27229]	ANKRD46	0.937238	0.914923	0.804742	1.08647	0.993026	1.09205	0.837731	0.0300471	-0.255441	Nonsignificant	None
ENSOCUP00000008425.2	serpin family I member 2 [Source:HGNC SymbolAcc:HGNC:8945]	SERPINI2	1.40155	0.932642	1.53886	1.1943	0.854922	0.893782	1.31602	0.218449	0.396183	Nonsignificant	None
ENSOCUP00000008429.4	serine and arginine rich splicing factor 6 [Source:HGNC SymbolAcc:HGNC:10788]	SRSF6	0.418488	0.827413	0.633424	0.853825	1.22404	1.24954	0.564801	0.05017	-0.824186	Nonsignificant	None
ENSOCUP00000008431.3	-	-	1.2365	1.0334	1.08839	1.01417	0.811404	0.871795	1.24503	0.0613231	0.316178	Nonsignificant	None
ENSOCUP00000008433.3	hydroxyacyl-CoA dehydrogenase trifunctional multienzyme complex subunit alpha [Source:HGNC SymbolAcc:HGNC:4801]	HADHA	1.2817	0.844532	1.45572	0.97752	0.840208	0.772293	1.38298	0.159421	0.467782	Nonsignificant	None
ENSOCUP00000008437.2	chromosome 16 open reading frame 58 [Source:HGNC SymbolAcc:HGNC:25848]	C16orf58	1.02092	0.855776	0.969286	0.939461	0.97485	0.954819	0.991932	0.88447	-0.0116864	Nonsignificant	None
ENSOCUP00000008438.3	NUMB like endocytic adaptor protein [Source:HGNC SymbolAcc:HGNC:8061]	NUMBL	0.846105	0.928823	0.730362	0.872395	0.936839	1.11478	0.856798	0.206035	-0.222973	Nonsignificant	None
ENSOCUP00000008460.3	chromosome 19 open reading frame 54 [Source:HGNC SymbolAcc:HGNC:24758]	C19orf54	0.980822	0.983562	1.02055	1.00411	0.873973	0.920548	1.06657	0.19699	0.092977	Nonsignificant	None
ENSOCUP00000008462.3	Rho GTPase activating protein 29 [Source:HGNC SymbolAcc:HGNC:30207]	ARHGAP29	0.99926	1.01405	0.977811	1.06768	1.17308	1.10133	0.894987	0.0234769	-0.160061	Nonsignificant	None
ENSOCUP00000008471.4	polybromo 1 [Source:HGNC SymbolAcc:HGNC:30064]	PBRM1	1.16022	1.04696	1.07735	1.12983	0.91989	0.914365	1.10811	0.245649	0.148099	Nonsignificant	None
ENSOCUP00000008478.3	regulator of MON1-CCZ1 [Source:HGNC SymbolAcc:HGNC:24326]	RMC1	1.28128	1.73521	1.17265	1.14937	0.731329	0.808923	1.55752	0.0805794	0.63925	Nonsignificant	None
ENSOCUP00000008479.3	G protein nucleolar 3 [Source:HGNC SymbolAcc:HGNC:29931]	GNL3	1.07645	0.842707	1.19156	0.957821	0.905975	0.954306	1.10384	0.401336	0.142525	Nonsignificant	None
ENSOCUP00000008483.3	glycosyltransferase 8 domain containing 1 [Source:HGNC SymbolAcc:HGNC:24870]	GLT8D1	1.06154	1.06154	0.784615	1.41538	0.953846	1.29231	0.794118	0.204681	-0.332575	Nonsignificant	None
ENSOCUP00000008487.4	mitochondrial ribosomal protein L40 [Source:HGNC SymbolAcc:HGNC:14491]	MRPL40	0.552288	1.1732	0.816993	0.95098	1.74837	1.16013	0.658764	0.215828	-0.602167	Nonsignificant	None
ENSOCUP00000008495.2	-	-	1.08764	1.52697	0.98427	1.10225	1.19101	0.98427	1.09805	0.577339	0.134938	Nonsignificant	None
ENSOCUP00000008498.2	TP53 regulated inhibitor of apoptosis 1 [Source:HGNC SymbolAcc:HGNC:26937]	TRIAP1	0.701042	1.05697	0.791903	0.90782	1.31782	1.03139	0.782897	0.218661	-0.353105	Nonsignificant	None
ENSOCUP00000008500.3	cytochrome c oxidase subunit 6A1 [Source:HGNC SymbolAcc:HGNC:2277]	COX6A1	0.93049	1.18799	1.22749	1.16904	0.913112	0.906793	1.11945	0.401814	0.162791	Nonsignificant	None
ENSOCUP00000008503.3	small nuclear ribonucleoprotein U5 subunit 200 [Source:HGNC SymbolAcc:HGNC:30859]	SNRNP200	1.10937	0.868791	1.08257	0.935547	0.809328	0.877927	1.16697	0.158805	0.222766	Nonsignificant	None
ENSOCUP00000008509.2	tropomyosin 4 [Source:HGNC SymbolAcc:HGNC:12013]	TPM4	0.703217	1.09721	0.739974	0.943886	1.28298	1.26598	0.727316	0.13042	-0.459347	Nonsignificant	None
ENSOCUP00000008513.3	laminin subunit alpha 3 [Source:HGNC SymbolAcc:HGNC:6483]	LAMA3	1.08006	1.02754	1.12926	0.864549	0.806142	0.842062	1.28818	0.00206544	0.365331	Significant	up
ENSOCUP00000008516.2	Oryctolagus cuniculus stromal antigen 2 (STAG2), mRNA. [Source:RefSeq mRNAAcc:NM_001171326]	STAG2	1.12495	0.818357	1.22059	0.954493	0.800617	0.890089	1.19609	0.252025	0.258329	Nonsignificant	None
ENSOCUP00000008522.3	-	-	1.26545	0.872633	1.18678	0.831009	0.744953	0.833715	1.3798	0.0689149	0.464458	Nonsignificant	None
ENSOCUP00000008525.2	NADH:ubiquinone oxidoreductase core subunit V2 [Source:HGNC SymbolAcc:HGNC:7717]	NDUFV2	0.796576	0.732251	0.687752	1.28109	1.14923	0.910247	0.663533	0.0295283	-0.59176	Significant	down
ENSOCUP00000008547.4	splicing factor 3b subunit 2 [Source:HGNC SymbolAcc:HGNC:10769]	SF3B2	0.82274	0.974563	0.88857	0.798271	1.14922	1.01723	0.905946	0.450942	-0.142503	Nonsignificant	None
ENSOCUP00000008549.2	Sec23 homolog A, coat complex II component [Source:HGNC SymbolAcc:HGNC:10701]	SEC23A	1.03899	0.949399	0.915529	1.25239	0.981289	1.08952	0.873831	0.183336	-0.194573	Nonsignificant	None
ENSOCUP00000008551.3	Keratin, type II cytoskeletal 3 [Source:UniProtKB/Swiss-ProtAcc:Q29426]	KRT3	0.541578	0.383887	0.277076	0.431395	0.425238	0.508782	0.880714	0.541252	-0.183255	Nonsignificant	None
ENSOCUP00000008565.4	dynein cytoplasmic 1 intermediate chain 2 [Source:HGNC SymbolAcc:HGNC:2964]	DYNC1I2	0.873169	1.10678	0.919212	1.02627	1.07603	1.14624	0.89245	0.216653	-0.164157	Nonsignificant	None
ENSOCUP00000008566.2	adaptor related protein complex 3 subunit mu 1 [Source:HGNC SymbolAcc:HGNC:569]	AP3M1	1.03893	0.821313	1.01672	1.20539	0.883454	0.946593	0.947792	0.683345	-0.0773569	Nonsignificant	None
ENSOCUP00000008569.2	adenosine kinase [Source:HGNC SymbolAcc:HGNC:257]	ADK	1.05367	0.742743	1.33002	0.921781	0.656341	0.719608	1.36066	0.214816	0.44431	Nonsignificant	None
ENSOCUP00000008574.2	Rac family small GTPase 1 [Source:HGNC SymbolAcc:HGNC:9801]	RAC1	1.4117	0.970355	1.22816	0.956847	0.854151	0.847321	1.35808	0.0752497	0.441568	Nonsignificant	None
ENSOCUP00000008605.3	transmembrane 6 superfamily member 1 [Source:HGNC SymbolAcc:HGNC:11860]	TM6SF1	0.557769	0.917331	0.890936	0.866036	1.68376	1.38247	0.601697	0.120487	-0.732891	Nonsignificant	None
ENSOCUP00000008610.2	-	-	1.23381	0.5	1.21871	0.623741	0.446043	0.510791	1.868	0.138508	0.901496	Nonsignificant	None
ENSOCUP00000008614.3	HDGF like 3 [Source:HGNC SymbolAcc:HGNC:24937]	HDGFL3	0.921946	1.05781	1.18358	0.683499	0.888674	0.833221	1.3151	0.0602212	0.395173	Nonsignificant	None
ENSOCUP00000008618.3	RAB8B, member RAS oncogene family [Source:HGNC SymbolAcc:HGNC:30273]	RAB8B	1.27816	0.852131	1.20489	1.05894	0.816782	0.860984	1.21869	0.257285	0.285327	Nonsignificant	None
ENSOCUP00000008621.2	adenylate kinase 4 [Source:HGNC SymbolAcc:HGNC:363]	AK4	1.12981	1.05288	0.990385	0.875	0.894231	1.04327	1.12821	0.146052	0.174029	Nonsignificant	None
ENSOCUP00000008622.2	tyrosyl-tRNA synthetase 1 [Source:HGNC SymbolAcc:HGNC:12840]	YARS1	1.07009	0.875714	0.984598	0.96308	0.891116	0.920223	1.05622	0.435095	0.0789125	Nonsignificant	None
ENSOCUP00000008624.3	nucleolar protein 3 [Source:HGNC SymbolAcc:HGNC:7869]	NOL3	0.971715	1.25413	1.08225	1.07876	1.00131	1.16232	1.02027	0.827919	0.028945	Nonsignificant	None
ENSOCUP00000008626.3	lamin A/C [Source:HGNC SymbolAcc:HGNC:6636]	LMNA	0.855779	0.989966	1.01599	0.876533	0.991652	1.12926	0.954727	0.63552	-0.0668401	Nonsignificant	None
ENSOCUP00000008630.3	cytidine/uridine monophosphate kinase 2 [Source:HGNC SymbolAcc:HGNC:27015]	CMPK2	1.50712	1.014	0.946558	0.916919	0.98203	0.786698	1.29119	0.233242	0.3687	Nonsignificant	None
ENSOCUP00000008631.3	abhydrolase domain containing 14B [Source:HGNC SymbolAcc:HGNC:28235]	ABHD14B	1.38523	0.943183	1.27342	1.08554	0.867943	0.896033	1.26401	0.16824	0.338008	Nonsignificant	None
ENSOCUP00000008632.3	RUN and FYVE domain containing 3 [Source:HGNC SymbolAcc:HGNC:30285]	RUFY3	0.985984	1.02642	0.880863	1.0221	1.03396	1.1159	0.912135	0.151238	-0.132681	Nonsignificant	None
ENSOCUP00000008638.3	G-rich RNA sequence binding factor 1 [Source:HGNC SymbolAcc:HGNC:4610]	GRSF1	0.529412	2.24706	0.788235	1.24706	1.24706	1.12941	0.983766	0.974115	-0.0236126	Nonsignificant	None
ENSOCUP00000008645.4	thrombospondin 3 [Source:HGNC SymbolAcc:HGNC:11787]	THBS3	1.15288	0.948786	1.05994	1.18475	1.07929	1.09788	0.94042	0.37767	-0.0886232	Nonsignificant	None
ENSOCUP00000008653.3	motile sperm domain containing 1 [Source:HGNC SymbolAcc:HGNC:25235]	MOSPD1	1.12129	1.17655	1.09299	1.04582	0.938005	0.820755	1.20903	0.048166	0.273855	Significant	up
ENSOCUP00000008669.4	neuroplastin [Source:HGNC SymbolAcc:HGNC:17867]	NPTN	0.864407	1.02089	0.952306	1.12022	0.932598	1.09381	0.901791	0.236794	-0.149134	Nonsignificant	None
ENSOCUP00000008672.2	ring finger protein 41 [Source:HGNC SymbolAcc:HGNC:18401]	RNF41	0.986111	1.15278	0.833333	0.930556	0.625	0.819444	1.25146	0.195931	0.323614	Nonsignificant	None
ENSOCUP00000008676.2	G protein subunit beta 1 [Source:HGNC SymbolAcc:HGNC:4396]	GNB1	1.26531	0.900193	1.64043	0.648987	0.712633	0.669238	1.87405	0.108328	0.90616	Nonsignificant	None
ENSOCUP00000008681.3	abl interactor 1 [Source:HGNC SymbolAcc:HGNC:11320]	ABI1	0.840895	1.06437	0.882269	0.986948	1.22845	1.05114	0.853361	0.184306	-0.228772	Nonsignificant	None
ENSOCUP00000008691.3	Oryctolagus cuniculus ribosomal protein L5 (RPL5), mRNA. [Source:RefSeq mRNAAcc:NM_001195679]	-	1.27348	0.872179	0.92417	1.15076	1.03658	1.03891	0.951516	0.712002	-0.0716999	Nonsignificant	None
ENSOCUP00000008696.3	-	-	0.942604	0.931611	1.12641	1.03667	0.960035	0.77756	1.0816	0.490421	0.113161	Nonsignificant	None
ENSOCUP00000008700.3	-	-	0.937443	0.723213	0.751777	1.18773	0.782474	0.979514	0.817851	0.255024	-0.29009	Nonsignificant	None
ENSOCUP00000008708.4	adenosine deaminase [Source:HGNC SymbolAcc:HGNC:186]	ADA	0.938198	0.875144	0.899692	0.900558	0.855891	0.96958	0.995233	0.914327	-0.00689419	Nonsignificant	None
ENSOCUP00000008711.3	transportin 3 [Source:HGNC SymbolAcc:HGNC:17103]	TNPO3	1.32301	1.12875	1.14928	1.22197	0.983051	1.01728	1.11754	0.261937	0.160326	Nonsignificant	None
ENSOCUP00000008715.3	-	-	1.41857	0.864065	1.2961	0.982503	0.753701	1.22544	1.20836	0.395691	0.273052	Nonsignificant	None
ENSOCUP00000008716.4	elongin B [Source:HGNC SymbolAcc:HGNC:11619]	ELOB	0.754371	1.03604	0.849941	1.02982	1.22028	0.987835	0.815445	0.14257	-0.294341	Nonsignificant	None
ENSOCUP00000008719.3	SAP domain containing ribonucleoprotein [Source:HGNC SymbolAcc:HGNC:24432]	SARNP	0.673119	0.930928	0.822481	0.812436	1.32109	1.03424	0.766006	0.208888	-0.384572	Nonsignificant	None
ENSOCUP00000008722.3	syntaxin binding protein 2 [Source:HGNC SymbolAcc:HGNC:11445]	STXBP2	1.17171	1.10043	1.10151	1.03564	0.941685	1.04428	1.11651	0.0440324	0.158998	Nonsignificant	None
ENSOCUP00000008723.3	-	-	1.42345	0.85784	1.02967	1.10985	0.63339	1.02466	1.1962	0.461721	0.258456	Nonsignificant	None
ENSOCUP00000008724.3	alpha-1-B glycoprotein [Source:HGNC SymbolAcc:HGNC:5]	A1BG	0.825298	1.42012	0.726811	0.921064	1.01429	1.12319	0.971778	0.904122	-0.0413007	Nonsignificant	None
ENSOCUP00000008729.2	LIM and cysteine rich domains 1 [Source:HGNC SymbolAcc:HGNC:6633]	LMCD1	0.842527	1.09765	0.932361	0.97393	0.985356	1.07263	0.947433	0.547502	-0.0779036	Nonsignificant	None
ENSOCUP00000008734.2	ITPR interacting domain containing 2 [Source:HGNC SymbolAcc:HGNC:11319]	ITPRID2	0.923737	1.10152	0.977778	0.94798	1.00202	1.02475	1.00951	0.877362	0.0136518	Nonsignificant	None
ENSOCUP00000008735.3	leucine zipper transcription factor like 1 [Source:HGNC SymbolAcc:HGNC:6741]	LZTFL1	0.793574	1.22001	0.75663	0.950981	1.16265	1.09861	0.862391	0.412814	-0.213585	Nonsignificant	None
ENSOCUP00000008737.3	-	-	1.00179	1.11211	0.867265	1.06906	0.986547	1.12556	0.93713	0.459252	-0.0936789	Nonsignificant	None
ENSOCUP00000008748.3	tetratricopeptide repeat domain 36 [Source:HGNC SymbolAcc:HGNC:33708]	TTC36	0.901235	1.08512	1.28655	0.932424	0.932424	0.893437	1.18657	0.262176	0.2468	Nonsignificant	None
ENSOCUP00000008759.3	-	-	0.948435	0.844772	0.933141	1.19979	1.03754	1.06024	0.826775	0.0339875	-0.274434	Significant	down
ENSOCUP00000008763.3	ralA binding protein 1 [Source:HGNC SymbolAcc:HGNC:9841]	RALBP1	0.845749	0.955302	0.928133	1.1078	1.09378	1.06135	0.836422	0.00757344	-0.257697	Nonsignificant	None
ENSOCUP00000008770.4	eukaryotic translation initiation factor 2B subunit beta [Source:HGNC SymbolAcc:HGNC:3258]	EIF2B2	0.922237	0.774898	0.858799	1.15757	0.867667	0.873806	0.881647	0.33612	-0.181727	Nonsignificant	None
ENSOCUP00000008774.4	inner membrane mitochondrial protein [Source:HGNC SymbolAcc:HGNC:6047]	IMMT	1.08972	0.945506	1.19088	1.09123	0.849384	0.880438	1.14358	0.264458	0.193559	Nonsignificant	None
ENSOCUP00000008778.3	trafficking protein particle complex 11 [Source:HGNC SymbolAcc:HGNC:25751]	TRAPPC11	1.18679	1.00734	1.05003	0.985991	0.976651	1.01668	1.08889	0.18663	0.122863	Nonsignificant	None
ENSOCUP00000008779.1	-	-	0.538502	0.755463	0.738814	0.809573	1.91155	1.12955	0.527902	0.144415	-0.921659	Nonsignificant	None
ENSOCUP00000008780.3	aldehyde dehydrogenase 7 family member A1 [Source:HGNC SymbolAcc:HGNC:877]	ALDH7A1	1.06846	0.88767	1.11809	1.09196	0.926531	0.852542	1.07077	0.53364	0.0986513	Nonsignificant	None
ENSOCUP00000008781.3	acylphosphatase 1 [Source:HGNC SymbolAcc:HGNC:179]	ACYP1	0.881349	1.22731	0.83597	0.873855	1.02914	0.970858	1.02463	0.86646	0.0350988	Nonsignificant	None
ENSOCUP00000008786.4	cadherin 5 [Source:HGNC SymbolAcc:HGNC:1764]	CDH5	0.869028	0.988644	0.940528	0.793489	1.22783	0.938678	0.945337	0.704406	-0.081099	Nonsignificant	None
ENSOCUP00000008787.1	phosphorylated adaptor for RNA export [Source:HGNC SymbolAcc:HGNC:10241]	PHAX	0.868852	1.03833	0.834619	0.820395	1.22854	1.03423	0.88928	0.442477	-0.169291	Nonsignificant	None
ENSOCUP00000008795.3	NIMA related kinase 9 [Source:HGNC SymbolAcc:HGNC:18591]	NEK9	0.965029	0.972046	0.993558	0.971241	0.95111	0.98332	1.00859	0.548853	0.0123413	Nonsignificant	None
ENSOCUP00000008798.2	DnaJ heat shock protein family (Hsp40) member C2 [Source:HGNC SymbolAcc:HGNC:13192]	DNAJC2	0.89415	1.08728	0.907614	0.907614	1.16249	0.965645	0.951675	0.647613	-0.0714598	Nonsignificant	None
ENSOCUP00000008799.2	Rho GTPase activating protein 25 [Source:HGNC SymbolAcc:HGNC:28951]	ARHGAP25	0.934618	0.869924	0.798348	0.791466	0.889195	0.769443	1.06236	0.39806	0.0872721	Nonsignificant	None
ENSOCUP00000008801.2	UPF3B regulator of nonsense mediated mRNA decay [Source:HGNC SymbolAcc:HGNC:20439]	UPF3B	0.949765	0.912088	0.843014	0.946625	0.915228	0.912873	0.974823	0.520489	-0.0367875	Nonsignificant	None
ENSOCUP00000008806.3	proteasome 26S subunit, ATPase 2 [Source:HGNC SymbolAcc:HGNC:9548]	PSMC2	1.13315	0.89089	1.0944	0.997005	0.970239	0.936877	1.0738	0.406697	0.102721	Nonsignificant	None
ENSOCUP00000008816.3	gastrokine 1 [Source:HGNC SymbolAcc:HGNC:23217]	GKN1	1.008	0.968	1.04	1.384	0.816	1.224	0.880841	0.506313	-0.183046	Nonsignificant	None
ENSOCUP00000008817.3	talin 1 [Source:HGNC SymbolAcc:HGNC:11845]	TLN1	1.00061	0.954209	1.07749	1.06979	0.950184	0.969616	1.01429	0.796379	0.0204674	Nonsignificant	None
ENSOCUP00000008826.3	heterogeneous nuclear ribonucleoprotein L like [Source:HGNC SymbolAcc:HGNC:25127]	HNRNPLL	1.14333	0.899601	1.17922	1.04082	0.852686	0.988506	1.11802	0.337742	0.160947	Nonsignificant	None
ENSOCUP00000008843.3	glucosylceramidase beta 2 [Source:HGNC SymbolAcc:HGNC:18986]	GBA2	1.15854	1.02541	1.05894	0.998984	0.867886	1.02337	1.12201	0.134013	0.166087	Nonsignificant	None
ENSOCUP00000008846.3	COMM domain containing 3 [Source:HGNC SymbolAcc:HGNC:23332]	COMMD3	1.14316	0.828153	1.14883	1.07711	0.779737	0.853258	1.1513	0.380048	0.203265	Nonsignificant	None
ENSOCUP00000008864.2	transmembrane protein 106B [Source:HGNC SymbolAcc:HGNC:22407]	TMEM106B	0.937391	1.25739	1.33043	1	1.74261	1.24522	0.883995	0.570114	-0.17789	Nonsignificant	None
ENSOCUP00000008870.3	cysteine and glycine rich protein 1 [Source:HGNC SymbolAcc:HGNC:2469]	CSRP1	0.937792	1.03448	1.11835	0.981572	0.925375	0.98679	1.06804	0.304378	0.0949592	Nonsignificant	None
ENSOCUP00000008873.2	eukaryotic translation initiation factor 3 subunit B [Source:HGNC SymbolAcc:HGNC:3280]	EIF3B	1.07648	0.970818	0.937917	1.0861	0.948304	1.03102	0.973837	0.668187	-0.038248	Nonsignificant	None
ENSOCUP00000008877.3	coiled-coil domain containing 28A [Source:HGNC SymbolAcc:HGNC:21098]	CCDC28A	0.75	1.35047	0.757009	0.869159	1.11916	1.12617	0.917479	0.712154	-0.124252	Nonsignificant	None
ENSOCUP00000008883.2	ribosomal protein L14 [Source:HGNC SymbolAcc:HGNC:10305]	RPL14	1.96831	0.701938	0.81417	1.14013	0.872839	1.03195	1.14434	0.74017	0.194513	Nonsignificant	None
ENSOCUP00000008885.3	proteasome 20S subunit alpha 3 [Source:HGNC SymbolAcc:HGNC:9532]	PSMA3	1.17554	1.03454	0.979136	0.961174	0.95468	0.886494	1.13805	0.110704	0.186568	Nonsignificant	None
ENSOCUP00000008886.2	mesencephalic astrocyte derived neurotrophic factor [Source:HGNC SymbolAcc:HGNC:15461]	MANF	0.68968	1.02675	0.695067	0.987761	1.47869	1.41178	0.621803	0.0616559	-0.68547	Nonsignificant	None
ENSOCUP00000008887.3	tRNA methyltransferase 2 homolog A [Source:HGNC SymbolAcc:HGNC:24974]	-	1.39684	0.87188	1.02329	0.992928	0.873128	0.826123	1.22281	0.289025	0.290195	Nonsignificant	None
ENSOCUP00000008889.4	discs large MAGUK scaffold protein 1 [Source:HGNC SymbolAcc:HGNC:2900]	DLG1	0.962714	0.93149	0.981565	1.12863	0.90367	1.02383	0.940981	0.417783	-0.0877618	Nonsignificant	None
ENSOCUP00000008890.3	RAP2C, member of RAS oncogene family [Source:HGNC SymbolAcc:HGNC:21165]	RAP2C	1.1994	0.781335	1.03988	0.906403	0.815518	0.796527	1.1994	0.256134	0.262309	Nonsignificant	None
ENSOCUP00000008895.3	3-hydroxybutyrate dehydrogenase 1 [Source:HGNC SymbolAcc:HGNC:1027]	BDH1	1.48858	0.899724	1.25543	1.08065	0.906999	0.858327	1.28031	0.221972	0.356493	Nonsignificant	None
ENSOCUP00000008904.4	DDB1 and CUL4 associated factor 1 [Source:HGNC SymbolAcc:HGNC:30911]	DCAF1	1.23132	0.793847	1.15062	0.833	0.733919	0.797044	1.34342	0.120423	0.425907	Nonsignificant	None
ENSOCUP00000008912.3	3-hydroxyisobutyrate dehydrogenase [Source:HGNC SymbolAcc:HGNC:4907]	HIBADH	1.17818	0.836167	1.25151	0.863532	0.786929	0.801187	1.33211	0.105353	0.413708	Nonsignificant	None
ENSOCUP00000008919.3	RNA binding motif protein 12B [Source:HGNC SymbolAcc:HGNC:32310]	RBM12B	0.990605	0.966095	0.865196	0.978758	0.976716	1.03431	0.943845	0.260764	-0.0833785	Nonsignificant	None
ENSOCUP00000008923.3	-	-	0.661295	0.963638	0.789008	0.984208	1.66834	1.0245	0.656489	0.152039	-0.607157	Nonsignificant	None
ENSOCUP00000008940.2	eukaryotic translation initiation factor 4A1 [Source:HGNC SymbolAcc:HGNC:3282]	EIF4A1	1.14129	0.88771	1.01819	1.25059	0.938094	1.07997	0.932249	0.560028	-0.101213	Nonsignificant	None
ENSOCUP00000008945.3	CD68 molecule [Source:HGNC SymbolAcc:HGNC:1693]	CD68	1.23199	1.12814	0.886097	1.04858	0.760469	0.81407	1.23755	0.199749	0.307484	Nonsignificant	None
ENSOCUP00000008948.1	mannose-P-dolichol utilization defect 1 [Source:HGNC SymbolAcc:HGNC:7207]	MPDU1	1.38234	0.903311	0.969978	1.1426	0.770419	0.902428	1.15634	0.472618	0.20957	Nonsignificant	None
ENSOCUP00000008955.3	StAR related lipid transfer domain containing 5 [Source:HGNC SymbolAcc:HGNC:18065]	STARD5	1.00745	1.84916	0.877095	1.09311	1.0298	0.994413	1.19773	0.570029	0.260303	Nonsignificant	None
ENSOCUP00000008958.3	small RNA binding exonuclease protection factor La [Source:HGNC SymbolAcc:HGNC:11316]	SSB	0.936114	0.800834	1.12933	1.04974	0.815014	0.944455	1.02031	0.878759	0.0290108	Nonsignificant	None
ENSOCUP00000008961.3	-	-	1.19731	0.869165	1.2843	1.30198	0.910891	0.961103	1.0557	0.754911	0.0782055	Nonsignificant	None
ENSOCUP00000008967.3	negative elongation factor complex member C/D [Source:HGNC SymbolAcc:HGNC:15934]	NELFCD	0.934545	1.07455	1.02545	1.03636	1.24545	1.12364	0.891084	0.166486	-0.166367	Nonsignificant	None
ENSOCUP00000008973.2	Sin3A associated protein 30 [Source:HGNC SymbolAcc:HGNC:10532]	SAP30	1.0125	1.25625	1.3625	1.04375	1.04375	1.04062	1.16084	0.246907	0.215168	Nonsignificant	None
ENSOCUP00000008978.4	fatty acid binding protein 5 [Source:HGNC SymbolAcc:HGNC:3560]	FABP5	0.741312	1.13096	0.903738	0.744006	1.18115	1.02469	0.941068	0.751268	-0.0876292	Nonsignificant	None
ENSOCUP00000008979.2	G-patch domain and KOW motifs [Source:HGNC SymbolAcc:HGNC:30677]	GPKOW	0.851735	1.04416	0.839117	0.861199	1.33438	0.977918	0.861829	0.404641	-0.214526	Nonsignificant	None
ENSOCUP00000008981.4	isoleucyl-tRNA synthetase 2, mitochondrial [Source:HGNC SymbolAcc:HGNC:29685]	IARS2	1.09501	0.907262	1.18699	1.13009	1.02153	0.912923	1.0407	0.708354	0.057555	Nonsignificant	None
ENSOCUP00000008982.3	ArfGAP with FG repeats 1 [Source:HGNC SymbolAcc:HGNC:5175]	AGFG1	0.783806	0.974431	0.789835	1.02068	1.16537	1.21796	0.74855	0.0294238	-0.41783	Significant	down
ENSOCUP00000008989.4	musashi RNA binding protein 2 [Source:HGNC SymbolAcc:HGNC:18585]	MSI2	0.738435	0.946822	0.896239	0.910938	1.14224	1.03243	0.836626	0.140673	-0.257345	Nonsignificant	None
ENSOCUP00000008991.4	RAB3 GTPase activating non-catalytic protein subunit 2 [Source:HGNC SymbolAcc:HGNC:17168]	RAB3GAP2	0.935165	0.919967	0.857223	1.15337	0.964584	0.976436	0.876538	0.123966	-0.190112	Nonsignificant	None
ENSOCUP00000009022.3	nuclear receptor corepressor 1 [Source:HGNC SymbolAcc:HGNC:7672]	NCOR1	0.908086	1.21873	0.927263	0.992916	1.18573	1.08397	0.936083	0.577842	-0.0952909	Nonsignificant	None
ENSOCUP00000009023.3	ADAM metallopeptidase domain 17 [Source:HGNC SymbolAcc:HGNC:195]	ADAM17	0.925096	1.15344	1.07512	1.00982	1.35147	1.07939	0.916579	0.483131	-0.125669	Nonsignificant	None
ENSOCUP00000009032.2	Oryctolagus cuniculus tyrosine 3-monooxygenase/tryptophan 5-monooxygenase activation protein theta (YWHAQ), mRNA. [Source:RefSeq mRNAAcc:NM_001082168]	YWHAQ	1.19278	0.95319	1.20552	0.948732	0.802522	0.862322	1.28234	0.0562595	0.358778	Nonsignificant	None
ENSOCUP00000009037.3	VPS35 retromer complex component [Source:HGNC SymbolAcc:HGNC:13487]	VPS35	1.34767	0.919284	1.20902	0.953111	0.720208	0.878889	1.36195	0.0987511	0.445669	Nonsignificant	None
ENSOCUP00000009038.2	-	-	1.34315	0.923077	1.25859	1.03055	0.897436	0.947627	1.22576	0.181673	0.293681	Nonsignificant	None
ENSOCUP00000009041.4	epidermal growth factor receptor [Source:HGNC SymbolAcc:HGNC:3236]	EGFR	0.888323	0.972899	0.983812	0.962532	0.992361	0.949254	0.979646	0.579923	-0.0296683	Nonsignificant	None
ENSOCUP00000009052.2	natriuretic peptide receptor 3 [Source:HGNC SymbolAcc:HGNC:7945]	NPR3	0.841815	0.88037	0.763604	1.4957	1.43402	1.18881	0.603563	0.00549835	-0.728425	Significant	down
ENSOCUP00000009057.4	carboxypeptidase D [Source:HGNC SymbolAcc:HGNC:2301]	CPD	0.971591	1.01705	1.05682	1.17614	0.974838	1.05114	0.951077	0.457934	-0.0723655	Nonsignificant	None
ENSOCUP00000009070.3	-	-	1.00786	1.10998	1.04005	1.11822	1.04982	1.16976	0.946096	0.262242	-0.0799408	Nonsignificant	None
ENSOCUP00000009078.3	VPS52 subunit of GARP complex [Source:HGNC SymbolAcc:HGNC:10518]	VPS52	0.839633	0.925216	0.820194	1.01404	1.26647	1.02457	0.782143	0.05348	-0.354495	Nonsignificant	None
ENSOCUP00000009080.3	SPG7 matrix AAA peptidase subunit, paraplegin [Source:HGNC SymbolAcc:HGNC:11237]	SPG7	1.31876	1.10431	1.05594	1.09615	1.06585	0.982517	1.10638	0.272105	0.145841	Nonsignificant	None
ENSOCUP00000009088.3	Ral GTPase activating protein non-catalytic beta subunit [Source:HGNC SymbolAcc:HGNC:29221]	RALGAPB	1.1256	0.961518	1.00321	1.00909	0.992517	1.02459	1.02119	0.691559	0.0302569	Nonsignificant	None
ENSOCUP00000009098.2	prefoldin subunit 6 [Source:HGNC SymbolAcc:HGNC:4926]	PFDN6	0.791532	1.10427	0.775041	0.847771	1.34125	1.09649	0.812914	0.314363	-0.298826	Nonsignificant	None
ENSOCUP00000009108.3	PDGFA associated protein 1 [Source:HGNC SymbolAcc:HGNC:14634]	PDAP1	0.806991	1.14717	0.816189	0.841331	1.36931	1.10532	0.83546	0.390579	-0.259357	Nonsignificant	None
ENSOCUP00000009115.1	BUD31 homolog [Source:HGNC SymbolAcc:HGNC:29629]	BUD31	1.07973	1.03645	0.974943	0.856492	1.06378	0.984055	1.06431	0.40909	0.0899235	Nonsignificant	None
ENSOCUP00000009126.3	eukaryotic translation initiation factor 6 [Source:HGNC SymbolAcc:HGNC:6159]	EIF6	0.74491	1.50344	0.817663	0.945792	1.31475	1.17079	0.893533	0.669045	-0.162406	Nonsignificant	None
ENSOCUP00000009130.2	Oryctolagus cuniculus amyloid beta precursor protein (APP), mRNA. [Source:RefSeq mRNAAcc:NM_001195669]	APP	0.73913	0.924794	0.770858	1.00376	1.41387	0.976028	0.717452	0.104494	-0.479047	Nonsignificant	None
ENSOCUP00000009131.3	ubiquinol-cytochrome c reductase complex assembly factor 1 [Source:HGNC SymbolAcc:HGNC:15891]	UQCC1	1.16185	0.689306	1.00289	1.07659	0.75	0.929191	1.03566	0.854828	0.0505478	Nonsignificant	None
ENSOCUP00000009141.3	BLOC-1 related complex subunit 5 [Source:HGNC SymbolAcc:HGNC:17950]	BORCS5	1.10774	0.890572	1.20034	1.18013	0.885522	0.979798	1.0503	0.706841	0.070807	Nonsignificant	None
ENSOCUP00000009144.4	family with sequence similarity 120A [Source:HGNC SymbolAcc:HGNC:13247]	FAM120A	1.0387	0.837963	0.950926	1.00528	0.881852	0.946574	0.997843	0.977591	-0.00311465	Nonsignificant	None
ENSOCUP00000009161.2	heme oxygenase 1 [Source:HGNC SymbolAcc:HGNC:5013]	HMOX1	0.983658	0.949027	0.838327	0.952529	1.01712	0.873735	0.974547	0.709682	-0.0371968	Nonsignificant	None
ENSOCUP00000009183.3	-	-	0.888273	1.08316	0.884435	1.03539	1.09083	0.976546	0.920423	0.325159	-0.119631	Nonsignificant	None
ENSOCUP00000009186.3	kinectin 1 [Source:HGNC SymbolAcc:HGNC:6467]	KTN1	0.781249	1.04068	0.823132	1.01136	1.33834	1.15736	0.754209	0.0816091	-0.406964	Nonsignificant	None
ENSOCUP00000009190.2	-	-	1.15437	0.878641	1.0246	0.961489	0.959871	0.93301	1.0712	0.485077	0.0992303	Nonsignificant	None
ENSOCUP00000009204.2	cellular communication network factor 3 [Source:HGNC SymbolAcc:HGNC:7885]	CCN3	0.858212	1.0847	0.768367	0.978007	0.954609	1.16378	0.875623	0.327003	-0.191618	Nonsignificant	None
ENSOCUP00000009210.3	papilin, proteoglycan like sulfated glycoprotein [Source:HGNC SymbolAcc:HGNC:19262]	PAPLN	0.941199	1.22622	1.07071	0.94101	1.0813	1.02836	1.06145	0.534218	0.0860368	Nonsignificant	None
ENSOCUP00000009214.4	SEC13 homolog, nuclear pore and COPII coat complex component [Source:HGNC SymbolAcc:HGNC:10697]	SEC13	0.812555	0.897977	1.47675	1.07414	1.05238	1.17109	0.966544	0.870585	-0.049092	Nonsignificant	None
ENSOCUP00000009218.4	NUMB endocytic adaptor protein [Source:HGNC SymbolAcc:HGNC:8060]	NUMB	0.858037	1.00194	0.815534	0.938943	0.988134	0.981014	0.920024	0.255407	-0.120257	Nonsignificant	None
ENSOCUP00000009224.2	Oryctolagus cuniculus microfibril associated protein 1 (MFAP1), mRNA. [Source:RefSeq mRNAAcc:NM_001171317]	MFAP1	0.822086	1.18126	0.633575	0.63971	0.91913	0.704406	1.16511	0.530224	0.220461	Nonsignificant	None
ENSOCUP00000009241.2	Oryctolagus cuniculus apolipoprotein A1 (APOA1), mRNA. [Source:RefSeq mRNAAcc:NM_001101687]	APOA1	1.10341	0.750786	1.30273	1.35916	0.701704	0.866676	1.07836	0.779248	0.108833	Nonsignificant	None
ENSOCUP00000009247.4	cytoplasmic FMR1 interacting protein 1 [Source:HGNC SymbolAcc:HGNC:13759]	CYFIP1	1.1565	0.906137	1.06895	1.02872	0.863647	0.921826	1.11278	0.294868	0.15417	Nonsignificant	None
ENSOCUP00000009254.4	zinc finger protein 385A [Source:HGNC SymbolAcc:HGNC:17521]	ZNF385A	0.869089	1.03946	0.896649	0.99217	1.1068	1.11024	0.874109	0.109023	-0.194114	Nonsignificant	None
ENSOCUP00000009256.3	epidermal growth factor receptor pathway substrate 15 like 1 [Source:HGNC SymbolAcc:HGNC:24634]	EPS15L1	0.832351	0.926534	0.810199	1.15007	1.08839	1.11958	0.765056	0.00273456	-0.386363	Significant	down
ENSOCUP00000009261.2	neuropeptide Y [Source:HGNC SymbolAcc:HGNC:7955]	NPY	1	1.14978	1.163	0.801762	0.859031	0.84141	1.32394	0.007943	0.404842	Significant	up
ENSOCUP00000009282.2	signal recognition particle 9 [Source:HGNC SymbolAcc:HGNC:11304]	SRP9	0.848469	0.892144	0.859121	1.13795	1.01172	1.09134	0.802136	0.00545927	-0.318081	Significant	down
ENSOCUP00000009295.3	phosphoglucomutase 3 [Source:HGNC SymbolAcc:HGNC:8907]	PGM3	1.11718	1.02466	1.10537	0.936863	0.801083	1.02693	1.17445	0.0886674	0.231985	Nonsignificant	None
ENSOCUP00000009297.3	neudesin neurotrophic factor [Source:HGNC SymbolAcc:HGNC:30384]	NENF	0.780848	1.16799	0.754895	0.941792	1.66537	1.09757	0.729804	0.264405	-0.45442	Nonsignificant	None
ENSOCUP00000009303.2	SPT16 homolog, facilitates chromatin remodeling subunit [Source:HGNC SymbolAcc:HGNC:11465]	SUPT16H	1.12247	0.885871	1.05513	1.04262	0.872241	1.05442	1.03172	0.749417	0.0450544	Nonsignificant	None
ENSOCUP00000009305.3	malic enzyme 1 [Source:HGNC SymbolAcc:HGNC:6983]	ME1	0.921874	0.767276	1.19866	0.761862	0.87969	0.721708	1.22196	0.26434	0.289198	Nonsignificant	None
ENSOCUP00000009320.2	-	-	0.879175	1.05369	0.924427	0.952012	1.01254	0.975493	0.971853	0.643366	-0.0411902	Nonsignificant	None
ENSOCUP00000009329.3	protein kinase C delta [Source:HGNC SymbolAcc:HGNC:9399]	PRKCD	1.0711	0.920487	0.830766	1.11515	0.964542	0.93356	0.936646	0.517613	-0.0944247	Nonsignificant	None
ENSOCUP00000009339.3	-	-	1.04521	0.892952	1.2746	0.943484	0.820479	0.795213	1.25539	0.143628	0.328137	Nonsignificant	None
ENSOCUP00000009352.4	tetratricopeptide repeat domain 37 [Source:HGNC SymbolAcc:HGNC:23639]	TTC37	1.06705	0.993529	0.927116	1.23796	1.00912	1.03087	0.911451	0.310393	-0.133764	Nonsignificant	None
ENSOCUP00000009369.3	nucleoporin 107 [Source:HGNC SymbolAcc:HGNC:29914]	NUP107	1.19603	0.929414	1.08356	0.901691	0.823437	0.909359	1.21808	0.0797978	0.284604	Nonsignificant	None
ENSOCUP00000009387.4	supervillin [Source:HGNC SymbolAcc:HGNC:11480]	SVIL	0.925369	0.975739	0.986064	1.09931	0.988583	1.10384	0.904577	0.0734116	-0.144686	Nonsignificant	None
ENSOCUP00000009389.2	cullin 5 [Source:HGNC SymbolAcc:HGNC:2556]	CUL5	1.17223	0.930201	1.02135	0.995824	0.830332	0.920334	1.13737	0.214205	0.185704	Nonsignificant	None
ENSOCUP00000009393.3	THUMP domain containing 3 [Source:HGNC SymbolAcc:HGNC:24493]	THUMPD3	1.04149	1.06577	1.07482	1.09137	1.16067	1.09115	0.951809	0.0999452	-0.0712563	Nonsignificant	None
ENSOCUP00000009394.3	dipeptidyl peptidase 3 [Source:HGNC SymbolAcc:HGNC:3008]	DPP3	1.17347	0.858612	1.0184	1.05033	0.871363	0.939309	1.06623	0.579228	0.0925153	Nonsignificant	None
ENSOCUP00000009416.3	chromosome 11 open reading frame 68 [Source:HGNC SymbolAcc:HGNC:28801]	C11orf68	1.30573	0.982618	0.929448	1.08384	0.97546	0.94274	1.07187	0.596069	0.100125	Nonsignificant	None
ENSOCUP00000009421.3	Oryctolagus cuniculus transmembrane p24 trafficking protein 7 (TMED7), mRNA. [Source:RefSeq mRNAAcc:NM_001204345]	-	1.10877	0.885623	1.13201	1.11839	0.946553	1.09674	0.988843	0.907787	-0.0161868	Nonsignificant	None
ENSOCUP00000009432.3	dynactin subunit 6 [Source:HGNC SymbolAcc:HGNC:16964]	DCTN6	0.866949	1.11049	0.875241	0.953336	1.20228	1.02661	0.896443	0.369635	-0.157716	Nonsignificant	None
ENSOCUP00000009448.2	D-aminoacyl-tRNA deacylase 1 [Source:HGNC SymbolAcc:HGNC:16219]	-	1.15341	0.968543	1.01071	0.773421	0.794165	0.873262	1.28343	0.0223198	0.360008	Significant	up
ENSOCUP00000009456.2	synaptosome associated protein 23 [Source:HGNC SymbolAcc:HGNC:11131]	SNAP23	1.00829	1.0239	1.07546	0.85326	1.039	0.900805	1.11263	0.151684	0.153974	Nonsignificant	None
ENSOCUP00000009460.4	-	-	1.36406	0.84736	1.378	0.773199	0.751988	0.69366	1.6177	0.117726	0.693943	Nonsignificant	None
ENSOCUP00000009465.4	DnaJ heat shock protein family (Hsp40) member C11 [Source:HGNC SymbolAcc:HGNC:25570]	DNAJC11	1.08506	0.963751	1.27645	1.15792	1.01651	1.23589	0.975058	0.811622	-0.0364402	Nonsignificant	None
ENSOCUP00000009472.2	signal recognition particle 68 [Source:HGNC SymbolAcc:HGNC:11302]	SRP68	1.08105	0.893893	0.967862	1.22385	0.949221	1.08187	0.904105	0.340183	-0.145437	Nonsignificant	None
ENSOCUP00000009474.3	hyaluronan binding protein 2 [Source:HGNC SymbolAcc:HGNC:4798]	HABP2	1.17286	0.910968	0.955358	0.9421	0.819502	0.962742	1.11557	0.319699	0.157777	Nonsignificant	None
ENSOCUP00000009491.3	ADP-ribosylhydrolase like 2 [Source:HGNC SymbolAcc:HGNC:21304]	ADPRS	0.957412	0.98479	1.31312	0.924762	0.946461	0.827216	1.20637	0.196851	0.270676	Nonsignificant	None
ENSOCUP00000009494.3	signal transducer and activator of transcription 3 [Source:HGNC SymbolAcc:HGNC:11364]	STAT3	1.22805	0.825992	0.900306	1.03588	0.913871	1.01036	0.998054	0.988833	-0.00281071	Nonsignificant	None
ENSOCUP00000009498.3	caspase 7 [Source:HGNC SymbolAcc:HGNC:1508]	CASP7	1.1899	0.834944	0.843226	1.08046	1.08835	0.969434	0.913912	0.505	-0.129872	Nonsignificant	None
ENSOCUP00000009499.2	trafficking protein particle complex 3 [Source:HGNC SymbolAcc:HGNC:19942]	TRAPPC3	1.40622	0.86149	1.24711	0.99659	0.826469	0.866474	1.30685	0.18027	0.386096	Nonsignificant	None
ENSOCUP00000009501.3	exocyst complex component 3 [Source:HGNC SymbolAcc:HGNC:30378]	EXOC3	1.26497	0.875749	0.940619	0.9002	0.69511	0.75	1.31383	0.143543	0.393778	Nonsignificant	None
ENSOCUP00000009510.3	pitrilysin metallopeptidase 1 [Source:HGNC SymbolAcc:HGNC:17663]	PITRM1	0.947365	0.943627	1.10437	1.22386	1.01495	0.966357	0.934538	0.502903	-0.097674	Nonsignificant	None
ENSOCUP00000009521.2	NADH:ubiquinone oxidoreductase subunit B3 [Source:HGNC SymbolAcc:HGNC:7698]	NDUFB3	1.06499	0.660789	0.735883	1.26649	1.128	0.877749	0.752286	0.18381	-0.410647	Nonsignificant	None
ENSOCUP00000009523.3	inter-alpha-trypsin inhibitor heavy chain 1 [Source:HGNC SymbolAcc:HGNC:6166]	ITIH1	1.15742	1.00079	0.878275	1.06237	0.893042	0.878434	1.07151	0.536607	0.0996424	Nonsignificant	None
ENSOCUP00000009528.3	transmembrane protein 43 [Source:HGNC SymbolAcc:HGNC:28472]	TMEM43	1.26867	0.851757	1.12102	1.1473	0.786101	1.09076	1.07185	0.684709	0.100103	Nonsignificant	None
ENSOCUP00000009529.2	cyclin dependent kinase 6 [Source:HGNC SymbolAcc:HGNC:1777]	CDK6	1.0015	0.886291	1.08098	1.23602	1.023	1.05311	0.89633	0.260102	-0.157899	Nonsignificant	None
ENSOCUP00000009532.3	XPC complex subunit, DNA damage recognition and repair factor [Source:HGNC SymbolAcc:HGNC:12816]	XPC	0.884585	0.935968	0.99249	0.735968	0.749012	0.781423	1.24119	0.0058278	0.311727	Significant	up
ENSOCUP00000009535.3	cathepsin S [Source:HGNC SymbolAcc:HGNC:2545]	CTSS	1.15261	0.74757	0.869714	1.08274	1.05805	1.20567	0.827708	0.208642	-0.272806	Nonsignificant	None
ENSOCUP00000009538.2	peptidylprolyl isomerase G [Source:HGNC SymbolAcc:HGNC:14650]	PPIG	0.833887	1.00997	0.820598	0.928571	1.07475	0.921927	0.910846	0.331919	-0.134721	Nonsignificant	None
ENSOCUP00000009540.2	Oryctolagus cuniculus cathepsin K (CTSK), mRNA. [Source:RefSeq mRNAAcc:NM_001082641]	CTSK	0.988364	0.950545	0.962182	1.09745	0.898182	1.01818	0.962597	0.55879	-0.0549969	Nonsignificant	None
ENSOCUP00000009549.2	ribophorin I [Source:HGNC SymbolAcc:HGNC:10381]	RPN1	0.931794	0.863191	0.992726	1.12394	1.06114	1.04526	0.862976	0.0294239	-0.212608	Nonsignificant	None
ENSOCUP00000009553.3	tRNA methyltransferase 10C, mitochondrial RNase P subunit [Source:HGNC SymbolAcc:HGNC:26022]	TRMT10C	1.12819	0.833976	0.946265	0.95012	0.939759	0.888916	1.04665	0.648328	0.0657829	Nonsignificant	None
ENSOCUP00000009560.2	PEST proteolytic signal containing nuclear protein [Source:HGNC SymbolAcc:HGNC:30023]	PCNP	0.72733	1.01057	0.7871	0.794039	1.39891	1.17868	0.748895	0.224579	-0.417165	Nonsignificant	None
ENSOCUP00000009570.3	purine rich element binding protein A [Source:HGNC SymbolAcc:HGNC:9701]	PURA	1.20748	0.833197	1.32645	0.89677	0.846143	0.899223	1.2744	0.244385	0.349814	Nonsignificant	None
ENSOCUP00000009587.3	fibulin 1 [Source:HGNC SymbolAcc:HGNC:3600]	FBLN1	0.899726	1.03172	0.884893	1.02568	1.01016	1.11074	0.895049	0.121601	-0.159962	Nonsignificant	None
ENSOCUP00000009593.3	structural maintenance of chromosomes 3 [Source:HGNC SymbolAcc:HGNC:2468]	SMC3	1.11451	0.854301	1.18364	0.862282	0.830472	0.849781	1.23988	0.17879	0.310205	Nonsignificant	None
ENSOCUP00000009606.2	glutathione S-transferase mu 3 [Source:HGNC SymbolAcc:HGNC:4635]	GSTM3	1.91628	0.7716	1.11249	1.05223	0.999452	0.822435	1.32228	0.423092	0.403023	Nonsignificant	None
ENSOCUP00000009607.3	transmembrane protein 87A [Source:HGNC SymbolAcc:HGNC:24522]	TMEM87A	0.781224	0.775102	0.78449	1.35265	1.14776	1.14571	0.642002	0.023844	-0.639351	Significant	down
ENSOCUP00000009621.3	-	-	0.989835	1.05082	1.17231	0.830591	0.934172	0.838335	1.23429	0.0322844	0.303679	Significant	up
ENSOCUP00000009625.2	COP9 signalosome subunit 7A [Source:HGNC SymbolAcc:HGNC:16758]	COPS7A	1.01978	0.894157	1.07821	0.952891	0.900498	0.884644	1.09281	0.218499	0.128041	Nonsignificant	None
ENSOCUP00000009637.3	Oryctolagus cuniculus CYP4B1-like isozyme short form (CYP4B1), mRNA. [Source:RefSeq mRNAAcc:NM_001082103]	CYP4B1	1.70003	0.768809	0.961091	1.23394	0.798353	0.874395	1.18002	0.6082	0.238806	Nonsignificant	None
ENSOCUP00000009639.2	TIA1 cytotoxic granule associated RNA binding protein [Source:HGNC SymbolAcc:HGNC:11802]	TIA1	0.858908	1.13079	0.863543	1.05922	1.26159	1.01802	0.854565	0.239474	-0.226738	Nonsignificant	None
ENSOCUP00000009645.3	prenylcysteine oxidase 1 [Source:HGNC SymbolAcc:HGNC:20588]	PCYOX1	1.30274	0.893246	1.08025	1.05509	0.826197	0.889067	1.18261	0.284708	0.241973	Nonsignificant	None
ENSOCUP00000009646.4	Oryctolagus cuniculus creatine kinase, mitochondrial 2 (CKMT2), mRNA. [Source:RefSeq mRNAAcc:NM_001163070]	CKMT2	0.993521	0.838013	0.863931	0.866091	0.740821	0.894168	1.07772	0.390489	0.107983	Nonsignificant	None
ENSOCUP00000009651.2	-	-	0.978153	0.977535	0.987634	0.791632	1.10738	1.00886	1.01219	0.910803	0.0174813	Nonsignificant	None
ENSOCUP00000009659.3	ring finger protein 114 [Source:HGNC SymbolAcc:HGNC:13094]	RNF114	0.781466	1.08273	0.797089	0.870939	1.54642	1.00231	0.778228	0.331176	-0.361736	Nonsignificant	None
ENSOCUP00000009660.2	pleiotropic regulator 1 [Source:HGNC SymbolAcc:HGNC:9089]	PLRG1	0.9122	0.901677	1.10062	0.976324	0.82144	1.04078	1.02676	0.796188	0.0381002	Nonsignificant	None
ENSOCUP00000009665.2	Oryctolagus cuniculus apolipoprotein A4 (APOA4), mRNA. [Source:RefSeq mRNAAcc:NM_001171410]	APOA4	0.990692	0.808851	1.26713	1.13575	0.807779	1.04717	1.02541	0.885685	0.0361966	Nonsignificant	None
ENSOCUP00000009668.4	fibrinogen beta chain [Source:HGNC SymbolAcc:HGNC:3662]	FGB	1.13585	1.02653	0.920542	0.906327	0.863652	0.783765	1.20722	0.0699089	0.271683	Nonsignificant	None
ENSOCUP00000009673.3	fibrinogen alpha chain [Source:HGNC SymbolAcc:HGNC:3661]	FGA	1.05122	1.20376	0.853669	0.986035	0.887961	0.822357	1.15291	0.286881	0.205276	Nonsignificant	None
ENSOCUP00000009679.3	SIK family kinase 3 [Source:HGNC SymbolAcc:HGNC:29165]	SIK3	0.636066	1.20656	0.780328	0.842623	1.05246	1.05902	0.887902	0.583679	-0.171527	Nonsignificant	None
ENSOCUP00000009703.3	ariadne RBR E3 ubiquitin protein ligase 1 [Source:HGNC SymbolAcc:HGNC:689]	ARIH1	1.00075	0.855231	1.28369	0.990763	0.927427	0.919133	1.10656	0.47447	0.146087	Nonsignificant	None
ENSOCUP00000009705.3	prefoldin subunit 5 [Source:HGNC SymbolAcc:HGNC:8869]	PFDN5	0.92625	1.05514	0.919301	0.995293	1.04887	0.963909	0.964304	0.518824	-0.0524395	Nonsignificant	None
ENSOCUP00000009710.1	-	-	0.772185	1.24442	0.783342	0.863778	1.16684	1.0986	0.894776	0.576265	-0.160401	Nonsignificant	None
ENSOCUP00000009711.3	chromosome 12 open reading frame 10 [Source:HGNC SymbolAcc:HGNC:17590]	C12orf10	1.03038	0.908114	1.17303	0.951834	0.909411	0.845498	1.14954	0.177506	0.201063	Nonsignificant	None
ENSOCUP00000009715.3	-	-	1.50077	0.776186	1.54113	0.869502	0.719688	0.736465	1.64172	0.120685	0.715211	Nonsignificant	None
ENSOCUP00000009716.3	aladin WD repeat nucleoporin [Source:HGNC SymbolAcc:HGNC:13666]	AAAS	1.08582	0.969429	0.983794	0.925967	0.871087	0.877348	1.13634	0.0400017	0.184401	Nonsignificant	None
ENSOCUP00000009717.2	SMAD family member 2 [Source:HGNC SymbolAcc:HGNC:6768]	SMAD2	1.03811	0.886433	0.838415	1	1.18293	0.983232	0.872653	0.200648	-0.19652	Nonsignificant	None
ENSOCUP00000009720.2	activated leukocyte cell adhesion molecule [Source:HGNC SymbolAcc:HGNC:400]	ALCAM	0.894872	0.992308	0.887179	1.05385	0.830769	0.982051	0.9678	0.698668	-0.0472197	Nonsignificant	None
ENSOCUP00000009724.2	YME1 like 1 ATPase [Source:HGNC SymbolAcc:HGNC:12843]	YME1L1	0.896671	1.09917	0.944521	1.13176	1.02497	1.11373	0.899067	0.188293	-0.153499	Nonsignificant	None
ENSOCUP00000009726.4	cytochrome P450 family 4 subfamily V member 2 [Source:HGNC SymbolAcc:HGNC:23198]	CYP4V2	1.17741	0.792121	0.876679	1.49716	1.1217	1.08266	0.768929	0.181419	-0.379077	Nonsignificant	None
ENSOCUP00000009738.2	HscB mitochondrial iron-sulfur cluster cochaperone [Source:HGNC SymbolAcc:HGNC:28913]	HSCB	0.719192	1.05455	0.803367	0.981818	1.84916	1.03569	0.666493	0.222766	-0.585339	Nonsignificant	None
ENSOCUP00000009740.3	kallikrein B1 [Source:HGNC SymbolAcc:HGNC:6371]	KLKB1	1.21533	0.856137	0.896549	1.03028	0.830173	0.994302	1.03967	0.784685	0.056131	Nonsignificant	None
ENSOCUP00000009752.4	-	-	0.982438	1.03488	0.941459	1.41938	1.04309	0.996666	0.85535	0.288964	-0.225414	Nonsignificant	None
ENSOCUP00000009756.3	-	-	0.918251	0.998939	0.986438	0.954845	1.05553	1.11364	0.929451	0.235984	-0.105549	Nonsignificant	None
ENSOCUP00000009757.4	sterol-C5-desaturase [Source:HGNC SymbolAcc:HGNC:10547]	SC5D	0.821242	0.897763	0.818733	1.18503	1.10976	1.05352	0.757914	0.00422522	-0.399893	Significant	down
ENSOCUP00000009759.3	-	-	0.804598	0.882184	0.836207	0.784483	0.873563	0.87069	0.997727	0.961084	-0.00328258	Nonsignificant	None
ENSOCUP00000009761.3	general transcription factor IIA subunit 2 [Source:HGNC SymbolAcc:HGNC:4647]	GTF2A2	1.10441	0.735409	1.19909	0.852789	0.912451	0.762646	1.20215	0.313862	0.265623	Nonsignificant	None
ENSOCUP00000009767.3	BRCA1 associated protein [Source:HGNC SymbolAcc:HGNC:1099]	BRAP	0.909377	1.04468	1.04783	1.02832	1.22089	1.12398	0.889925	0.160396	-0.168244	Nonsignificant	None
ENSOCUP00000009769.3	spondin 1 [Source:HGNC SymbolAcc:HGNC:11252]	SPON1	1.04174	1.0684	1.10703	1.05712	0.939245	1.18212	1.01217	0.867685	0.0174578	Nonsignificant	None
ENSOCUP00000009770.2	serine carboxypeptidase 1 [Source:HGNC SymbolAcc:HGNC:29507]	SCPEP1	1.25255	0.74415	1.16856	1.01748	0.835227	0.904554	1.14797	0.458807	0.199089	Nonsignificant	None
ENSOCUP00000009771.3	calcium binding protein 39 [Source:HGNC SymbolAcc:HGNC:20292]	CAB39	1.35419	0.863931	1.0267	0.977587	0.783221	0.900429	1.21929	0.277374	0.286044	Nonsignificant	None
ENSOCUP00000009776.3	acyl-CoA dehydrogenase family member 10 [Source:HGNC SymbolAcc:HGNC:21597]	ACAD10	1.26266	1.10286	1.13139	1.12644	0.973407	0.96821	1.13978	0.116258	0.188761	Nonsignificant	None
ENSOCUP00000009783.2	Oryctolagus cuniculus sortilin related receptor 1 (SORL1), mRNA. [Source:RefSeq mRNAAcc:NM_001082664]	SORL1	1.1237	0.992325	1.19187	1.01761	0.83702	0.959368	1.17552	0.105946	0.233296	Nonsignificant	None
ENSOCUP00000009787.3	-	-	1.40768	0.888315	0.870992	0.836346	0.876802	0.948999	1.18964	0.400713	0.250521	Nonsignificant	None
ENSOCUP00000009789.2	integrin subunit alpha 1 [Source:HGNC SymbolAcc:HGNC:6134]	ITGA1	0.927474	1.06245	1.14563	0.900399	1.01256	0.89744	1.1157	0.216879	0.157944	Nonsignificant	None
ENSOCUP00000009793.3	cell death inducing DFFA like effector a [Source:HGNC SymbolAcc:HGNC:1976]	CIDEA	1.12	0.705366	0.736585	0.983415	0.919024	0.793171	0.950416	0.773294	-0.0733686	Nonsignificant	None
ENSOCUP00000009794.3	family with sequence similarity 241 member A [Source:HGNC SymbolAcc:HGNC:26813]	FAM241A	1.24302	0.618576	0.813142	0.92511	0.645374	0.659692	1.19934	0.51109	0.262243	Nonsignificant	None
ENSOCUP00000009799.4	-	-	1.18931	0.928912	1.07147	0.92698	0.775145	0.898133	1.22669	0.0906397	0.294765	Nonsignificant	None
ENSOCUP00000009813.3	-	-	1.26067	0.793423	1.52893	0.879532	0.843751	0.748559	1.44954	0.165172	0.535593	Nonsignificant	None
ENSOCUP00000009817.4	transforming growth factor beta 3 [Source:HGNC SymbolAcc:HGNC:11769]	TGFB3	0.831776	1.04361	1.25234	1.45483	1.09969	1.06542	0.864028	0.398822	-0.210851	Nonsignificant	None
ENSOCUP00000009819.4	A-kinase anchoring protein 8 like [Source:HGNC SymbolAcc:HGNC:29857]	AKAP8L	0.934681	1	1.11509	0.85381	1.01089	0.916019	1.09676	0.26797	0.133243	Nonsignificant	None
ENSOCUP00000009822.4	striatin 3 [Source:HGNC SymbolAcc:HGNC:15720]	STRN3	1.05471	0.989166	0.936078	1.2091	1.06121	1.05417	0.896366	0.13316	-0.15784	Nonsignificant	None
ENSOCUP00000009823.2	L-2-hydroxyglutarate dehydrogenase [Source:HGNC SymbolAcc:HGNC:20499]	L2HGDH	1.11285	1.01971	1.22462	1.06857	1.02538	0.966523	1.09695	0.209526	0.133495	Nonsignificant	None
ENSOCUP00000009824.3	-	-	1.09276	1.29834	1.3062	0.951022	0.896118	0.937115	1.32793	0.0132714	0.409182	Significant	up
ENSOCUP00000009840.2	E1A binding protein p300 [Source:HGNC SymbolAcc:HGNC:3373]	EP300	0.917431	1.05505	1.22936	0.798165	0.93578	1	1.17114	0.222629	0.227915	Nonsignificant	None
ENSOCUP00000009847.4	discoidin domain receptor tyrosine kinase 2 [Source:HGNC SymbolAcc:HGNC:2731]	DDR2	0.993586	1.09365	0.909557	1.12957	1.06414	1.20398	0.882009	0.116074	-0.181135	Nonsignificant	None
ENSOCUP00000009848.2	peptidylprolyl isomerase H [Source:HGNC SymbolAcc:HGNC:14651]	PPIH	1.22164	0.866024	1.19832	1.17003	0.922288	1.00249	1.06177	0.663954	0.0864737	Nonsignificant	None
ENSOCUP00000009852.4	fibroblast activation protein alpha [Source:HGNC SymbolAcc:HGNC:3590]	FAP	0.982554	0.989855	0.845402	1.13495	0.757904	1.15572	0.924303	0.605844	-0.113563	Nonsignificant	None
ENSOCUP00000009858.2	-	-	0.867219	0.822869	0.965536	1.09297	0.997596	0.979161	0.8651	0.0659571	-0.209061	Nonsignificant	None
ENSOCUP00000009878.2	COP9 signalosome subunit 5 [Source:HGNC SymbolAcc:HGNC:2240]	COPS5	1.15502	0.839641	1.1885	1.02903	0.810286	0.845383	1.18567	0.270939	0.2457	Nonsignificant	None
ENSOCUP00000009886.3	exosome component 5 [Source:HGNC SymbolAcc:HGNC:24662]	EXOSC5	1.42857	1.41071	1.44643	1.16071	0.625	1.23214	1.42012	0.157779	0.506011	Nonsignificant	None
ENSOCUP00000009887.4	secernin 3 [Source:HGNC SymbolAcc:HGNC:30382]	SCRN3	0.941812	0.957708	0.945111	1.12897	0.857828	0.929514	0.975419	0.796256	-0.0359059	Nonsignificant	None
ENSOCUP00000009892.3	ring finger protein 185 [Source:HGNC SymbolAcc:HGNC:26783]	RNF185	0.841321	1.04598	0.969236	1.10201	1.18718	1.0557	0.854003	0.0837092	-0.227686	Nonsignificant	None
ENSOCUP00000009909.4	-	-	1.01581	0.873544	1.03078	0.900582	0.883111	0.868136	1.10118	0.154198	0.139046	Nonsignificant	None
ENSOCUP00000009913.3	aminoadipate aminotransferase [Source:HGNC SymbolAcc:HGNC:17929]	AADAT	1.13	1.01912	1.02901	1.10378	0.968629	0.91878	1.0625	0.396254	0.0874567	Nonsignificant	None
ENSOCUP00000009914.2	golgi phosphoprotein 3 [Source:HGNC SymbolAcc:HGNC:15452]	GOLPH3	1.21549	1.13131	1.16835	1.17845	0.838384	1.06734	1.13974	0.235691	0.188702	Nonsignificant	None
ENSOCUP00000009916.2	RNA binding motif protein 22 [Source:HGNC SymbolAcc:HGNC:25503]	RBM22	0.922141	0.827251	0.893755	0.864558	0.931873	0.919708	0.973126	0.524361	-0.039301	Nonsignificant	None
ENSOCUP00000009917.4	periplakin [Source:HGNC SymbolAcc:HGNC:9273]	PPL	0.907702	0.863834	0.744797	1.22294	0.925482	1.62028	0.667692	0.114002	-0.582746	Nonsignificant	None
ENSOCUP00000009919.3	poly(A) polymerase alpha [Source:HGNC SymbolAcc:HGNC:14981]	PAPOLA	1.02397	0.834475	1.004	1.18493	0.954909	1.09189	0.885729	0.242626	-0.175062	Nonsignificant	None
ENSOCUP00000009956.3	serum/glucocorticoid regulated kinase family member 3 [Source:HGNC SymbolAcc:HGNC:10812]	-	1.25987	0.960526	1.03618	1.00987	0.680921	0.996711	1.21175	0.247276	0.277092	Nonsignificant	None
ENSOCUP00000009973.2	solute carrier family 39 member 7 [Source:HGNC SymbolAcc:HGNC:4927]	SLC39A7	1.04215	0.953966	0.999168	1.09762	1.03439	1.1198	0.921115	0.0769202	-0.118546	Nonsignificant	None
ENSOCUP00000009978.2	glutamate rich WD repeat containing 1 [Source:HGNC SymbolAcc:HGNC:21270]	GRWD1	0.7418	0.995995	0.858505	0.987605	0.930206	1.00343	0.888766	0.231034	-0.170125	Nonsignificant	None
ENSOCUP00000009981.2	THO complex 1 [Source:HGNC SymbolAcc:HGNC:19070]	THOC1	1.07278	0.859838	1.14555	1.0593	1.01617	0.940701	1.02055	0.834104	0.0293526	Nonsignificant	None
ENSOCUP00000010007.2	sphingomyelin phosphodiesterase 3 [Source:HGNC SymbolAcc:HGNC:14240]	SMPD3	0.981318	1.15634	0.728024	0.888299	0.755752	0.944149	1.10721	0.534637	0.14693	Nonsignificant	None
ENSOCUP00000010012.2	acyl-CoA dehydrogenase family member 9 [Source:HGNC SymbolAcc:HGNC:21497]	ACAD9	0.98817	0.833702	0.882723	0.954979	0.892766	0.756851	1.03839	0.676344	0.0543535	Nonsignificant	None
ENSOCUP00000010014.2	RNA binding motif protein 6 [Source:HGNC SymbolAcc:HGNC:9903]	RBM6	0.863916	1.06673	0.875915	0.968686	1.1115	1.01961	0.9054	0.277662	-0.143372	Nonsignificant	None
ENSOCUP00000010035.3	-	-	0.745993	0.952302	0.770033	0.872679	1.16701	1.15276	0.773178	0.105636	-0.371127	Nonsignificant	None
ENSOCUP00000010044.3	-	-	1.10112	0.963635	1.04051	0.994056	0.895519	0.965903	1.08748	0.167236	0.120983	Nonsignificant	None
ENSOCUP00000010054.4	BCL2 associated athanogene 3 [Source:HGNC SymbolAcc:HGNC:939]	BAG3	0.768194	1.03634	0.812254	0.937818	1.30012	1.15059	0.772249	0.127198	-0.372862	Nonsignificant	None
ENSOCUP00000010056.3	Oryctolagus cuniculus vascular cell adhesion molecule 1 (VCAM1), mRNA. [Source:RefSeq mRNAAcc:NM_001082152]	VCAM1	0.972004	0.940163	0.918782	0.841409	0.931395	0.890017	1.06314	0.137611	0.0883303	Nonsignificant	None
ENSOCUP00000010063.3	ADP dependent glucokinase [Source:HGNC SymbolAcc:HGNC:25250]	ADPGK	1.13755	1.07931	0.959882	1.05269	0.92494	1.00998	1.0633	0.382883	0.0885547	Nonsignificant	None
ENSOCUP00000010072.3	actin filament associated protein 1 like 2 [Source:HGNC SymbolAcc:HGNC:25901]	AFAP1L2	1.26768	1.76263	0.901515	1.35859	1.2904	1.07071	1.05703	0.802214	0.0800115	Nonsignificant	None
ENSOCUP00000010081.2	methylenetetrahydrofolate dehydrogenase, cyclohydrolase and formyltetrahydrofolate synthetase 1 [Source:HGNC SymbolAcc:HGNC:7432]	MTHFD1	1.04917	0.955172	1.10541	0.976421	0.920241	0.871652	1.12334	0.0994445	0.167793	Nonsignificant	None
ENSOCUP00000010083.3	RING1 and YY1 binding protein [Source:HGNC SymbolAcc:HGNC:10480]	RYBP	0.760391	0.982885	0.92665	0.701711	1.87042	1.1956	0.708631	0.348937	-0.496894	Nonsignificant	None
ENSOCUP00000010095.1	heat shock protein family A (Hsp70) member 2 [Source:HGNC SymbolAcc:HGNC:5235]	HSPA2	0.950018	0.983717	0.946916	1.61917	0.838244	1.05559	0.819997	0.460717	-0.28631	Nonsignificant	None
ENSOCUP00000010096.2	Oryctolagus cuniculus carbonic anhydrase 2 (CA2), mRNA. [Source:RefSeq mRNAAcc:NM_001195708]	CA2	0.919354	0.855289	1.05032	0.663263	0.720419	0.679102	1.36949	0.013225	0.453637	Significant	up
ENSOCUP00000010103.3	adenosylhomocysteinase like 2 [Source:HGNC SymbolAcc:HGNC:22204]	AHCYL2	0.934791	1.07652	1.03317	1.11647	1.1372	0.925744	0.957558	0.600841	-0.0625685	Nonsignificant	None
ENSOCUP00000010109.4	LIM domain containing preferred translocation partner in lipoma [Source:HGNC SymbolAcc:HGNC:6679]	LPP	0.809196	1.12695	0.907314	0.921401	1.11609	1.09242	0.908479	0.442657	-0.138475	Nonsignificant	None
ENSOCUP00000010111.2	pre-mRNA processing factor 3 [Source:HGNC SymbolAcc:HGNC:17348]	PRPF3	0.78318	0.724047	0.851511	0.918528	1.30092	0.898817	0.756426	0.136055	-0.402728	Nonsignificant	None
ENSOCUP00000010114.3	regulation of nuclear pre-mRNA domain containing 2 [Source:HGNC SymbolAcc:HGNC:29039]	RPRD2	0.867591	1.01765	0.984868	0.856242	1.03909	1.06557	0.969336	0.724537	-0.0449319	Nonsignificant	None
ENSOCUP00000010124.4	keratin 15 [Source:HGNC SymbolAcc:HGNC:6421]	KRT15	0.725476	0.345534	0.317228	0.511713	0.462421	0.560517	0.904595	0.735317	-0.144656	Nonsignificant	None
ENSOCUP00000010132.4	extracellular matrix protein 1 [Source:HGNC SymbolAcc:HGNC:3153]	ECM1	0.793473	1.09691	0.814387	1.09168	1.24313	1.27405	0.749482	0.0558624	-0.416035	Nonsignificant	None
ENSOCUP00000010137.2	-	-	0.650671	1.28881	2.16491	0.777619	0.890958	0.816652	1.65151	0.343714	0.723788	Nonsignificant	None
ENSOCUP00000010138.2	receptor interacting serine/threonine kinase 1 [Source:HGNC SymbolAcc:HGNC:10019]	RIPK1	0.882517	0.835189	0.821269	0.964365	0.921492	0.924276	0.903507	0.0174507	-0.146392	Nonsignificant	None
ENSOCUP00000010141.3	serine/threonine kinase 31 [Source:HGNC SymbolAcc:HGNC:11407]	STK31	1.01818	1.1697	0.969697	0.872727	0.866667	1.21818	1.06762	0.63726	0.0944022	Nonsignificant	None
ENSOCUP00000010150.2	family with sequence similarity 91 member A1 [Source:HGNC SymbolAcc:HGNC:26306]	FAM91A1	1.13953	1.13319	1.23679	1.18182	1.04651	1.11839	1.04864	0.351417	0.068522	Nonsignificant	None
ENSOCUP00000010163.3	chromosome 1 open reading frame 43 [Source:HGNC SymbolAcc:HGNC:29876]	C1orf43	0.763378	1.13153	0.739523	0.883946	1.02515	0.962605	0.917378	0.584874	-0.124412	Nonsignificant	None
ENSOCUP00000010179.3	hydroxysteroid 11-beta dehydrogenase 2 [Source:NCBI geneAcc:100009531]	HSD11B2	0.943447	0.702424	0.808797	2.1719	0.817325	0.792639	0.649062	0.43459	-0.623571	Nonsignificant	None
ENSOCUP00000010181.3	proteasome 20S subunit beta 6 [Source:HGNC SymbolAcc:HGNC:9543]	PSMB6	1.01213	0.983723	1.12607	1.19799	0.810595	0.913288	1.06847	0.618606	0.0955458	Nonsignificant	None
ENSOCUP00000010186.3	ATPase H+ transporting V0 subunit d1 [Source:HGNC SymbolAcc:HGNC:13724]	ATP6V0D1	0.990235	0.940446	1.10319	1.06582	1.00241	1.07655	0.964732	0.526944	-0.0517998	Nonsignificant	None
ENSOCUP00000010190.2	IKBKB interacting protein [Source:HGNC SymbolAcc:HGNC:26430]	IKBIP	0.833734	0.915399	0.847478	1.42087	1.05124	1.22458	0.702415	0.0287759	-0.509605	Significant	down
ENSOCUP00000010194.3	HD domain containing 2 [Source:HGNC SymbolAcc:HGNC:21078]	HDDC2	1.23957	0.976471	0.961497	0.826381	0.920499	0.841355	1.22769	0.107248	0.295942	Nonsignificant	None
ENSOCUP00000010203.3	-	-	0.814252	1.10546	0.967696	0.861045	1.25487	1.11971	0.89238	0.462233	-0.16427	Nonsignificant	None
ENSOCUP00000010209.2	spindlin 1 [Source:HGNC SymbolAcc:HGNC:11243]	-	0.981149	1.09216	0.941652	0.925793	1.16816	1.12268	0.937302	0.482626	-0.0934136	Nonsignificant	None
ENSOCUP00000010213.3	chromosome 12 open reading frame 65 [Source:HGNC SymbolAcc:HGNC:26784]	C12orf65	0.765945	0.937975	0.688999	0.941486	1.24137	0.972499	0.758368	0.10228	-0.39903	Nonsignificant	None
ENSOCUP00000010215.3	component of oligomeric golgi complex 1 [Source:HGNC SymbolAcc:HGNC:6545]	COG1	1.22807	1.23684	1.25439	1.07456	0.872807	0.890351	1.31066	0.0432375	0.390299	Significant	up
ENSOCUP00000010220.4	G protein subunit beta 5 [Source:HGNC SymbolAcc:HGNC:4401]	GNB5	1.17766	0.873096	1.14721	1.06599	0.964467	0.791878	1.13309	0.375308	0.180267	Nonsignificant	None
ENSOCUP00000010221.3	-	-	1.0892	0.802817	0.922796	1.11268	0.988002	1	0.907806	0.359019	-0.139544	Nonsignificant	None
ENSOCUP00000010226.3	-	-	0.798701	0.873377	1.01104	0.983766	0.921429	0.996104	0.924799	0.334558	-0.112789	Nonsignificant	None
ENSOCUP00000010230.2	zinc finger CCCH-type containing 15 [Source:HGNC SymbolAcc:HGNC:29528]	ZC3H15	0.787551	0.930106	0.804557	0.991131	1.15899	1.09398	0.777477	0.0222765	-0.363128	Significant	down
ENSOCUP00000010235.3	actin related protein 2/3 complex subunit 3 [Source:HGNC SymbolAcc:HGNC:706]	ARPC3	1.17808	0.703338	1.0517	0.969651	0.830913	0.89302	1.08893	0.617052	0.122911	Nonsignificant	None
ENSOCUP00000010237.3	GPN-loop GTPase 3 [Source:HGNC SymbolAcc:HGNC:30186]	GPN3	0.947748	1.60901	0.987387	1.25946	1.11712	1.06306	1.03038	0.882908	0.0431799	Nonsignificant	None
ENSOCUP00000010292.3	-	-	0.906725	0.768014	1.11551	1.1585	0.579432	0.800425	1.09923	0.691364	0.136494	Nonsignificant	None
ENSOCUP00000010311.3	protein tyrosine phosphatase receptor type C [Source:HGNC SymbolAcc:HGNC:9666]	PTPRC	1.28681	0.791827	0.605325	0.809907	1.15802	0.943901	0.921745	0.754946	-0.11756	Nonsignificant	None
ENSOCUP00000010318.3	ring finger protein 214 [Source:HGNC SymbolAcc:HGNC:25335]	RNF214	0.741843	1.04078	0.84217	1.04935	1.46411	1.22553	0.702007	0.0671283	-0.510443	Nonsignificant	None
ENSOCUP00000010321.3	glutaryl-CoA dehydrogenase [Source:HGNC SymbolAcc:HGNC:4189]	GCDH	1.05498	0.891022	1.30155	1.13949	1.00541	0.929621	1.05628	0.689412	0.0789902	Nonsignificant	None
ENSOCUP00000010329.3	peptidylprolyl isomerase B [Source:HGNC SymbolAcc:HGNC:9255]	PPIB	1.29969	0.876468	1.02257	1.02214	1.02352	1.03101	1.03967	0.774197	0.0561312	Nonsignificant	None
ENSOCUP00000010335.2	Oryctolagus cuniculus ATPase H+ transporting V1 subunit D (ATP6V1D), mRNA. [Source:RefSeq mRNAAcc:NM_001082368]	ATP6V1D	1.13523	1.13879	1.09668	1.06999	0.997628	0.954923	1.11519	0.0326827	0.157287	Nonsignificant	None
ENSOCUP00000010344.3	EGF domain specific O-linked N-acetylglucosamine transferase [Source:HGNC SymbolAcc:HGNC:28526]	EOGT	1.08019	1.0335	1.07439	1.09391	0.932472	1.05091	1.036	0.504786	0.0510269	Nonsignificant	None
ENSOCUP00000010357.1	keratin associated protein 11-1 [Source:HGNC SymbolAcc:HGNC:18922]	KRTAP11-1	0.491979	2.66667	0.588235	0.618538	0.784314	2.22282	1.03343	0.965317	0.047443	Nonsignificant	None
ENSOCUP00000010364.3	OTU deubiquitinase with linear linkage specificity [Source:HGNC SymbolAcc:HGNC:25118]	OTULIN	1.19341	0.976538	1.07926	1.23779	1.06912	1.11604	0.94924	0.510703	-0.0751545	Nonsignificant	None
ENSOCUP00000010366.3	glutamyl-prolyl-tRNA synthetase 1 [Source:HGNC SymbolAcc:HGNC:3418]	EPRS1	0.966026	0.934133	0.931255	1.14428	1.03228	1.07565	0.870613	0.0152102	-0.199896	Nonsignificant	None
ENSOCUP00000010368.3	reticulon 4 [Source:HGNC SymbolAcc:HGNC:14085]	RTN4	0.925589	1.19379	0.848209	1.17734	1.15666	0.90072	0.917418	0.552256	-0.124349	Nonsignificant	None
ENSOCUP00000010375.2	junction plakoglobin [Source:HGNC SymbolAcc:HGNC:6207]	JUP	1.0767	0.861063	0.96009	0.921302	0.832252	0.908207	1.0887	0.312917	0.122604	Nonsignificant	None
ENSOCUP00000010383.4	solute carrier family 25 member 12 [Source:HGNC SymbolAcc:HGNC:10982]	SLC25A12	1.1669	0.927919	1.11919	1.0553	0.896988	0.899222	1.12713	0.249983	0.17265	Nonsignificant	None
ENSOCUP00000010395.3	MYB binding protein 1a [Source:HGNC SymbolAcc:HGNC:7546]	MYBBP1A	1.14785	0.923122	0.997601	1.00883	0.947519	0.995202	1.03964	0.60032	0.0560907	Nonsignificant	None
ENSOCUP00000010396.3	ATPase family AAA domain containing 1 [Source:HGNC SymbolAcc:HGNC:25903]	ATAD1	1.09677	0.949693	1.03687	1.10253	1.03879	0.939324	1.00087	0.989477	0.00125835	Nonsignificant	None
ENSOCUP00000010402.2	-	-	1.32793	0.944453	1.03657	0.979801	0.961591	0.99342	1.12748	0.393399	0.173106	Nonsignificant	None
ENSOCUP00000010406.3	electron transfer flavoprotein regulatory factor 1 [Source:HGNC SymbolAcc:HGNC:27052]	ETFRF1	1.95979	0.932474	1.30825	0.93299	0.880412	0.840722	1.58264	0.227288	0.662331	Nonsignificant	None
ENSOCUP00000010411.3	KRAS proto-oncogene, GTPase [Source:HGNC SymbolAcc:HGNC:6407]	KRAS	1.07678	0.943327	1.00731	0.948812	0.80585	0.761243	1.20331	0.0674188	0.267013	Nonsignificant	None
ENSOCUP00000010426.3	secreted protein acidic and cysteine rich [Source:HGNC SymbolAcc:HGNC:11219]	SPARC	0.660426	1.03125	0.6779	1.01525	1.73383	1.27144	0.589369	0.0857845	-0.762756	Nonsignificant	None
ENSOCUP00000010430.2	U2 snRNP associated SURP domain containing [Source:HGNC SymbolAcc:HGNC:30855]	U2SURP	0.935442	0.904141	1.0538	0.931203	0.893707	0.964786	1.03717	0.527321	0.0526481	Nonsignificant	None
ENSOCUP00000010432.3	TBC1 domain family member 10B [Source:HGNC SymbolAcc:HGNC:24510]	TBC1D10B	0.859301	0.897713	0.851101	0.953388	0.835563	0.897281	0.970919	0.51969	-0.0425771	Nonsignificant	None
ENSOCUP00000010436.4	exportin for tRNA [Source:HGNC SymbolAcc:HGNC:12826]	XPOT	1.22896	1.01508	1.07443	1.17745	0.926508	0.938442	1.09074	0.424805	0.125307	Nonsignificant	None
ENSOCUP00000010452.3	MCL1 apoptosis regulator, BCL2 family member [Source:HGNC SymbolAcc:HGNC:6943]	MCL1	1.27652	1.17803	1.00379	1.14015	1.12879	1.00379	1.05671	0.533544	0.0795835	Nonsignificant	None
ENSOCUP00000010458.3	activating transcription factor 2 [Source:HGNC SymbolAcc:HGNC:784]	ATF2	0.693629	0.981389	0.773085	0.841088	1.51038	1.20186	0.688961	0.156616	-0.537507	Nonsignificant	None
ENSOCUP00000010462.2	proline rich coiled-coil 1 [Source:HGNC SymbolAcc:HGNC:28164]	PRRC1	1.06906	0.839013	1.04798	1.0148	0.769955	0.869058	1.11389	0.380087	0.155607	Nonsignificant	None
ENSOCUP00000010473.2	deoxynucleotidyltransferase terminal interacting protein 1 [Source:HGNC SymbolAcc:HGNC:16160]	DNTTIP1	1.14078	1.14078	1.40291	0.927184	0.912621	1.1068	1.25041	0.08384	0.322403	Nonsignificant	None
ENSOCUP00000010474.3	-	-	1.04266	1.0527	0.867001	0.932664	0.979088	0.899624	1.0537	0.479143	0.07547	Nonsignificant	None
ENSOCUP00000010482.4	-	-	1.05146	0.98233	0.940544	1.02364	0.963706	1.00072	0.995405	0.906907	-0.00664425	Nonsignificant	None
ENSOCUP00000010501.1	RAB5A, member RAS oncogene family [Source:HGNC SymbolAcc:HGNC:9783]	RAB5A	1.19206	1.06025	1.07136	1.05182	0.966482	0.925972	1.12886	0.0875757	0.174865	Nonsignificant	None
ENSOCUP00000010511.3	DEAD-box helicase 46 [Source:HGNC SymbolAcc:HGNC:18681]	DDX46	0.996401	0.942503	0.9841	1.02574	0.900998	0.952116	1.01534	0.729725	0.0219561	Nonsignificant	None
ENSOCUP00000010515.2	mitochondrial ribosomal protein S26 [Source:HGNC SymbolAcc:HGNC:14045]	MRPS26	0.796429	0.892033	0.815385	0.93544	1.23764	0.973352	0.795774	0.0975377	-0.329569	Nonsignificant	None
ENSOCUP00000010517.3	phosphoribosylaminoimidazole carboxylase and phosphoribosylaminoimidazolesuccinocarboxamide synthase [Source:HGNC SymbolAcc:HGNC:8587]	PAICS	1.10624	0.859342	1.05068	1.01164	0.826555	0.853836	1.12044	0.3163	0.164071	Nonsignificant	None
ENSOCUP00000010522.2	NSF attachment protein gamma [Source:HGNC SymbolAcc:HGNC:7642]	NAPG	0.804196	1.12545	0.817283	0.988999	1.29291	1.1046	0.811139	0.195545	-0.301978	Nonsignificant	None
ENSOCUP00000010527.3	signal recognition particle 72 [Source:HGNC SymbolAcc:HGNC:11303]	SRP72	0.990573	0.82228	1.00611	1.14512	0.886078	0.974839	0.937765	0.551888	-0.0927016	Nonsignificant	None
ENSOCUP00000010541.3	perilipin 2 [Source:HGNC SymbolAcc:HGNC:248]	PLIN2	1.00058	1.48627	1.19685	0.768107	0.80111	0.930783	1.47348	0.0576738	0.559229	Nonsignificant	None
ENSOCUP00000010551.2	palmdelphin [Source:HGNC SymbolAcc:HGNC:15846]	PALMD	0.751147	1.19645	0.866134	0.80262	1.53551	1.03723	0.833612	0.50196	-0.262552	Nonsignificant	None
ENSOCUP00000010563.2	translocated promoter region, nuclear basket protein [Source:HGNC SymbolAcc:HGNC:12017]	TPR	0.84823	1.04019	0.960579	0.826206	1.13809	1.00519	0.959424	0.72436	-0.0597596	Nonsignificant	None
ENSOCUP00000010575.2	Oryctolagus cuniculus collagen type I alpha 2 chain (COL1A2), mRNA. [Source:RefSeq mRNAAcc:NM_001195668]	COL1A2	0.858865	1.23328	0.675036	0.907886	1.25659	1.29601	0.799651	0.323475	-0.322558	Nonsignificant	None
ENSOCUP00000010578.2	-	-	1.12444	0.801939	1.17261	0.905718	0.810946	0.805757	1.22857	0.186865	0.296986	Nonsignificant	None
ENSOCUP00000010582.3	zinc finger protein 326 [Source:HGNC SymbolAcc:HGNC:14104]	ZNF326	0.811378	1.01232	0.923044	0.943322	1.27572	1.14328	0.81692	0.142898	-0.291734	Nonsignificant	None
ENSOCUP00000010585.2	DNA topoisomerase III beta [Source:HGNC SymbolAcc:HGNC:11993]	TOP3B	1.31746	1.40136	1.31973	1.66893	1.11565	1.36281	0.973756	0.83415	-0.0383676	Nonsignificant	None
ENSOCUP00000010586.3	-	-	0.878186	0.963303	1.04995	0.895005	0.879205	0.845566	1.1037	0.154637	0.142344	Nonsignificant	None
ENSOCUP00000010592.2	peroxiredoxin like 2A [Source:HGNC SymbolAcc:HGNC:28651]	PRXL2A	1.06405	0.92621	1.20473	0.894059	0.956368	0.749774	1.22875	0.12123	0.297187	Nonsignificant	None
ENSOCUP00000010594.3	VPS26, retromer complex component B [Source:HGNC SymbolAcc:HGNC:28119]	VPS26B	1.09475	0.940873	1.26637	0.994845	0.966419	0.898575	1.15461	0.207976	0.207407	Nonsignificant	None
ENSOCUP00000010600.3	metastasis associated 1 family member 3 [Source:HGNC SymbolAcc:HGNC:23784]	MTA3	1.07419	0.882968	1.19227	0.980146	0.944619	1.03344	1.06464	0.533834	0.0903677	Nonsignificant	None
ENSOCUP00000010610.3	interleukin 18 binding protein [Source:HGNC SymbolAcc:HGNC:5987]	IL18BP	0.968132	0.665934	0.543956	0.823077	1.26264	0.950549	0.717336	0.190115	-0.479279	Nonsignificant	None
ENSOCUP00000010611.3	mediator complex subunit 4 [Source:HGNC SymbolAcc:HGNC:17903]	MED4	1.34146	1.09146	0.945122	0.871951	0.719512	0.993902	1.3066	0.132809	0.385822	Nonsignificant	None
ENSOCUP00000010615.3	tryptophanyl tRNA synthetase 2, mitochondrial [Source:HGNC SymbolAcc:HGNC:12730]	WARS2	0.926103	0.88081	0.953516	1.00596	0.899881	0.871275	0.993991	0.909836	-0.0086947	Nonsignificant	None
ENSOCUP00000010621.3	DEAD-box helicase 3 X-linked [Source:HGNC SymbolAcc:HGNC:2745]	DDX3X	0.946462	0.781683	1.11129	0.987657	0.946208	0.935186	0.989678	0.923433	-0.0149684	Nonsignificant	None
ENSOCUP00000010624.4	peptidylprolyl isomerase F [Source:HGNC SymbolAcc:HGNC:9259]	PPIF	0.788892	1.00467	0.927009	1.18235	1.27451	0.965102	0.79503	0.103644	-0.330918	Nonsignificant	None
ENSOCUP00000010626.3	collagen type XXI alpha 1 chain [Source:HGNC SymbolAcc:HGNC:17025]	COL21A1	0.840095	1.01034	0.865553	1.07717	0.955449	1.09467	0.868481	0.116927	-0.203433	Nonsignificant	None
ENSOCUP00000010631.3	ubiquitin protein ligase E3 component n-recognin 1 [Source:HGNC SymbolAcc:HGNC:16808]	UBR1	1.06431	0.959123	1.05184	1.12712	0.93669	0.971087	1.0133	0.851314	0.0190683	Nonsignificant	None
ENSOCUP00000010632.4	spectrin alpha, non-erythrocytic 1 [Source:HGNC SymbolAcc:HGNC:11273]	SPTAN1	0.852213	1.12847	0.93582	0.910279	1.0528	1.12339	0.944935	0.611731	-0.0817131	Nonsignificant	None
ENSOCUP00000010647.2	NADH:ubiquinone oxidoreductase core subunit S1 [Source:HGNC SymbolAcc:HGNC:7707]	NDUFS1	0.907147	0.714024	0.675822	1.27443	1.12013	0.861062	0.705546	0.0849392	-0.503188	Nonsignificant	None
ENSOCUP00000010651.3	UFM1 specific peptidase 2 [Source:HGNC SymbolAcc:HGNC:25640]	UFSP2	1.25947	1.09744	1.05345	1.07795	1.08964	1.01503	1.07155	0.319187	0.0997039	Nonsignificant	None
ENSOCUP00000010654.3	VPS16 core subunit of CORVET and HOPS complexes [Source:HGNC SymbolAcc:HGNC:14584]	VPS16	1.01499	1.0399	1.00359	1.00232	0.877137	0.977834	1.07041	0.16709	0.0981636	Nonsignificant	None
ENSOCUP00000010659.3	defective in cullin neddylation 1 domain containing 1 [Source:HGNC SymbolAcc:HGNC:18184]	DCUN1D1	1.02907	1.04626	1.06432	1.0348	0.998238	1.03921	1.02194	0.244869	0.0313086	Nonsignificant	None
ENSOCUP00000010663.3	phosphoribosyl pyrophosphate synthetase 1 [Source:HGNC SymbolAcc:HGNC:9462]	PRPS1	1.10037	0.875038	1.06506	1.02833	0.850046	0.88546	1.10009	0.357185	0.137624	Nonsignificant	None
ENSOCUP00000010667.3	TSC22 domain family member 3 [Source:HGNC SymbolAcc:HGNC:3051]	TSC22D3	0.943908	0.930709	1.00919	0.972897	0.85482	0.946736	1.03942	0.446778	0.0557726	Nonsignificant	None
ENSOCUP00000010670.3	methylcrotonoyl-CoA carboxylase 1 [Source:HGNC SymbolAcc:HGNC:6936]	MCCC1	1.05152	0.867521	1.1348	1.01881	0.802644	0.835355	1.14944	0.271065	0.200929	Nonsignificant	None
ENSOCUP00000010681.4	midline 2 [Source:HGNC SymbolAcc:HGNC:7096]	MID2	0.831228	0.986223	0.93341	0.770379	1.24914	1.11137	0.878621	0.444232	-0.186687	Nonsignificant	None
ENSOCUP00000010693.2	cytidine/uridine monophosphate kinase 1 [Source:HGNC SymbolAcc:HGNC:18170]	CMPK1	0.685676	1.19098	0.775936	0.869069	1.55084	1.10522	0.752482	0.314877	-0.410271	Nonsignificant	None
ENSOCUP00000010697.2	transmembrane p24 trafficking protein 5 [Source:HGNC SymbolAcc:HGNC:24251]	TMED5	1.02627	0.980345	0.957017	1.06539	0.893644	1.04758	0.985704	0.817642	-0.0207739	Nonsignificant	None
ENSOCUP00000010700.4	coiled-coil domain containing 12 [Source:HGNC SymbolAcc:HGNC:28332]	CCDC12	0.867163	0.909316	0.839532	0.849451	1.12611	0.982643	0.884325	0.238585	-0.177351	Nonsignificant	None
ENSOCUP00000010702.3	malic enzyme 2 [Source:HGNC SymbolAcc:HGNC:6984]	ME2	1.14485	0.92158	0.760127	1.18385	0.978361	1.08597	0.870197	0.328307	-0.200586	Nonsignificant	None
ENSOCUP00000010712.2	hematopoietic cell-specific Lyn substrate 1 [Source:HGNC SymbolAcc:HGNC:4844]	HCLS1	0.862894	1.05759	0.767725	0.82599	1.7221	1.13453	0.729973	0.296508	-0.454086	Nonsignificant	None
ENSOCUP00000010719.3	four and a half LIM domains 3 [Source:HGNC SymbolAcc:HGNC:3704]	FHL3	0.758832	1.22081	0.808234	1.06108	1.23114	1.19132	0.800301	0.209444	-0.321386	Nonsignificant	None
ENSOCUP00000010734.2	N-acetylneuraminate synthase [Source:HGNC SymbolAcc:HGNC:19237]	NANS	0.879384	1.03309	1.01506	1.30643	0.86101	0.965277	0.934505	0.6574	-0.0977252	Nonsignificant	None
ENSOCUP00000010737.3	somatomedin B and thrombospondin type 1 domain containing [Source:HGNC SymbolAcc:HGNC:30362]	SBSPON	0.798424	1.04236	0.985813	1.01025	0.765714	0.952512	1.03596	0.769509	0.0509745	Nonsignificant	None
ENSOCUP00000010738.3	cyclin dependent kinase 4 [Source:HGNC SymbolAcc:HGNC:1773]	CDK4	1.31946	0.809396	1.31275	0.98255	0.78255	0.730201	1.37924	0.164428	0.463869	Nonsignificant	None
ENSOCUP00000010739.3	transmembrane 9 superfamily member 3 [Source:HGNC SymbolAcc:HGNC:21529]	TM9SF3	1.11605	0.846038	0.899275	1.38867	0.975914	1.16231	0.8113	0.201075	-0.301693	Nonsignificant	None
ENSOCUP00000010743.4	aspartyl aminopeptidase [Source:HGNC SymbolAcc:HGNC:2981]	DNPEP	1.38816	0.949135	1.04215	0.983485	0.837231	0.866561	1.25757	0.176725	0.33064	Nonsignificant	None
ENSOCUP00000010766.3	-	-	1.36937	0.750702	0.773469	0.981174	1.29855	0.964172	0.891994	0.638162	-0.164894	Nonsignificant	None
ENSOCUP00000010767.4	desmocollin 3 [Source:HGNC SymbolAcc:HGNC:3037]	DSC3	1.05109	1.40146	1.01825	1.03285	1.22993	1.41606	0.943452	0.696169	-0.0839784	Nonsignificant	None
ENSOCUP00000010775.2	eukaryotic translation initiation factor 2B subunit gamma [Source:HGNC SymbolAcc:HGNC:3259]	EIF2B3	0.902131	0.901999	0.9583	1.15193	1.04828	1.03118	0.854875	0.0206425	-0.226215	Nonsignificant	None
ENSOCUP00000010785.4	-	-	0.951923	1.05769	1.07692	0.951923	0.971154	0.894231	1.09556	0.118142	0.131673	Nonsignificant	None
ENSOCUP00000010806.2	-	-	1.47882	1.05064	1.0267	1.05893	0.963168	0.933702	1.20312	0.257457	0.266775	Nonsignificant	None
ENSOCUP00000010819.3	HIV-1 Tat specific factor 1 [Source:HGNC SymbolAcc:HGNC:5276]	HTATSF1	0.773039	0.978068	0.919584	0.842047	1.26916	1.04231	0.846891	0.307156	-0.239751	Nonsignificant	None
ENSOCUP00000010826.3	proteasomal ATPase associated factor 1 [Source:HGNC SymbolAcc:HGNC:25687]	PAAF1	0.618519	1.00988	0.575926	0.533951	0.583333	0.797531	1.15119	0.579057	0.203129	Nonsignificant	None
ENSOCUP00000010845.4	aminoacyl tRNA synthetase complex interacting multifunctional protein 2 [Source:HGNC SymbolAcc:HGNC:20609]	AIMP2	1.10216	0.850361	0.955279	1.14603	1.03523	1.02545	0.906789	0.294358	-0.14116	Nonsignificant	None
ENSOCUP00000010861.3	DDRGK domain containing 1 [Source:HGNC SymbolAcc:HGNC:16110]	DDRGK1	1.26863	0.99902	0.990196	1.3098	0.939216	1.11765	0.967676	0.809284	-0.0474037	Nonsignificant	None
ENSOCUP00000010870.3	glutaredoxin 5 [Source:HGNC SymbolAcc:HGNC:20134]	GLRX5	0.577211	0.884114	0.763515	1.12531	1.98059	1.08788	0.530508	0.0976951	-0.914553	Nonsignificant	None
ENSOCUP00000010874.4	endoplasmic reticulum oxidoreductase 1 alpha [Source:HGNC SymbolAcc:HGNC:13280]	ERO1A	1.29671	0.849939	0.988319	0.976175	0.895391	0.90661	1.12843	0.426334	0.174313	Nonsignificant	None
ENSOCUP00000010880.2	proteasome 26S subunit, ATPase 6 [Source:HGNC SymbolAcc:HGNC:9553]	PSMC6	1.08436	0.792192	1.16865	0.804159	0.818316	0.82815	1.24262	0.22407	0.313387	Nonsignificant	None
ENSOCUP00000010883.3	mitochondrial trans-2-enoyl-CoA reductase [Source:HGNC SymbolAcc:HGNC:19691]	MECR	1.32082	0.8468	1.1113	1.02126	0.830827	0.906234	1.18873	0.305773	0.249426	Nonsignificant	None
ENSOCUP00000010887.2	mannosidase alpha class 1A member 2 [Source:HGNC SymbolAcc:HGNC:6822]	MAN1A2	0.921827	0.961421	0.990863	1.19492	1.12792	1.14721	0.828262	0.00214792	-0.271841	Significant	down
ENSOCUP00000010897.4	membrane palmitoylated protein 1 [Source:HGNC SymbolAcc:HGNC:7219]	MPP1	0.926233	1.06412	1.07548	0.903237	1.00703	0.89963	1.09108	0.224977	0.125759	Nonsignificant	None
ENSOCUP00000010904.2	golgi reassembly stacking protein 2 [Source:HGNC SymbolAcc:HGNC:17500]	GORASP2	0.991739	0.814348	0.943478	1.38522	0.968696	1.18087	0.77786	0.117171	-0.362418	Nonsignificant	None
ENSOCUP00000010909.3	DnaJ heat shock protein family (Hsp40) member B4 [Source:HGNC SymbolAcc:HGNC:14886]	DNAJB4	0.868024	0.950178	0.907836	1.13359	0.938787	0.959153	0.89923	0.198895	-0.153239	Nonsignificant	None
ENSOCUP00000010911.4	ectonucleoside triphosphate diphosphohydrolase 1 [Source:HGNC SymbolAcc:HGNC:3363]	ENTPD1	0.986476	1.07333	0.865003	0.843277	0.722439	0.787033	1.24315	0.0522904	0.313997	Nonsignificant	None
ENSOCUP00000010914.2	high density lipoprotein binding protein [Source:HGNC SymbolAcc:HGNC:4857]	HDLBP	0.811864	0.925218	0.862194	1.23993	1.18344	1.22516	0.712418	0.00069106	-0.489204	Significant	down
ENSOCUP00000010917.2	heat shock protein family B (small) member 1 [Source:HGNC SymbolAcc:HGNC:5246]	HSPB1	0.839819	1.01568	1.12444	1.07561	0.923107	0.829922	1.05349	0.669188	0.0751777	Nonsignificant	None
ENSOCUP00000010919.3	tousled like kinase 1 [Source:HGNC SymbolAcc:HGNC:11841]	TLK1	0.890877	0.940966	0.890877	0.949911	0.948122	1.01073	0.936039	0.0793625	-0.0953589	Nonsignificant	None
ENSOCUP00000010926.3	platelet activating factor acetylhydrolase 2 [Source:HGNC SymbolAcc:HGNC:8579]	PAFAH2	1.07895	1.15382	0.916234	1.07413	0.985174	0.962565	1.04207	0.615608	0.0594528	Nonsignificant	None
ENSOCUP00000010939.2	complement C9 [Source:HGNC SymbolAcc:HGNC:1358]	C9	0.997022	0.777021	0.596145	1.28174	0.965672	1.18454	0.690624	0.0762418	-0.534027	Nonsignificant	None
ENSOCUP00000010952.4	-	-	1.03163	0.851582	1.31225	0.835361	0.774534	0.768856	1.34333	0.176544	0.425819	Nonsignificant	None
ENSOCUP00000010956.2	Tax1 binding protein 1 [Source:HGNC SymbolAcc:HGNC:11575]	TAX1BP1	1.09397	1.01349	0.87545	1.11466	0.993705	0.93705	0.979477	0.813198	-0.029916	Nonsignificant	None
ENSOCUP00000010958.4	heat shock protein family D (Hsp60) member 1 [Source:HGNC SymbolAcc:HGNC:5261]	-	0.717066	0.927074	0.971875	1.11513	1.17062	0.94213	0.810444	0.122496	-0.303216	Nonsignificant	None
ENSOCUP00000010961.3	mannose binding lectin 2 [Source:HGNC SymbolAcc:HGNC:6922]	MBL2	0.773154	1.2925	0.718054	0.629543	1.10903	0.902696	1.05393	0.846347	0.0757764	Nonsignificant	None
ENSOCUP00000010962.4	NSFL1 cofactor [Source:HGNC SymbolAcc:HGNC:15912]	NSFL1C	0.750597	1.15394	0.873632	0.875298	1.23701	1.06636	0.874003	0.447352	-0.194291	Nonsignificant	None
ENSOCUP00000010966.4	CDV3 homolog [Source:HGNC SymbolAcc:HGNC:26928]	CDV3	0.681645	1.26672	0.756142	0.870582	1.41295	1.18907	0.778812	0.349747	-0.360653	Nonsignificant	None
ENSOCUP00000010967.2	protein kinase cAMP-dependent type II regulatory subunit beta [Source:HGNC SymbolAcc:HGNC:9392]	PRKAR2B	0.82492	1.0048	1.07831	1.05177	1.01115	0.929295	0.971866	0.753541	-0.041171	Nonsignificant	None
ENSOCUP00000010988.3	component of oligomeric golgi complex 5 [Source:HGNC SymbolAcc:HGNC:14857]	COG5	1.04397	0.896434	0.937469	1.05178	0.88129	0.965804	0.992754	0.92061	-0.0104924	Nonsignificant	None
ENSOCUP00000010991.3	nucleoporin 205 [Source:HGNC SymbolAcc:HGNC:18658]	NUP205	1.13892	0.935868	1.03447	0.971774	0.8101	0.9423	1.14136	0.170251	0.19075	Nonsignificant	None
ENSOCUP00000011006.2	-	-	1.08549	0.796131	1.0834	1.07532	0.837803	0.907171	1.05132	0.706392	0.0721973	Nonsignificant	None
ENSOCUP00000011007.3	endoplasmic reticulum oxidoreductase 1 beta [Source:HGNC SymbolAcc:HGNC:14355]	ERO1B	0.9213	1.17473	0.868592	0.914801	1.12924	1.12347	0.935947	0.596991	-0.0955011	Nonsignificant	None
ENSOCUP00000011008.2	C-X9-C motif containing 1 [Source:HGNC SymbolAcc:HGNC:28783]	CMC1	0.694334	0.94174	0.738228	0.999202	1.4597	1.03512	0.679534	0.0882748	-0.557382	Nonsignificant	None
ENSOCUP00000011012.2	palmitoyl-protein thioesterase 1 [Source:HGNC SymbolAcc:HGNC:9325]	PPT1	0.959264	0.96181	1.21641	1.06591	0.96662	1.08939	1.00498	0.958303	0.00717209	Nonsignificant	None
ENSOCUP00000011021.2	chromosome 11 open reading frame 54 [Source:HGNC SymbolAcc:HGNC:30204]	C11orf54	0.84264	0.958534	1.08902	1.15995	0.804068	1.00057	0.974909	0.852587	-0.0366604	Nonsignificant	None
ENSOCUP00000011022.4	solute carrier family 25 member 24 [Source:HGNC SymbolAcc:HGNC:20662]	SLC25A24	1.37441	1.03739	1.09558	1.04858	0.962063	0.951722	1.18398	0.169211	0.243639	Nonsignificant	None
ENSOCUP00000011029.3	Ro60, Y RNA binding protein [Source:HGNC SymbolAcc:HGNC:11313]	RO60	1.07851	0.941646	1.14593	1.04072	0.952309	1.01713	1.0518	0.472864	0.0728573	Nonsignificant	None
ENSOCUP00000011031.2	CHM Rab escort protein [Source:HGNC SymbolAcc:HGNC:1940]	CHM	0.991525	0.904964	1.07203	1.02845	1.00605	0.989709	0.981585	0.726837	-0.0268145	Nonsignificant	None
ENSOCUP00000011037.3	insulin like growth factor binding protein 1 [Source:HGNC SymbolAcc:HGNC:5469]	IGFBP1	0.965167	1.24383	1.02177	0.714078	0.795356	0.772134	1.41603	0.0231904	0.501852	Significant	up
ENSOCUP00000011040.4	SET domain containing 3, actin histidine methyltransferase [Source:HGNC SymbolAcc:HGNC:20493]	SETD3	1.30258	1.12546	1.21771	1.54244	0.885609	1.18819	1.00816	0.962476	0.0117293	Nonsignificant	None
ENSOCUP00000011043.2	CXXC motif containing zinc binding protein [Source:HGNC SymbolAcc:HGNC:26059]	CZIB	0.745381	1.06583	0.836615	0.966729	1.29449	1.13919	0.778678	0.135237	-0.360901	Nonsignificant	None
ENSOCUP00000011047.3	-	-	1.07877	2.27262	1.01033	0.733766	0.642857	0.652438	2.14962	0.197697	1.10408	Nonsignificant	None
ENSOCUP00000011048.2	ubiquitin like modifier activating enzyme 6 [Source:HGNC SymbolAcc:HGNC:25581]	UBA6	1.25513	1.04303	1.03308	1.06615	0.928563	0.935571	1.13683	0.191474	0.18502	Nonsignificant	None
ENSOCUP00000011056.3	LIM domain and actin binding 1 [Source:HGNC SymbolAcc:HGNC:24636]	LIMA1	0.768336	0.940585	0.753711	1.04483	1.18051	1.31894	0.694819	0.0221477	-0.52529	Significant	down
ENSOCUP00000011071.3	intercellular adhesion molecule 2 [Source:HGNC SymbolAcc:HGNC:5345]	ICAM2	0.822086	0.859772	0.942594	0.932515	1.1021	0.990359	0.867594	0.0945448	-0.204908	Nonsignificant	None
ENSOCUP00000011077.3	-	-	0.788378	1.09581	0.86591	0.822329	1.1438	0.999837	0.927219	0.612075	-0.109018	Nonsignificant	None
ENSOCUP00000011096.3	collagen type I alpha 1 chain [Source:HGNC SymbolAcc:HGNC:2197]	COL1A1	0.946396	1.78189	1.0647	1.12754	1.43253	1.05545	1.04908	0.84597	0.0691244	Nonsignificant	None
ENSOCUP00000011119.3	salt inducible kinase 2 [Source:HGNC SymbolAcc:HGNC:21680]	SIK2	0.759031	0.98112	0.900578	1.06275	1.15879	1.14897	0.78348	0.0274893	-0.352031	Significant	down
ENSOCUP00000011132.4	-	-	0.840461	1.04359	0.830592	1.12089	1.53536	1.30592	0.685139	0.0398632	-0.545531	Significant	down
ENSOCUP00000011135.4	xyloside xylosyltransferase 1 [Source:HGNC SymbolAcc:HGNC:26639]	XXYLT1	1.0981	0.998418	0.943038	1.24051	1.09652	0.943038	0.926676	0.455549	-0.109863	Nonsignificant	None
ENSOCUP00000011163.3	Alpha-crystallin B chain [Source:UniProtKB/Swiss-ProtAcc:P41316]	CRYAB	0.793329	1.33723	0.799088	1.50986	1.15691	0.918148	0.817214	0.430119	-0.291214	Nonsignificant	None
ENSOCUP00000011164.3	dedicator of cytokinesis 7 [Source:HGNC SymbolAcc:HGNC:19190]	DOCK7	1.14939	1.10145	0.810479	0.867893	0.681159	0.947046	1.22644	0.226672	0.294477	Nonsignificant	None
ENSOCUP00000011176.3	-	-	0.812051	0.965235	0.860227	0.974557	0.987492	1.0778	0.867645	0.0736493	-0.204823	Nonsignificant	None
ENSOCUP00000011180.3	protein disulfide isomerase family A member 6 [Source:HGNC SymbolAcc:HGNC:30168]	PDIA6	1.36687	0.92674	0.889926	1.08559	1.02191	1.11503	0.987903	0.937479	-0.0175594	Nonsignificant	None
ENSOCUP00000011183.3	myotubularin related protein 6 [Source:HGNC SymbolAcc:HGNC:7453]	MTMR6	0.986673	1.01288	1.21679	1.07908	1.09151	1.13194	0.973904	0.719283	-0.038149	Nonsignificant	None
ENSOCUP00000011185.4	transmembrane protein 181 [Source:HGNC SymbolAcc:HGNC:20958]	TMEM181	0.977813	0.884311	0.987322	1.05388	0.917591	1.05071	0.942842	0.35929	-0.0849118	Nonsignificant	None
ENSOCUP00000011195.3	-	-	0.927514	0.979581	0.993874	0.991833	0.988259	1.00408	0.972118	0.251843	-0.0407971	Nonsignificant	None
ENSOCUP00000011198.4	diphthamide biosynthesis 1 [Source:HGNC SymbolAcc:HGNC:3003]	DPH1	1.1375	1.03333	0.95	1.02917	0.866667	0.754167	1.17767	0.179218	0.235939	Nonsignificant	None
ENSOCUP00000011202.3	transmembrane protein 87B [Source:HGNC SymbolAcc:HGNC:25913]	TMEM87B	0.965685	1.00603	0.94134	1.18989	1.18131	1.16068	0.824788	0.000576111	-0.277904	Significant	down
ENSOCUP00000011206.3	-	-	0.922907	1.14533	0.964112	1.24679	1.38591	1.54054	0.726616	0.0250913	-0.460734	Significant	down
ENSOCUP00000011215.2	transmembrane protein 101 [Source:HGNC SymbolAcc:HGNC:28653]	TMEM101	1.14729	1.01163	1.03747	1.05814	1.12016	1.09044	0.977866	0.622501	-0.0322919	Nonsignificant	None
ENSOCUP00000011234.4	ubiquitin conjugating enzyme E2 H [Source:HGNC SymbolAcc:HGNC:12484]	UBE2H	0.960697	0.827957	1.01335	1.31758	0.994438	0.958102	0.856851	0.28612	-0.222883	Nonsignificant	None
ENSOCUP00000011235.3	myelin expression factor 2 [Source:HGNC SymbolAcc:HGNC:17940]	MYEF2	1.1053	0.931747	1.11922	0.871913	0.798833	0.835317	1.25945	0.0274694	0.332796	Significant	up
ENSOCUP00000011237.4	laminin subunit gamma 1 [Source:HGNC SymbolAcc:HGNC:6492]	LAMC1	0.8259	1.29574	0.928149	0.753694	1.27007	1.04553	0.993645	0.976406	-0.00919766	Nonsignificant	None
ENSOCUP00000011238.4	SWI/SNF related, matrix associated, actin dependent regulator of chromatin, subfamily a, member 5 [Source:HGNC SymbolAcc:HGNC:11101]	SMARCA5	1.15473	0.861384	1.10878	0.95313	0.905492	0.981436	1.10029	0.368473	0.137883	Nonsignificant	None
ENSOCUP00000011241.3	plexin D1 [Source:HGNC SymbolAcc:HGNC:9107]	PLXND1	1.00469	0.96527	1.03528	0.96086	0.855843	0.936604	1.0915	0.0896309	0.126313	Nonsignificant	None
ENSOCUP00000011248.2	transmembrane and coiled-coil domain family 1 [Source:HGNC SymbolAcc:HGNC:29116]	TMCC1	1.03764	1.12799	0.982728	1.0093	1.02834	0.991585	1.03933	0.414481	0.0556503	Nonsignificant	None
ENSOCUP00000011253.3	mechanistic target of rapamycin kinase [Source:HGNC SymbolAcc:HGNC:3942]	MTOR	1.07223	1.03852	1.09195	1.01258	0.897549	0.943976	1.12214	0.0344733	0.166249	Nonsignificant	None
ENSOCUP00000011268.3	talin 2 [Source:HGNC SymbolAcc:HGNC:15447]	TLN2	1.0648	1.03586	1.39366	0.865464	0.832502	0.831907	1.38122	0.105947	0.465946	Nonsignificant	None
ENSOCUP00000011269.4	glutaredoxin 3 [Source:HGNC SymbolAcc:HGNC:15987]	GLRX3	0.895025	0.941977	0.99277	1.15572	0.880067	1.01753	0.926784	0.427316	-0.109695	Nonsignificant	None
ENSOCUP00000011273.2	Oryctolagus cuniculus calpain small subunit 1 (CAPNS1), mRNA. [Source:RefSeq mRNAAcc:NM_001082264]	CAPNS1	1.31935	0.762995	1.26511	0.979758	0.651862	0.756117	1.40193	0.188082	0.487419	Nonsignificant	None
ENSOCUP00000011278.3	cytochrome c oxidase subunit 7A1 [Source:HGNC SymbolAcc:HGNC:2287]	COX7A1	1.02539	0.994141	1.16797	0.964844	0.919922	1.04492	1.088	0.255416	0.121679	Nonsignificant	None
ENSOCUP00000011280.2	-	-	0.462004	3.37281	0.485991	0.605825	0.52177	2.1286	1.32695	0.762811	0.408111	Nonsignificant	None
ENSOCUP00000011282.3	parvin alpha [Source:HGNC SymbolAcc:HGNC:14652]	PARVA	1.15832	0.952768	1.43923	0.931107	0.84108	0.83589	1.36128	0.0951703	0.444961	Nonsignificant	None
ENSOCUP00000011283.3	proteasome 20S subunit beta 5 [Source:HGNC SymbolAcc:HGNC:9542]	PSMB5	1.3127	0.976927	1.06345	0.971048	0.962285	0.882307	1.19088	0.161738	0.252023	Nonsignificant	None
ENSOCUP00000011284.2	heat shock protein nuclear import factor hikeshi [Source:HGNC SymbolAcc:HGNC:26938]	HIKESHI	1.63117	0.957024	1.01347	0.800513	0.681847	0.769083	1.59972	0.108847	0.677815	Nonsignificant	None
ENSOCUP00000011290.4	keratin 16 [Source:HGNC SymbolAcc:HGNC:6423]	KRT16	0.657552	0.451931	0.376302	0.545681	0.518338	0.643012	0.870392	0.468389	-0.200264	Nonsignificant	None
ENSOCUP00000011293.3	phospholipase C gamma 2 [Source:HGNC SymbolAcc:HGNC:9066]	PLCG2	1.07034	0.840535	0.93509	1.33773	1.02461	1.19163	0.800785	0.103648	-0.320513	Nonsignificant	None
ENSOCUP00000011300.3	cytidine monophosphate N-acetylneuraminic acid synthetase [Source:HGNC SymbolAcc:HGNC:18290]	CMAS	1.32052	0.827641	1.23737	0.793585	0.736556	0.786571	1.46135	0.142461	0.547305	Nonsignificant	None
ENSOCUP00000011301.3	acyl-CoA synthetase short chain family member 1 [Source:HGNC SymbolAcc:HGNC:16091]	ACSS1	1.05989	1.05808	0.96098	1.13521	1.03993	0.884755	1.00623	0.940501	0.00895689	Nonsignificant	None
ENSOCUP00000011302.3	component of inhibitor of nuclear factor kappa B kinase complex [Source:HGNC SymbolAcc:HGNC:1974]	CHUK	1.15334	1.03437	1.1302	0.900198	1.01718	0.856576	1.19609	0.0394974	0.258329	Nonsignificant	None
ENSOCUP00000011306.4	cholesteryl ester transfer protein [Source:HGNC SymbolAcc:HGNC:1869]	CETP	1.09582	0.989161	0.887925	1.03338	0.948407	0.903533	1.03035	0.702331	0.0431389	Nonsignificant	None
ENSOCUP00000011312.4	methyl-CpG binding protein 2 [Source:HGNC SymbolAcc:HGNC:6990]	MECP2	0.920509	1.05675	1.20094	0.749984	0.891745	0.93305	1.23436	0.10971	0.30376	Nonsignificant	None
ENSOCUP00000011331.2	-	-	0.852901	0.87976	1.10216	1.20252	1.0268	0.988667	0.880932	0.282116	-0.182898	Nonsignificant	None
ENSOCUP00000011336.4	desmoplakin [Source:HGNC SymbolAcc:HGNC:3052]	DSP	0.716954	0.998137	0.707245	1.05034	1.51234	1.08286	0.664467	0.0823927	-0.58973	Nonsignificant	None
ENSOCUP00000011339.2	-	-	0.796105	1.21764	0.872852	0.770905	1.16953	1.16724	0.928861	0.711255	-0.106465	Nonsignificant	None
ENSOCUP00000011341.2	Ras homolog, mTORC1 binding [Source:HGNC SymbolAcc:HGNC:10011]	RHEB	1.39377	0.852481	1.03264	1.24691	0.941816	1.00494	1.02668	0.884983	0.0379901	Nonsignificant	None
ENSOCUP00000011363.3	proteasome 20S subunit beta 2 [Source:HGNC SymbolAcc:HGNC:9539]	PSMB2	1.14535	0.98249	0.931341	0.965111	0.990652	0.966427	1.04688	0.553385	0.0660945	Nonsignificant	None
ENSOCUP00000011379.3	-	-	1.2619	1.33333	1.17857	1.42857	1.30952	0.869048	1.0462	0.767984	0.065165	Nonsignificant	None
ENSOCUP00000011383.3	egl-9 family hypoxia inducible factor 1 [Source:HGNC SymbolAcc:HGNC:1232]	-	0.710558	1.10439	0.75234	0.975089	1.46066	1.37261	0.674119	0.1008	-0.568924	Nonsignificant	None
ENSOCUP00000011391.4	cell cycle and apoptosis regulator 2 [Source:HGNC SymbolAcc:HGNC:23360]	CCAR2	1.04624	0.90208	1.15296	0.98512	0.89488	0.92784	1.10451	0.274555	0.143403	Nonsignificant	None
ENSOCUP00000011399.3	aminoadipate-semialdehyde synthase [Source:HGNC SymbolAcc:HGNC:17366]	AASS	1.0609	0.920273	1.14784	0.909795	0.948671	0.884662	1.14067	0.135167	0.189882	Nonsignificant	None
ENSOCUP00000011400.3	bridging integrator 3 [Source:HGNC SymbolAcc:HGNC:1054]	BIN3	1.02356	1.26597	0.866307	1.05961	0.967074	0.798467	1.11705	0.472527	0.159694	Nonsignificant	None
ENSOCUP00000011402.3	-	-	0.770024	1.02007	1.06925	0.926234	1.32707	1.1403	0.842568	0.29604	-0.247135	Nonsignificant	None
ENSOCUP00000011410.4	proteasome 20S subunit alpha 4 [Source:HGNC SymbolAcc:HGNC:9533]	PSMA4	1.17109	0.826117	1.16736	0.931025	0.804967	0.840743	1.22813	0.178879	0.296466	Nonsignificant	None
ENSOCUP00000011411.2	DnaJ heat shock protein family (Hsp40) member C7 [Source:HGNC SymbolAcc:HGNC:12392]	DNAJC7	0.910568	0.977902	0.848694	1.0659	1.08111	1.07136	0.850479	0.0482758	-0.233653	Nonsignificant	None
ENSOCUP00000011412.3	-	-	1.20286	0.908831	0.863484	1.07924	0.961814	0.901193	1.01119	0.930652	0.0160599	Nonsignificant	None
ENSOCUP00000011413.3	collagen type IV alpha 1 chain [Source:HGNC SymbolAcc:HGNC:2202]	COL4A1	0.90355	1.24955	1.11457	0.944574	1.08476	1.01174	1.07451	0.524729	0.103679	Nonsignificant	None
ENSOCUP00000011415.2	NFKB inhibitor interacting Ras like 2 [Source:HGNC SymbolAcc:HGNC:17898]	NKIRAS2	0.82619	1.04087	0.853175	0.919048	1.09683	1.03056	0.892927	0.270669	-0.163386	Nonsignificant	None
ENSOCUP00000011416.2	-	-	1.27049	0.832076	1.21686	1.15652	0.883138	0.923858	1.1201	0.505111	0.163623	Nonsignificant	None
ENSOCUP00000011427.4	SEC24 homolog D, COPII coat complex component [Source:HGNC SymbolAcc:HGNC:10706]	SEC24D	0.936132	0.86113	0.83292	1.34973	1.00211	1.21673	0.737041	0.0417562	-0.440184	Significant	down
ENSOCUP00000011428.3	mitogen-activated protein kinase kinase kinase 11 [Source:HGNC SymbolAcc:HGNC:6850]	MAP3K11	1.01639	0.967213	1.04918	0.672131	1.11475	0.737705	1.2013	0.292774	0.264595	Nonsignificant	None
ENSOCUP00000011429.2	cell division cycle and apoptosis regulator 1 [Source:HGNC SymbolAcc:HGNC:24236]	CCAR1	0.941698	0.902567	1.01038	0.879436	0.926568	0.911042	1.05064	0.253604	0.0712703	Nonsignificant	None
ENSOCUP00000011436.4	synuclein gamma [Source:HGNC SymbolAcc:HGNC:11141]	SNCG	0.529997	1.38834	0.582052	0.922021	1.66844	0.810662	0.735167	0.481097	-0.443857	Nonsignificant	None
ENSOCUP00000011439.3	-	-	1.17935	0.801011	1.1761	0.964871	0.742674	0.745519	1.28674	0.182498	0.36372	Nonsignificant	None
ENSOCUP00000011445.3	-	-	1.42647	0.84293	1.11363	1.03568	0.750979	0.865845	1.27541	0.26447	0.350963	Nonsignificant	None
ENSOCUP00000011453.3	trafficking protein particle complex 8 [Source:HGNC SymbolAcc:HGNC:29169]	TRAPPC8	1.15906	1.13225	1.22592	1.13343	0.982327	1.09396	1.09581	0.125931	0.131993	Nonsignificant	None
ENSOCUP00000011466.2	ras homolog family member A [Source:HGNC SymbolAcc:HGNC:667]	RHOA	1.53607	0.89804	1.15062	0.971625	0.847241	0.87292	1.33173	0.191052	0.413301	Nonsignificant	None
ENSOCUP00000011467.3	transportin 1 [Source:HGNC SymbolAcc:HGNC:6401]	TNPO1	1.14098	0.844576	1.02515	1.09925	0.913371	0.991083	1.00233	0.982794	0.00335817	Nonsignificant	None
ENSOCUP00000011476.3	-	-	0.881622	0.865946	0.943243	1.03081	0.757297	0.948108	0.983406	0.866324	-0.0241413	Nonsignificant	None
ENSOCUP00000011483.2	acid phosphatase 2, lysosomal [Source:HGNC SymbolAcc:HGNC:123]	ACP2	1.08804	0.807371	1.25593	0.939771	0.962805	0.912472	1.11946	0.482322	0.162805	Nonsignificant	None
ENSOCUP00000011484.3	RAD50 interactor 1 [Source:HGNC SymbolAcc:HGNC:21876]	RINT1	1.04865	1.02961	1.01946	1.13113	0.985618	1.0698	0.972123	0.529263	-0.0407897	Nonsignificant	None
ENSOCUP00000011485.2	chromobox 5 [Source:HGNC SymbolAcc:HGNC:1555]	CBX5	0.81563	0.914431	0.878694	0.836899	1.28119	1.11995	0.80566	0.189965	-0.311758	Nonsignificant	None
ENSOCUP00000011492.3	-	-	0.787331	1.0593	0.972624	0.922655	1.36326	1.12475	0.826602	0.260388	-0.274736	Nonsignificant	None
ENSOCUP00000011493.2	coiled-coil domain containing 134 [Source:HGNC SymbolAcc:HGNC:26185]	CCDC134	1.2532	0.982609	1.2046	1.28593	0.90844	0.965217	1.08888	0.55121	0.122842	Nonsignificant	None
ENSOCUP00000011496.3	autophagy related 5 [Source:HGNC SymbolAcc:HGNC:589]	ATG5	1.03723	0.888316	0.902635	1.03322	0.90378	0.869989	1.00755	0.923091	0.0108507	Nonsignificant	None
ENSOCUP00000011500.3	coatomer protein complex subunit zeta 1 [Source:HGNC SymbolAcc:HGNC:2243]	COPZ1	0.85473	0.872543	0.993243	1.24969	1.21407	1.22666	0.737184	0.00194539	-0.439904	Significant	down
ENSOCUP00000011505.4	crystallin beta-gamma domain containing 1 [Source:HGNC SymbolAcc:HGNC:356]	CRYBG1	1.1755	0.923189	0.849781	0.830822	1.10452	0.886242	1.04497	0.759928	0.0634601	Nonsignificant	None
ENSOCUP00000011509.3	ribonucleotide reductase catalytic subunit M1 [Source:HGNC SymbolAcc:HGNC:10451]	RRM1	0.989015	1.0257	0.831503	1.13162	0.98725	0.961554	0.923968	0.382688	-0.114085	Nonsignificant	None
ENSOCUP00000011512.4	integrin subunit alpha 5 [Source:HGNC SymbolAcc:HGNC:6141]	ITGA5	0.902352	0.998328	0.907814	1.12195	1.00468	1.0894	0.87328	0.043996	-0.195484	Nonsignificant	None
ENSOCUP00000011530.2	trans-L-3-hydroxyproline dehydratase [Source:HGNC SymbolAcc:HGNC:20488]	L3HYPDH	1.06063	1.01796	0.907934	1.05314	0.854042	0.885479	1.06942	0.447111	0.0968264	Nonsignificant	None
ENSOCUP00000011540.3	ER lipid raft associated 2 [Source:HGNC SymbolAcc:HGNC:1356]	ERLIN2	1.07548	0.84704	1.16559	0.926104	0.792023	0.865717	1.19516	0.176119	0.257208	Nonsignificant	None
ENSOCUP00000011548.1	heme binding protein 2 [Source:HGNC SymbolAcc:HGNC:15716]	HEBP2	0.77525	1.22583	0.831098	0.846267	1.38263	0.977006	0.883424	0.593199	-0.178822	Nonsignificant	None
ENSOCUP00000011549.2	-	-	1.21788	0.866151	1.23261	0.868504	0.823731	0.831059	1.31441	0.15624	0.394413	Nonsignificant	None
ENSOCUP00000011558.4	NHS like 1 [Source:HGNC SymbolAcc:HGNC:21021]	NHSL1	0.920354	0.623894	0.929204	1.24779	1.03097	0.836283	0.794034	0.24111	-0.332727	Nonsignificant	None
ENSOCUP00000011560.3	-	-	0.911496	0.952534	1.03832	0.874907	1.2047	1.05192	0.926818	0.496927	-0.109642	Nonsignificant	None
ENSOCUP00000011580.3	Oryctolagus cuniculus crystallin lambda 1 (CRYL1), mRNA. [Source:RefSeq mRNAAcc:NM_001082278]	CRYL1	1.05909	0.875795	1.16701	0.948172	0.802055	0.776396	1.22768	0.12885	0.29594	Nonsignificant	None
ENSOCUP00000011583.3	plakophilin 4 [Source:HGNC SymbolAcc:HGNC:9026]	PKP4	0.774266	1.0345	0.891003	0.956143	1.01354	0.952918	0.923756	0.393733	-0.114416	Nonsignificant	None
ENSOCUP00000011597.3	-	-	0.686846	0.977578	0.807922	1.14649	1.37444	1.01345	0.699514	0.0586304	-0.515576	Nonsignificant	None
ENSOCUP00000011601.3	acetoacetyl-CoA synthetase [Source:HGNC SymbolAcc:HGNC:21298]	AACS	0.660779	0.639748	0.726158	1.6637	1.02954	0.748078	0.588926	0.222876	-0.763842	Nonsignificant	None
ENSOCUP00000011602.3	eukaryotic translation initiation factor 4B [Source:HGNC SymbolAcc:HGNC:3285]	EIF4B	0.660339	1.06703	0.70855	0.945574	1.4727	1.22493	0.668619	0.113334	-0.580745	Nonsignificant	None
ENSOCUP00000011608.4	transmembrane 9 superfamily member 4 [Source:HGNC SymbolAcc:HGNC:30797]	TM9SF4	0.868766	0.865092	0.93832	1.3315	0.995801	1.11024	0.777354	0.0655825	-0.363357	Nonsignificant	None
ENSOCUP00000011614.3	cleavage and polyadenylation specific factor 6 [Source:HGNC SymbolAcc:HGNC:13871]	CPSF6	0.842606	1.02027	0.994623	0.982834	1.24633	1.04529	0.872663	0.224861	-0.196504	Nonsignificant	None
ENSOCUP00000011622.2	microsomal glutathione S-transferase 1 [Source:HGNC SymbolAcc:HGNC:7061]	MGST1	1.18877	0.831804	1.16965	0.956719	0.946092	0.996232	1.10044	0.49128	0.13808	Nonsignificant	None
ENSOCUP00000011625.3	NADH:ubiquinone oxidoreductase core subunit S2 [Source:HGNC SymbolAcc:HGNC:7708]	NDUFS2	0.839675	0.776756	0.738329	1.22545	1.08	0.908882	0.732582	0.040723	-0.448938	Significant	down
ENSOCUP00000011626.4	hemicentin 1 [Source:HGNC SymbolAcc:HGNC:19194]	HMCN1	0.920354	1.20354	0.987611	1.06903	1.1469	0.846018	1.01618	0.900614	0.023163	Nonsignificant	None
ENSOCUP00000011632.2	apolipoprotein A2 [Source:HGNC SymbolAcc:HGNC:601]	APOA2	0.79769	1.02123	1.44084	0.57493	0.473306	0.642054	1.92852	0.0549014	0.947493	Nonsignificant	None
ENSOCUP00000011635.3	NCK associated protein 1 like [Source:HGNC SymbolAcc:HGNC:4862]	NCKAP1L	1.09261	0.899358	0.773019	0.929872	1.00107	0.920236	0.969771	0.780443	-0.0442841	Nonsignificant	None
ENSOCUP00000011637.2	translocase of outer mitochondrial membrane 40 like [Source:HGNC SymbolAcc:HGNC:25756]	TOMM40L	1.16948	1.09318	1.26266	1.09048	0.945982	1.00068	1.16074	0.0654801	0.215042	Nonsignificant	None
ENSOCUP00000011653.3	-	-	1.8445	0.621997	1.14412	0.965866	1.03161	0.962073	1.21999	0.602647	0.286871	Nonsignificant	None
ENSOCUP00000011654.3	ornithine aminotransferase [Source:HGNC SymbolAcc:HGNC:8091]	OAT	0.920446	0.626094	0.897375	1.54574	0.968178	1.18536	0.660645	0.0961652	-0.598053	Nonsignificant	None
ENSOCUP00000011670.2	G elongation factor mitochondrial 1 [Source:HGNC SymbolAcc:HGNC:13780]	GFM1	0.936397	0.776695	1.01718	1.19777	0.918292	0.913185	0.901303	0.44452	-0.149916	Nonsignificant	None
ENSOCUP00000011672.3	granulin precursor [Source:HGNC SymbolAcc:HGNC:4601]	GRN	0.745797	1.20396	0.872998	0.788131	1.28603	1.21057	0.859358	0.49731	-0.218668	Nonsignificant	None
ENSOCUP00000011693.3	-	-	0.862497	0.896543	0.902877	0.91185	0.845342	0.911322	0.997527	0.935143	-0.00357156	Nonsignificant	None
ENSOCUP00000011697.3	protein phosphatase 1 regulatory subunit 8 [Source:HGNC SymbolAcc:HGNC:9296]	PPP1R8	0.944429	1.01978	0.93454	1.09974	1.02422	1.07771	0.905388	0.0449109	-0.143392	Nonsignificant	None
ENSOCUP00000011699.4	bactericidal permeability increasing protein [Source:HGNC SymbolAcc:HGNC:1095]	BPI	1.13848	1.15035	1.13551	0.740851	0.813056	0.861523	1.41769	0.00976294	0.503543	Significant	up
ENSOCUP00000011705.3	CD302 molecule [Source:HGNC SymbolAcc:HGNC:30843]	CD302	0.907093	0.922078	0.816184	1.16484	1.16883	1.07293	0.77654	0.00509191	-0.364869	Significant	down
ENSOCUP00000011719.3	zinc finger protein 512 [Source:HGNC SymbolAcc:HGNC:29380]	ZNF512	1.41896	0.993936	1.16593	0.997795	0.833517	0.99118	1.26797	0.134371	0.342519	Nonsignificant	None
ENSOCUP00000011723.2	ubiquinol-cytochrome c reductase complex III subunit VII [Source:HGNC SymbolAcc:HGNC:29594]	UQCRQ	1.44281	0.934358	1.26191	1.16224	1.05554	1.00417	1.12946	0.422899	0.175637	Nonsignificant	None
ENSOCUP00000011726.2	WD repeat domain 44 [Source:HGNC SymbolAcc:HGNC:30512]	WDR44	1.05102	1.02362	0.978544	0.94305	0.976033	1.04474	1.03015	0.462009	0.0428563	Nonsignificant	None
ENSOCUP00000011732.2	PDZ and LIM domain 1 [Source:HGNC SymbolAcc:HGNC:2067]	PDLIM1	0.720093	0.968798	0.738049	0.872189	1.42441	1.07162	0.720542	0.156653	-0.472846	Nonsignificant	None
ENSOCUP00000011736.3	GPN-loop GTPase 1 [Source:HGNC SymbolAcc:HGNC:17030]	GPN1	0.887372	1.08191	1.03072	0.945392	0.969283	0.911263	1.06159	0.392611	0.0862324	Nonsignificant	None
ENSOCUP00000011737.2	-	-	0.732865	0.918461	0.806922	0.878788	1.32955	1.07043	0.749746	0.12502	-0.415525	Nonsignificant	None
ENSOCUP00000011748.4	PITH domain containing 1 [Source:HGNC SymbolAcc:HGNC:25022]	PITHD1	0.961667	1.15015	1.05809	1.03699	0.924339	0.999498	1.07061	0.335414	0.0984369	Nonsignificant	None
ENSOCUP00000011749.2	RAB14, member RAS oncogene family [Source:HGNC SymbolAcc:HGNC:16524]	RAB14	1.10999	1.07814	1.47776	0.958178	0.887915	0.879942	1.34477	0.074475	0.427359	Nonsignificant	None
ENSOCUP00000011751.3	sorbin and SH3 domain containing 1 [Source:HGNC SymbolAcc:HGNC:14565]	SORBS1	0.757808	1.45249	1.10162	0.745405	1.30463	0.967737	1.09747	0.723387	0.134186	Nonsignificant	None
ENSOCUP00000011754.3	lysophospholipase 2 [Source:HGNC SymbolAcc:HGNC:6738]	LYPLA2	1.18556	0.861438	1.2524	0.895468	0.82817	0.823134	1.29552	0.110914	0.373536	Nonsignificant	None
ENSOCUP00000011756.3	Oryctolagus cuniculus collagen type II alpha 1 chain (COL2A1), mRNA. [Source:RefSeq mRNAAcc:NM_001195671]	COL2A1	0.769328	1.03042	0.664132	1.03295	1.04816	0.980989	0.804636	0.146193	-0.313592	Nonsignificant	None
ENSOCUP00000011764.1	fibrinogen like 2 [Source:HGNC SymbolAcc:HGNC:3696]	FGL2	1.23875	1.0606	0.8788	0.982367	1.1137	1.11634	0.989338	0.924335	-0.0154653	Nonsignificant	None
ENSOCUP00000011765.4	dedicator of cytokinesis 11 [Source:HGNC SymbolAcc:HGNC:23483]	DOCK11	1.15816	1.00949	0.987859	0.986575	0.916922	0.962252	1.10111	0.167069	0.138959	Nonsignificant	None
ENSOCUP00000011776.2	UDP-galactose-4-epimerase [Source:HGNC SymbolAcc:HGNC:4116]	GALE	1.1122	0.778402	1.24625	1.02088	0.811299	0.772436	1.20434	0.327186	0.268249	Nonsignificant	None
ENSOCUP00000011778.2	-	-	1.24593	0.814935	0.879227	1.14154	0.981998	1.05896	0.923832	0.599576	-0.114298	Nonsignificant	None
ENSOCUP00000011783.3	mitogen-activated protein kinase 1 [Source:HGNC SymbolAcc:HGNC:6871]	MAPK1	1.13337	0.933824	1.07522	1.05035	0.896379	0.949211	1.08511	0.332043	0.117841	Nonsignificant	None
ENSOCUP00000011784.4	CYFIP related Rac1 interactor B [Source:HGNC SymbolAcc:HGNC:25216]	CYRIB	1.00188	1.03195	1.02128	1.02498	1.01262	0.953547	1.02139	0.419776	0.0305276	Nonsignificant	None
ENSOCUP00000011787.2	glucose-fructose oxidoreductase domain containing 1 [Source:HGNC SymbolAcc:HGNC:21096]	GFOD1	1.15566	1.02712	0.972877	1.04245	1.02712	0.987028	1.03241	0.591337	0.0460124	Nonsignificant	None
ENSOCUP00000011800.3	mitogen-activated protein kinase 3 [Source:HGNC SymbolAcc:HGNC:6877]	MAPK3	1.15951	0.880239	1.0362	0.913059	0.811569	0.85911	1.1905	0.12893	0.25157	Nonsignificant	None
ENSOCUP00000011805.3	citrate lyase beta like [Source:HGNC SymbolAcc:HGNC:18355]	CLYBL	0.667183	0.796546	1.02734	1.35456	0.939666	0.753246	0.817421	0.420052	-0.290848	Nonsignificant	None
ENSOCUP00000011807.3	pro-apoptotic WT1 regulator [Source:HGNC SymbolAcc:HGNC:8614]	PAWR	0.820192	1.00769	0.740385	1.15673	1.02404	1.07308	0.789303	0.0605983	-0.34135	Nonsignificant	None
ENSOCUP00000011825.4	phosphoglucomutase 2 [Source:HGNC SymbolAcc:HGNC:8906]	PGM2	1.19407	0.914001	1.10968	0.937818	0.847827	0.921619	1.18856	0.12355	0.249217	Nonsignificant	None
ENSOCUP00000011826.2	RNA binding motif protein 25 [Source:HGNC SymbolAcc:HGNC:23244]	RBM25	0.867148	0.851602	1.06737	0.953046	0.834642	0.942839	1.02036	0.826353	0.0290766	Nonsignificant	None
ENSOCUP00000011835.4	caspase 6 [Source:HGNC SymbolAcc:HGNC:1507]	CASP6	0.71256	1.51691	0.937198	1.16425	1.21256	1.33575	0.85296	0.498899	-0.229449	Nonsignificant	None
ENSOCUP00000011858.2	C-X9-C motif containing 2 [Source:HGNC SymbolAcc:HGNC:24447]	CMC2	0.723446	1.42712	0.85678	0.865254	1.62232	0.974859	0.868565	0.660131	-0.203294	Nonsignificant	None
ENSOCUP00000011859.3	mannosidase alpha class 2A member 2 [Source:HGNC SymbolAcc:HGNC:6825]	MAN2A2	1.24857	0.989158	1.10569	0.934068	1.02248	1.04504	1.11388	0.238453	0.155596	Nonsignificant	None
ENSOCUP00000011862.3	phosphatidylinositol glycan anchor biosynthesis class S [Source:HGNC SymbolAcc:HGNC:14937]	PIGS	1.23554	0.920862	0.952062	1.08798	0.901714	0.950991	1.05706	0.65097	0.0800514	Nonsignificant	None
ENSOCUP00000011864.4	glutamate-cysteine ligase modifier subunit [Source:HGNC SymbolAcc:HGNC:4312]	GCLM	1.26415	0.756718	0.835334	0.885649	0.681246	0.731847	1.24251	0.333866	0.313254	Nonsignificant	None
ENSOCUP00000011870.2	aldolase, fructose-bisphosphate C [Source:HGNC SymbolAcc:HGNC:418]	ALDOC	0.949847	1.24145	1.11252	0.936274	0.880184	0.959754	1.19005	0.11513	0.251017	Nonsignificant	None
ENSOCUP00000011876.3	heterogeneous nuclear ribonucleoprotein D like [Source:HGNC SymbolAcc:HGNC:5037]	HNRNPDL	0.737235	1.16319	0.890246	0.95827	1.25564	1.08499	0.84594	0.326002	-0.241372	Nonsignificant	None
ENSOCUP00000011878.4	enolase-phosphatase 1 [Source:HGNC SymbolAcc:HGNC:24599]	ENOPH1	1.25108	1.0257	1.25046	1.02446	0.784211	0.905882	1.29938	0.0568989	0.377828	Nonsignificant	None
ENSOCUP00000011880.4	-	-	0.865455	0.924196	0.695664	0.824895	0.735664	1.06797	0.945515	0.71252	-0.0808285	Nonsignificant	None
ENSOCUP00000011881.4	sortilin 1 [Source:HGNC SymbolAcc:HGNC:11186]	SORT1	0.769889	0.824406	0.815848	1.64659	1.49065	1.13566	0.564053	0.0528454	-0.826097	Nonsignificant	None
ENSOCUP00000011889.1	copper chaperone for superoxide dismutase [Source:HGNC SymbolAcc:HGNC:1613]	CCS	0.789719	1.09301	0.829462	0.936748	1.25506	1.05691	0.834851	0.249701	-0.26041	Nonsignificant	None
ENSOCUP00000011892.3	proteasome 20S subunit alpha 5 [Source:HGNC SymbolAcc:HGNC:9534]	PSMA5	0.96054	0.990103	1.08201	1.1818	0.87916	0.881304	1.03072	0.792161	0.0436559	Nonsignificant	None
ENSOCUP00000011893.4	acetyl-CoA acetyltransferase 2 [Source:HGNC SymbolAcc:HGNC:94]	ACAT2	0.964656	0.738125	1.13392	0.958243	0.803818	0.690702	1.15653	0.40749	0.209807	Nonsignificant	None
ENSOCUP00000011896.3	-	-	1.11288	0.841804	1.1482	0.83821	0.908575	0.899927	1.17235	0.200407	0.229407	Nonsignificant	None
ENSOCUP00000011899.2	tropomodulin 1 [Source:HGNC SymbolAcc:HGNC:11871]	TMOD1	1.01939	1.0384	1.10018	0.911738	0.924185	0.901328	1.1537	0.00515622	0.206268	Nonsignificant	None
ENSOCUP00000011921.3	nuclear cap binding protein subunit 1 [Source:HGNC SymbolAcc:HGNC:7658]	NCBP1	1.1195	1.37736	1.21069	1.33333	1.03145	1.03459	1.09066	0.458628	0.125197	Nonsignificant	None
ENSOCUP00000011930.2	stromal cell derived factor 2 [Source:HGNC SymbolAcc:HGNC:10675]	SDF2	0.75461	1.02837	0.849645	0.889716	1.60142	1.20496	0.712271	0.183944	-0.489502	Nonsignificant	None
ENSOCUP00000011942.3	serine/threonine kinase receptor associated protein [Source:HGNC SymbolAcc:HGNC:30796]	STRAP	0.935732	0.865079	0.966194	1.40294	0.988089	1.03102	0.808582	0.181293	-0.306535	Nonsignificant	None
ENSOCUP00000011947.2	lysozyme [Source:HGNC SymbolAcc:HGNC:6740]	LYZ	0.982352	1.08437	0.685757	1.00535	0.510987	1.38597	0.948374	0.867142	-0.0764721	Nonsignificant	None
ENSOCUP00000011949.3	RAB5B, member RAS oncogene family [Source:HGNC SymbolAcc:HGNC:9784]	RAB5B	1.17394	1.15603	1.14203	1.06011	0.90881	0.9648	1.18348	0.0164455	0.243039	Nonsignificant	None
ENSOCUP00000011950.4	deoxyribose-phosphate aldolase [Source:HGNC SymbolAcc:HGNC:24269]	DERA	1.43031	0.845219	1.29579	1.09643	0.983793	0.97812	1.16773	0.398475	0.223702	Nonsignificant	None
ENSOCUP00000011964.2	-	-	1.25911	0.793056	0.903335	0.775879	0.939424	0.974143	1.09893	0.594011	0.136095	Nonsignificant	None
ENSOCUP00000011967.4	proteasome 26S subunit, non-ATPase 12 [Source:HGNC SymbolAcc:HGNC:9557]	PSMD12	1.07908	0.91459	0.947914	1.10435	0.894101	0.96564	0.992408	0.929416	-0.0109949	Nonsignificant	None
ENSOCUP00000011984.2	CDGSH iron sulfur domain 2 [Source:HGNC SymbolAcc:HGNC:24212]	CISD2	1.15521	0.923429	1.09708	1.18486	1.02154	1.05031	0.975129	0.769033	-0.0363348	Nonsignificant	None
ENSOCUP00000011992.2	galectin like [Source:HGNC SymbolAcc:HGNC:25012]	LGALSL	1.06676	0.779539	1.17963	1.05139	0.748799	0.891451	1.1242	0.492634	0.168895	Nonsignificant	None
ENSOCUP00000011994.3	UEV and lactate/malate dehyrogenase domains [Source:HGNC SymbolAcc:HGNC:30866]	UEVLD	0.945559	0.673352	0.948424	0.836676	0.710602	0.91404	1.04307	0.761584	0.0608406	Nonsignificant	None
ENSOCUP00000012007.4	mevalonate kinase [Source:HGNC SymbolAcc:HGNC:7530]	MVK	1.01193	0.840716	0.936542	1.04855	0.85477	0.9046	0.993326	0.938727	-0.00966045	Nonsignificant	None
ENSOCUP00000012008.2	cyclin dependent kinase inhibitor 1B [Source:HGNC SymbolAcc:HGNC:1785]	CDKN1B	0.854158	1.0177	0.923667	0.783156	1.17015	1.02196	0.939587	0.649823	-0.089901	Nonsignificant	None
ENSOCUP00000012023.2	Oryctolagus cuniculus fibroblast growth factor 1 (FGF1), mRNA. [Source:RefSeq mRNAAcc:NM_001171488]	FGF1	0.655962	0.770141	0.652958	1.28188	1.09972	1.09221	0.598497	0.0031212	-0.740584	Significant	down
ENSOCUP00000012028.1	tetraspanin 15 [Source:HGNC SymbolAcc:HGNC:23298]	TSPAN15	0.985816	1.04762	1.55117	0.836879	0.822695	0.915907	1.39182	0.137258	0.47697	Nonsignificant	None
ENSOCUP00000012032.3	interleukin enhancer binding factor 3 [Source:HGNC SymbolAcc:HGNC:6038]	ILF3	1.07247	0.856659	1.09462	0.948135	0.946469	0.970069	1.05553	0.557632	0.0779672	Nonsignificant	None
ENSOCUP00000012063.3	SH3 domain binding glutamate rich protein like [Source:HGNC SymbolAcc:HGNC:10823]	SH3BGRL	0.673388	1.07735	0.679911	1.03332	2.14088	1.19248	0.556636	0.156623	-0.845193	Nonsignificant	None
ENSOCUP00000012065.4	-	-	0.921538	1.00171	0.997821	0.927843	1.04219	0.934693	1.00563	0.910062	0.00809595	Nonsignificant	None
ENSOCUP00000012069.3	endonuclease domain containing 1 [Source:HGNC SymbolAcc:HGNC:29129]	ENDOD1	1.10849	0.852005	0.996462	1.00295	0.87441	0.875	1.07434	0.470543	0.103445	Nonsignificant	None
ENSOCUP00000012070.2	DnaJ heat shock protein family (Hsp40) member C19 [Source:HGNC SymbolAcc:HGNC:30528]	DNAJC19	1.13452	0.831317	1.03772	0.891815	1.02633	0.881139	1.07297	0.536719	0.101613	Nonsignificant	None
ENSOCUP00000012071.3	dehydrogenase/reductase 7B [Source:HGNC SymbolAcc:HGNC:24547]	DHRS7B	1.19259	0.877314	1.07321	1.05522	0.930304	0.975207	1.0616	0.571993	0.0862393	Nonsignificant	None
ENSOCUP00000012077.3	limbic system associated membrane protein [Source:HGNC SymbolAcc:HGNC:6705]	LSAMP	0.984752	1.09874	1.06262	0.815773	1.06749	0.731284	1.20331	0.171285	0.267006	Nonsignificant	None
ENSOCUP00000012083.3	-	-	0.979014	0.989507	0.963799	1.01836	1.02833	0.916579	0.989554	0.791311	-0.0151499	Nonsignificant	None
ENSOCUP00000012094.2	iron-sulfur cluster assembly 2 [Source:HGNC SymbolAcc:HGNC:19857]	ISCA2	0.815303	1.07698	0.966713	0.847203	1.18608	0.893897	0.976704	0.870058	-0.034007	Nonsignificant	None
ENSOCUP00000012096.3	ALG12 alpha-1,6-mannosyltransferase [Source:HGNC SymbolAcc:HGNC:19358]	ALG12	1.3587	1.08696	1.05435	1.25776	1.13199	1.16615	0.984279	0.86591	-0.0228601	Nonsignificant	None
ENSOCUP00000012112.3	latent transforming growth factor beta binding protein 2 [Source:HGNC SymbolAcc:HGNC:6715]	LTBP2	0.806362	0.831259	0.812586	2.00968	0.914938	1.56708	0.545497	0.165613	-0.874358	Nonsignificant	None
ENSOCUP00000012118.3	junctional cadherin 5 associated [Source:HGNC SymbolAcc:HGNC:29283]	JCAD	0.814108	1.16929	0.927524	0.880775	1.20083	1.03624	0.933635	0.647334	-0.0990695	Nonsignificant	None
ENSOCUP00000012121.3	-	-	1.22181	1.2069	1.50398	0.661066	0.628057	0.603897	2.07747	0.00227083	1.05483	Significant	up
ENSOCUP00000012124.2	VPS26 endosomal protein sorting factor C [Source:HGNC SymbolAcc:HGNC:3044]	VPS26C	1.32312	0.841987	1.19948	1.00411	0.889428	0.860665	1.22162	0.248486	0.288795	Nonsignificant	None
ENSOCUP00000012136.4	Protein phosphatase inhibitor 2 [Source:UniProtKB/Swiss-ProtAcc:P11845]	PPP1R2	0.720784	1.09711	0.833499	0.876328	1.32952	1.14492	0.791281	0.247856	-0.337739	Nonsignificant	None
ENSOCUP00000012142.4	dystonin [Source:HGNC SymbolAcc:HGNC:1090]	DST	0.855401	1.00283	0.828506	1.00022	1.00566	1.0123	0.890184	0.177803	-0.167825	Nonsignificant	None
ENSOCUP00000012144.2	-	-	0.884544	1.02235	0.933892	1.06766	1.04562	0.938858	0.93075	0.281382	-0.103534	Nonsignificant	None
ENSOCUP00000012152.4	N-acetylated alpha-linked acidic dipeptidase 2 [Source:HGNC SymbolAcc:HGNC:14526]	NAALAD2	1.25279	1.01239	1.24659	1.14126	1.32838	1.16481	0.966246	0.699622	-0.0495373	Nonsignificant	None
ENSOCUP00000012157.2	-	-	0.966906	0.938865	0.854581	1.1733	1.08363	1.12308	0.816669	0.00832887	-0.292176	Significant	down
ENSOCUP00000012169.2	3-ketodihydrosphingosine reductase [Source:HGNC SymbolAcc:HGNC:4021]	KDSR	1.03885	1.33091	1.07059	1.02792	1.05636	0.947104	1.1349	0.237146	0.182571	Nonsignificant	None
ENSOCUP00000012171.2	ATPase copper transporting alpha [Source:HGNC SymbolAcc:HGNC:869]	ATP7A	0.904341	1.06531	0.888974	1.0169	1.068	1.05302	0.910994	0.186102	-0.134486	Nonsignificant	None
ENSOCUP00000012174.2	-	-	0.847901	1.00129	0.815767	1.01243	1.44944	1.19794	0.728167	0.0754739	-0.457659	Nonsignificant	None
ENSOCUP00000012196.1	keratin 33A [Source:HGNC SymbolAcc:HGNC:6450]	KRT33A	0.700509	2.29897	0.625143	0.711513	0.688051	1.67767	1.17788	0.788371	0.236197	Nonsignificant	None
ENSOCUP00000012199.3	Oryctolagus cuniculus annexin A8 (ANXA8), mRNA. [Source:RefSeq mRNAAcc:NM_001082019]	ANXA8	1.08787	1.3848	0.747563	1.14395	0.871168	1.24975	0.986327	0.94836	-0.0198614	Nonsignificant	None
ENSOCUP00000012201.3	keratin 34 [Source:HGNC SymbolAcc:HGNC:6452]	KRT34	0.587377	3.33037	0.59459	0.651141	0.604001	1.99391	1.38882	0.701033	0.473856	Nonsignificant	None
ENSOCUP00000012203.3	catalase [Source:HGNC SymbolAcc:HGNC:1516]	CAT	1.22632	0.86222	1.11535	0.948692	0.911578	0.887723	1.1659	0.236412	0.221445	Nonsignificant	None
ENSOCUP00000012206.2	-	-	1.43781	1.1784	1.04419	1.29705	1.28396	1.07774	1.00045	0.996983	0.000645212	Nonsignificant	None
ENSOCUP00000012207.3	WD repeat domain 91 [Source:HGNC SymbolAcc:HGNC:24997]	WDR91	1.00201	0.962774	1.07427	1.12737	0.876642	0.996898	1.01271	0.880587	0.0182197	Nonsignificant	None
ENSOCUP00000012209.3	keratin 15 [Source:HGNC SymbolAcc:HGNC:6421]	KRT15	0.853659	0.584234	0.559946	1.02583	0.829989	0.906556	0.723232	0.0814668	-0.467469	Nonsignificant	None
ENSOCUP00000012212.1	-	-	0.725573	0.810385	0.761953	0.803852	0.778003	3.19998	0.48055	0.410896	-1.05724	Nonsignificant	None
ENSOCUP00000012224.3	UV radiation resistance associated [Source:HGNC SymbolAcc:HGNC:12640]	UVRAG	0.842127	0.78564	0.860542	1.38734	1.10097	1.26774	0.66248	0.00797901	-0.594051	Significant	down
ENSOCUP00000012242.2	-	-	1.10626	0.863485	1.37015	0.956347	0.931341	0.86614	1.21282	0.259357	0.278366	Nonsignificant	None
ENSOCUP00000012244.3	nucleoporin 210 [Source:HGNC SymbolAcc:HGNC:30052]	NUP210	1.03356	1.16849	0.958904	0.808219	0.855479	0.820548	1.2724	0.023091	0.347554	Significant	up
ENSOCUP00000012246.3	sorbitol dehydrogenase [Source:HGNC SymbolAcc:HGNC:11184]	SORD	0.959085	0.772037	1.35753	0.950367	0.700586	0.756769	1.28281	0.29492	0.359311	Nonsignificant	None
ENSOCUP00000012247.3	cytochrome b5 reductase 3 [Source:HGNC SymbolAcc:HGNC:2873]	CYB5R3	1.22995	0.998812	1.10666	0.980509	0.923531	0.957827	1.16547	0.0834481	0.22091	Nonsignificant	None
ENSOCUP00000012263.2	defender against cell death 1 [Source:HGNC SymbolAcc:HGNC:2664]	DAD1	1.17194	0.873843	0.830005	1.04311	0.874574	1.02509	0.977241	0.861436	-0.0332141	Nonsignificant	None
ENSOCUP00000012265.3	tudor domain containing 3 [Source:HGNC SymbolAcc:HGNC:20612]	TDRD3	0.961783	0.9931	1.2431	1.14809	1.24204	1.11306	0.912879	0.35339	-0.131505	Nonsignificant	None
ENSOCUP00000012268.2	MNAT1 component of CDK activating kinase [Source:HGNC SymbolAcc:HGNC:7181]	MNAT1	0.97079	0.798969	0.864261	0.735395	1.01546	0.833333	1.01928	0.871214	0.0275531	Nonsignificant	None
ENSOCUP00000012269.2	abhydrolase domain containing 4 [Source:HGNC SymbolAcc:HGNC:20154]	ABHD4	1.25955	1.12484	1.16897	0.991436	0.9361	0.869565	1.27037	0.00895413	0.345251	Significant	up
ENSOCUP00000012283.3	apolipoprotein F [Source:HGNC SymbolAcc:HGNC:615]	APOF	0.70864	1.06095	0.83858	0.823845	1.07502	0.952445	0.914729	0.554667	-0.128584	Nonsignificant	None
ENSOCUP00000012293.4	anaphase promoting complex subunit 7 [Source:HGNC SymbolAcc:HGNC:17380]	ANAPC7	0.859532	0.930881	0.858417	1.05574	1.02787	0.991081	0.861494	0.00954053	-0.215088	Nonsignificant	None
ENSOCUP00000012294.4	tripeptidyl peptidase 2 [Source:HGNC SymbolAcc:HGNC:12016]	TPP2	0.895933	0.882053	0.866447	1.05252	0.969613	0.955957	0.887962	0.0238477	-0.17143	Nonsignificant	None
ENSOCUP00000012304.3	-	-	0.874267	1.26404	1.37804	1.03521	1.04191	0.993294	1.14524	0.432737	0.195645	Nonsignificant	None
ENSOCUP00000012310.3	-	-	1.09088	1.16748	1.18384	0.961003	0.973886	0.834958	1.24274	0.0131926	0.313525	Significant	up
ENSOCUP00000012314.3	polymeric immunoglobulin receptor [Source:HGNC SymbolAcc:HGNC:8968]	PIGR	0.586496	0.939174	0.484375	0.851004	0.943638	1.0865	0.697656	0.132173	-0.519411	Nonsignificant	None
ENSOCUP00000012324.4	-	-	1.08869	0.753833	0.993369	0.907998	0.742644	0.813096	1.15105	0.324536	0.202952	Nonsignificant	None
ENSOCUP00000012328.3	shroom family member 4 [Source:HGNC SymbolAcc:HGNC:29215]	SHROOM4	0.933098	1.02269	0.91954	1.00029	1.09962	1.11317	0.894882	0.0793166	-0.160231	Nonsignificant	None
ENSOCUP00000012329.2	family with sequence similarity 120C [Source:HGNC SymbolAcc:HGNC:16949]	FAM120C	1.09645	0.51269	0.64467	1.01015	0.857868	0.852792	0.828358	0.44548	-0.271673	Nonsignificant	None
ENSOCUP00000012355.4	integrin subunit alpha L [Source:HGNC SymbolAcc:HGNC:6148]	ITGAL	1.31633	0.597744	0.476907	0.638024	1.01182	0.782492	0.982998	0.963577	-0.0247389	Nonsignificant	None
ENSOCUP00000012358.3	-	-	0.773827	1.24814	0.671519	0.824043	1.03723	0.996804	0.94241	0.786321	-0.0855726	Nonsignificant	None
ENSOCUP00000012368.3	carboxypeptidase Q [Source:HGNC SymbolAcc:HGNC:16910]	CPQ	0.855832	0.912527	1.01566	1.15173	0.807775	1.12905	0.901399	0.447028	-0.149763	Nonsignificant	None
ENSOCUP00000012372.2	acyl-CoA binding domain containing 3 [Source:HGNC SymbolAcc:HGNC:15453]	ACBD3	0.828064	0.918002	0.843367	1.20788	1.03436	1.13873	0.765884	0.0101665	-0.384802	Significant	down
[truncated: 2,924 more rows]
