# Supplementary material for: Integrated Proteomics and Metabolomics Analysis of Perirenal Adipose Tissue in Obese Rabbits Treated with a Restricted Diet
Source: Biology (Basel). 2021 Apr 12;10(4):321. doi: 10.3390/biology10040321 (PMC8069198; doi:10.3390/biology10040321)
Supplement: Supplementary file 1 [file biology-10-00321-s001.zip › biology-1141680-supplementary/Table S2.xlsx]

## Sheet: Sheet1
Protein	Description	Gene	RD-1	RD-2	RD-3	HFD-1	HFD-2	HFD-3	Fold change	P-value	Log2(fold change)	Up or down
ENSOCUP00000005052.4	-	-	0.567352	0.73516	0.620434	1.79053	0.928082	1.75342	0.429994	0.0410305	-1.21761	down
ENSOCUP00000022294.2	WW domain containing transcription regulator 1 [Source:HGNC SymbolAcc:HGNC:24042]	WWTR1	0.498141	0.843866	0.494424	1.17007	1.69796	1.39219	0.431065	0.0135939	-1.21402	down
ENSOCUP00000018840.2	secreted frizzled related protein 5 [Source:HGNC SymbolAcc:HGNC:10779]	SFRP5	0.688344	0.923926	0.658896	1.77669	1.79509	1.33374	0.462981	0.00703759	-1.11097	down
ENSOCUP00000007625.1	aquaporin 4 [Source:HGNC SymbolAcc:HGNC:637]	AQP4	0.686688	0.767857	0.748377	1.69318	1.24675	1.54221	0.491489	0.00469177	-1.02477	down
ENSOCUP00000001351.3	SLC9A3 regulator 1 [Source:HGNC SymbolAcc:HGNC:11075]	SLC9A3R1	0.762316	0.679317	0.632722	1.54565	1.29166	1.37318	0.492664	0.00105762	-1.02132	down
ENSOCUP00000017800.1	-	-	0.522044	0.854307	0.540146	0.964672	1.56555	1.28467	0.502373	0.0363471	-0.99317	down
ENSOCUP00000007117.3	Oryctolagus cuniculus lipoprotein lipase (LPL), mRNA. [Source:RefSeq mRNAAcc:NM_001177330]	LPL	0.667515	0.671536	0.778344	1.60868	1.38877	1.14152	0.511575	0.00850738	-0.966982	down
ENSOCUP00000003988.3	Alpha-1-acid glycoprotein [Source:UniProtKB/Swiss-ProtAcc:P25227]	-	0.453755	0.477028	0.351179	0.628845	0.944267	0.921594	0.513873	0.0204819	-0.960517	down
ENSOCUP00000045295.1	acyl-CoA synthetase short chain family member 2 [Source:HGNC SymbolAcc:HGNC:15814]	ACSS2	0.651178	0.682786	0.696384	1.44274	1.37115	1.04438	0.526232	0.0368168	-0.926228	down
ENSOCUP00000013621.4	-	-	0.647059	0.689076	0.666667	1.54342	1.08683	1.17087	0.526898	0.049688	-0.924406	down
ENSOCUP00000018591.1	PDZ and LIM domain 4 [Source:HGNC SymbolAcc:HGNC:16501]	PDLIM4	0.576184	0.971831	0.740077	1.48015	1.10243	1.67862	0.536959	0.0322929	-0.897116	down
ENSOCUP00000021246.2	drebrin 1 [Source:HGNC SymbolAcc:HGNC:2695]	DBN1	0.641788	0.856899	0.659446	1.18229	1.28574	1.50985	0.542534	0.00694173	-0.882215	down
ENSOCUP00000003664.2	NADH:ubiquinone oxidoreductase subunit A2 [Source:HGNC SymbolAcc:HGNC:7685]	NDUFA2	0.705464	0.648942	0.511231	1.13984	1.399	0.860002	0.548904	0.0369638	-0.865374	down
ENSOCUP00000005982.2	nuclear receptor binding factor 2 [Source:HGNC SymbolAcc:HGNC:19692]	NRBF2	0.623037	0.680628	0.670157	1.13089	1.3822	1.06806	0.55117	0.00536313	-0.859432	down
ENSOCUP00000032484.1	Oryctolagus cuniculus alpha-1-antiproteinase E (LOC100008986), mRNA. [Source:RefSeq mRNAAcc:NM_001082197]	SERPINA1	1.52288	0.797386	1.38562	2.59477	2.23856	1.84314	0.555066	0.0333638	-0.849269	down
ENSOCUP00000015039.3	-	-	0.807745	0.778083	0.640209	1.62867	1.01868	1.34578	0.557466	0.0326699	-0.843044	down
ENSOCUP00000018663.3	-	-	0.608409	0.726444	0.588146	0.909321	1.42249	1.11094	0.558564	0.0310671	-0.840206	down
ENSOCUP00000028995.1	ribosome binding protein 1 [Source:HGNC SymbolAcc:HGNC:10448]	RRBP1	0.682603	0.899748	0.657848	1.0779	1.4375	1.40489	0.571436	0.0154301	-0.807335	down
ENSOCUP00000048965.1	tetratricopeptide repeat domain 32 [Source:HGNC SymbolAcc:HGNC:32954]	TTC32	0.62807	0.966667	0.814035	1.27719	1.6193	1.26842	0.578349	0.0180594	-0.789988	down
ENSOCUP00000036042.1	Wnt ligand secretion mediator [Source:HGNC SymbolAcc:HGNC:30238]	WLS	0.785491	0.917473	0.75273	1.53136	1.01872	1.67722	0.580913	0.0455765	-0.783606	down
ENSOCUP00000045053.1	coiled-coil domain containing 80 [Source:HGNC SymbolAcc:HGNC:30649]	CCDC80	0.777188	0.829355	0.695844	1.50928	1.23519	1.1901	0.585169	0.00706501	-0.773076	down
ENSOCUP00000012023.2	Oryctolagus cuniculus fibroblast growth factor 1 (FGF1), mRNA. [Source:RefSeq mRNAAcc:NM_001171488]	FGF1	0.655962	0.770141	0.652958	1.28188	1.09972	1.09221	0.598497	0.0031212	-0.740584	down
ENSOCUP00000008388.2	prolyl 4-hydroxylase subunit alpha 1 [Source:HGNC SymbolAcc:HGNC:8546]	P4HA1	0.70602	0.898322	0.704479	1.30882	1.25977	1.26905	0.601624	0.00152278	-0.733067	down
ENSOCUP00000009052.2	natriuretic peptide receptor 3 [Source:HGNC SymbolAcc:HGNC:7945]	NPR3	0.841815	0.88037	0.763604	1.4957	1.43402	1.18881	0.603563	0.00549835	-0.728425	down
ENSOCUP00000000533.4	FKBP prolyl isomerase 10 [Source:HGNC SymbolAcc:HGNC:18169]	FKBP10	0.771021	0.833254	0.745368	1.58195	1.10855	1.19169	0.605237	0.0261503	-0.724427	down
ENSOCUP00000001926.2	Oryctolagus cuniculus very low density lipoprotein receptor (VLDLR), mRNA. [Source:RefSeq mRNAAcc:NM_001082188]	VLDLR	0.66317	0.844949	0.78244	1.32749	1.28381	1.10361	0.616587	0.00543947	-0.697624	down
ENSOCUP00000020223.2	-	-	1.00477	0.958776	0.881102	1.51117	1.28379	1.80798	0.618006	0.0198234	-0.694307	down
ENSOCUP00000000598.3	mitochondrial ribosomal protein S12 [Source:HGNC SymbolAcc:HGNC:10380]	MRPS12	0.64397	0.849394	0.605886	0.918061	1.33756	1.07963	0.629412	0.0455786	-0.667924	down
ENSOCUP00000013600.2	-	-	0.784066	0.935943	0.790839	1.33039	1.32694	1.29641	0.635057	0.000688954	-0.655042	down
ENSOCUP00000043148.1	frizzled class receptor 4 [Source:HGNC SymbolAcc:HGNC:4042]	FZD4	0.731168	0.974576	0.785782	1.40348	1.22175	1.27825	0.638282	0.00669992	-0.647733	down
ENSOCUP00000009607.3	transmembrane protein 87A [Source:HGNC SymbolAcc:HGNC:24522]	TMEM87A	0.781224	0.775102	0.78449	1.35265	1.14776	1.14571	0.642002	0.023844	-0.639351	down
ENSOCUP00000016718.1	-	-	0.719583	0.925043	0.741202	1.04466	1.45416	1.2124	0.642869	0.0311051	-0.637403	down
ENSOCUP00000020962.2	-	-	0.930419	0.724548	0.83087	1.51724	1.09941	1.2292	0.646368	0.0297013	-0.629572	down
ENSOCUP00000022194.1	tight junction associated protein 1 [Source:HGNC SymbolAcc:HGNC:17949]	TJAP1	0.72314	0.764463	0.667355	1.13843	1.26033	0.919421	0.64944	0.0200912	-0.622733	down
ENSOCUP00000047084.1	filamin C [Source:HGNC SymbolAcc:HGNC:3756]	FLNC	0.779539	0.930517	0.799615	1.43304	1.04786	1.37265	0.651262	0.0252955	-0.618689	down
ENSOCUP00000006557.3	ATRX chromatin remodeler [Source:HGNC SymbolAcc:HGNC:886]	ATRX	0.458525	0.769585	0.52765	0.873272	0.990783	0.831797	0.651282	0.0412934	-0.618646	down
ENSOCUP00000027798.1	Oryctolagus cuniculus testin LIM domain protein (TES), mRNA. [Source:RefSeq mRNAAcc:NM_001171041]	TES	0.786892	0.845646	0.774693	1.36802	1.09523	1.21647	0.65419	0.00660918	-0.612219	down
ENSOCUP00000018267.3	-	-	0.693851	0.860841	0.68479	0.993528	1.34951	1.07832	0.654559	0.0317291	-0.611404	down
ENSOCUP00000006973.2	eukaryotic elongation factor 2 kinase [Source:HGNC SymbolAcc:HGNC:24615]	EEF2K	0.732117	0.991084	0.752574	1.12821	1.34792	1.29193	0.657043	0.0153436	-0.60594	down
ENSOCUP00000041943.1	versican [Source:HGNC SymbolAcc:HGNC:2464]	VCAN	0.849259	0.949439	0.717114	1.14937	1.23344	1.42806	0.660168	0.0154229	-0.599095	down
ENSOCUP00000012224.3	UV radiation resistance associated [Source:HGNC SymbolAcc:HGNC:12640]	UVRAG	0.842127	0.78564	0.860542	1.38734	1.10097	1.26774	0.66248	0.00797901	-0.594051	down
ENSOCUP00000008525.2	NADH:ubiquinone oxidoreductase core subunit V2 [Source:HGNC SymbolAcc:HGNC:7717]	NDUFV2	0.796576	0.732251	0.687752	1.28109	1.14923	0.910247	0.663533	0.0295283	-0.59176	down
ENSOCUP00000020477.2	-	-	0.636964	0.948845	0.933993	1.18152	1.41172	1.19059	0.66594	0.0290292	-0.586536	down
ENSOCUP00000029180.1	heat shock protein family A (Hsp70) member 5 [Source:HGNC SymbolAcc:HGNC:5238]	HSPA5	0.756385	0.992157	0.727663	1.0403	1.39857	1.27912	0.666006	0.0370894	-0.586392	down
ENSOCUP00000041433.1	Oryctolagus cuniculus signal sequence receptor subunit 1 (SSR1), mRNA. [Source:RefSeq mRNAAcc:NM_001082753]	SSR1	0.898145	0.696121	0.819224	1.29781	1.1258	1.19865	0.666294	0.00639296	-0.585769	down
ENSOCUP00000004469.2	farnesyl-diphosphate farnesyltransferase 1 [Source:HGNC SymbolAcc:HGNC:3629]	FDFT1	0.804122	0.931994	0.75085	1.41906	1.16043	1.11643	0.672893	0.0206592	-0.571551	down
ENSOCUP00000038539.1	nucleobindin 2 [Source:HGNC SymbolAcc:HGNC:8044]	NUCB2	0.768605	0.951017	0.74224	1.05686	1.31188	1.28476	0.673837	0.0188805	-0.569528	down
ENSOCUP00000005945.3	elastin microfibril interfacer 1 [Source:HGNC SymbolAcc:HGNC:19880]	EMILIN1	0.869804	0.847347	0.75939	1.37288	1.001	1.288	0.676304	0.0281964	-0.564257	down
ENSOCUP00000013936.2	mitochondrial ribosomal protein S35 [Source:HGNC SymbolAcc:HGNC:16635]	MRPS35	0.652174	0.771167	0.599542	1.05721	0.942792	0.989703	0.676617	0.00603485	-0.563589	down
ENSOCUP00000006777.2	interleukin 6 signal transducer [Source:HGNC SymbolAcc:HGNC:6021]	IL6ST	0.715315	0.930629	0.658832	1.2373	1.08643	1.07847	0.677437	0.0199839	-0.561841	down
ENSOCUP00000002979.3	golgi glycoprotein 1 [Source:HGNC SymbolAcc:HGNC:4316]	GLG1	0.819367	0.903166	0.799859	1.2391	1.23925	1.24289	0.677837	0.00616704	-0.56099	down
ENSOCUP00000011132.4	-	-	0.840461	1.04359	0.830592	1.12089	1.53536	1.30592	0.685139	0.0398632	-0.545531	down
ENSOCUP00000000529.2	prostaglandin F2 receptor inhibitor [Source:HGNC SymbolAcc:HGNC:9601]	PTGFRN	0.888261	0.915631	0.842623	1.53983	1.11825	1.19066	0.687633	0.0384501	-0.54029	down
ENSOCUP00000048907.1	-	-	0.818689	0.973501	0.668759	1.02441	1.22594	1.32148	0.688989	0.0406052	-0.537448	down
ENSOCUP00000043387.1	ataxin 2 like [Source:HGNC SymbolAcc:HGNC:31326]	ATXN2L	0.754041	0.916873	0.786368	1.00667	1.38442	1.16506	0.690996	0.0382211	-0.533251	down
ENSOCUP00000033471.1	Fc fragment of IgE receptor Ig [Source:HGNC SymbolAcc:HGNC:3611]	FCER1G	0.961429	0.777857	0.710714	1.05	1.39071	1.09786	0.69237	0.0494834	-0.530385	down
ENSOCUP00000005944.3	cilia and flagella associated protein 36 [Source:HGNC SymbolAcc:HGNC:30540]	CFAP36	0.677227	0.84085	0.666791	0.975028	1.15952	1.01752	0.693154	0.0152771	-0.528753	down
ENSOCUP00000000165.3	cytoskeleton associated protein 4 [Source:HGNC SymbolAcc:HGNC:16991]	CKAP4	0.876196	0.868042	0.865185	1.32366	1.16617	1.26843	0.694317	0.0138505	-0.526333	down
ENSOCUP00000011056.3	LIM domain and actin binding 1 [Source:HGNC SymbolAcc:HGNC:24636]	LIMA1	0.768336	0.940585	0.753711	1.04483	1.18051	1.31894	0.694819	0.0221477	-0.52529	down
ENSOCUP00000002279.4	keratin 7 [Source:HGNC SymbolAcc:HGNC:6445]	KRT7	0.781178	0.836384	0.686213	0.928776	1.07866	1.29205	0.698223	0.0437939	-0.518241	down
ENSOCUP00000034724.1	CD44 molecule (Indian blood group) [Source:HGNC SymbolAcc:HGNC:1681]	CD44	0.811926	1.05045	0.735313	1.16493	1.23475	1.32042	0.698285	0.0235211	-0.518111	down
ENSOCUP00000000845.3	lysyl oxidase like 1 [Source:HGNC SymbolAcc:HGNC:6665]	LOXL1	0.766309	1.08669	0.845752	1.27051	1.12583	1.46419	0.699061	0.0479255	-0.516509	down
ENSOCUP00000023885.2	insulin like growth factor binding protein 5 [Source:HGNC SymbolAcc:HGNC:5474]	IGFBP5	0.745959	0.930517	0.781096	0.967147	1.34689	1.18508	0.70234	0.0485006	-0.509759	down
ENSOCUP00000010190.2	IKBKB interacting protein [Source:HGNC SymbolAcc:HGNC:26430]	IKBIP	0.833734	0.915399	0.847478	1.42087	1.05124	1.22458	0.702415	0.0287759	-0.509605	down
ENSOCUP00000019732.2	FKBP prolyl isomerase 9 [Source:HGNC SymbolAcc:HGNC:3725]	FKBP9	0.730654	0.899185	0.732173	1.09018	1.13691	1.13539	0.702463	0.00453267	-0.509506	down
ENSOCUP00000017619.3	adhesion G protein-coupled receptor E5 [Source:HGNC SymbolAcc:HGNC:1711]	ADGRE5	0.764177	1.00642	0.782367	1.16713	1.25037	1.20629	0.7045	0.0118877	-0.505329	down
ENSOCUP00000015497.2	mannose receptor C type 2 [Source:HGNC SymbolAcc:HGNC:16875]	MRC2	0.883875	0.929	0.779445	1.39288	1.0177	1.26671	0.704954	0.0382324	-0.5044	down
ENSOCUP00000031683.1	-	-	0.834688	0.897019	1	1.36314	1.05691	1.45257	0.705388	0.0421729	-0.50351	down
ENSOCUP00000004172.2	ATP binding cassette subfamily D member 3 [Source:HGNC SymbolAcc:HGNC:67]	ABCD3	0.932539	0.839809	0.926341	1.51085	1.24172	1.06841	0.706282	0.0473023	-0.501683	down
ENSOCUP00000031122.1	cold shock domain containing E1 [Source:HGNC SymbolAcc:HGNC:29905]	CSDE1	0.74816	1.03103	0.791241	1.12732	1.32881	1.17642	0.70761	0.0295808	-0.498973	down
ENSOCUP00000049875.1	NPC intracellular cholesterol transporter 2 [Source:HGNC SymbolAcc:HGNC:14537]	NPC2	0.70402	0.735278	0.828567	1.05873	1.18585	0.960364	0.707614	0.0142367	-0.498966	down
ENSOCUP00000012460.4	acetyl-CoA carboxylase alpha [Source:HGNC SymbolAcc:HGNC:84]	ACACA	0.717895	0.786053	0.79182	1.26926	1.05891	0.901872	0.710755	0.0461149	-0.492576	down
ENSOCUP00000010914.2	high density lipoprotein binding protein [Source:HGNC SymbolAcc:HGNC:4857]	HDLBP	0.811864	0.925218	0.862194	1.23993	1.18344	1.22516	0.712418	0.00069106	-0.489204	down
ENSOCUP00000048117.1	homeodomain interacting protein kinase 1 [Source:HGNC SymbolAcc:HGNC:19006]	HIPK1	0.891051	0.92607	1.05058	1.41634	1.09339	1.49027	0.716926	0.0450807	-0.480104	down
ENSOCUP00000041688.1	-	-	0.744501	0.852228	0.592217	1.03723	0.960519	1.05527	0.716978	0.0235115	-0.48	down
ENSOCUP00000005178.3	clusterin [Source:HGNC SymbolAcc:HGNC:2095]	CLU	0.860522	0.77423	0.630614	0.965159	1.01639	1.17538	0.717586	0.032184	-0.478777	down
ENSOCUP00000029890.1	procollagen C-endopeptidase enhancer [Source:HGNC SymbolAcc:HGNC:8738]	PCOLCE	0.919643	0.907624	0.888565	1.33808	1.23712	1.1966	0.720035	0.00121613	-0.473862	down
ENSOCUP00000027380.1	septin 6 [Source:HGNC SymbolAcc:HGNC:15848]	SEPTIN6	0.838243	0.895607	0.754522	1.24496	1.07339	1.13695	0.720162	0.00758891	-0.473608	down
ENSOCUP00000004915.3	glyceronephosphate O-acyltransferase [Source:HGNC SymbolAcc:HGNC:4416]	GNPAT	0.87467	0.764274	0.818234	1.28812	1.12467	0.997195	0.720584	0.0242772	-0.472762	down
ENSOCUP00000004520.3	microtubule associated scaffold protein 1 [Source:HGNC SymbolAcc:HGNC:29789]	MTUS1	0.808511	0.912641	0.795995	1.13567	1.30288	1.05457	0.720602	0.0165227	-0.472726	down
ENSOCUP00000037353.1	acyl-CoA thioesterase 8 [Source:HGNC SymbolAcc:HGNC:15919]	ACOT8	0.887975	0.914697	0.840699	1.33196	1.25591	1.07914	0.720852	0.011901	-0.472225	down
ENSOCUP00000034233.1	E74 like ETS transcription factor 1 [Source:HGNC SymbolAcc:HGNC:3316]	ELF1	0.747298	0.937666	0.729238	1.07405	1.18461	1.08933	0.721091	0.0143282	-0.471746	down
ENSOCUP00000044201.1	palladin, cytoskeletal associated protein [Source:HGNC SymbolAcc:HGNC:17068]	PALLD	0.764728	0.978572	0.827931	1.26444	1.20435	1.09339	0.721815	0.0150172	-0.470298	down
ENSOCUP00000042562.1	keratin 10 [Source:HGNC SymbolAcc:HGNC:6413]	KRT10	0.867425	0.842229	0.668946	0.966432	1.05097	1.26195	0.725327	0.0495083	-0.463296	down
ENSOCUP00000025227.2	pre-mRNA processing factor 4B [Source:HGNC SymbolAcc:HGNC:17346]	PRPF4B	0.842839	0.817933	0.78406	0.937983	1.28319	1.14844	0.725553	0.0389461	-0.462848	down
ENSOCUP00000011206.3	-	-	0.922907	1.14533	0.964112	1.24679	1.38591	1.54054	0.726616	0.0250913	-0.460734	down
ENSOCUP00000046668.1	elongator acetyltransferase complex subunit 3 [Source:HGNC SymbolAcc:HGNC:20696]	ELP3	0.979472	1.02346	1.06452	1.56305	1.18182	1.46921	0.727905	0.0311131	-0.458177	down
ENSOCUP00000018315.1	destrin, actin depolymerizing factor [Source:HGNC SymbolAcc:HGNC:15750]	-	0.76241	0.962252	0.796417	1.05575	1.30521	1.09618	0.729238	0.0343769	-0.455538	down
ENSOCUP00000031485.1	polypeptide N-acetylgalactosaminyltransferase 16 [Source:HGNC SymbolAcc:HGNC:23233]	GALNT16	0.98097	1.04637	0.885553	1.5197	1.20048	1.27339	0.729396	0.0283554	-0.455226	down
ENSOCUP00000016915.2	procollagen-lysine,2-oxoglutarate 5-dioxygenase 1 [Source:HGNC SymbolAcc:HGNC:9081]	PLOD1	0.954403	0.921685	0.985033	1.50992	1.19631	1.20884	0.730797	0.0279452	-0.452458	down
ENSOCUP00000015133.3	DnaJ heat shock protein family (Hsp40) member C3 [Source:HGNC SymbolAcc:HGNC:9439]	DNAJC3	0.813466	0.907116	0.760367	1.15868	1.11568	1.11783	0.73137	0.0025369	-0.451328	down
ENSOCUP00000005382.3	staufen double-stranded RNA binding protein 1 [Source:HGNC SymbolAcc:HGNC:11370]	STAU1	0.774745	0.867197	0.777831	1.03181	1.11939	1.15535	0.731811	0.00341961	-0.450456	down
ENSOCUP00000022865.3	-	-	0.840542	0.873542	0.891573	1.1723	1.18385	1.20118	0.732474	5.01e-05	-0.44915	down
ENSOCUP00000011625.3	NADH:ubiquinone oxidoreductase core subunit S2 [Source:HGNC SymbolAcc:HGNC:7708]	NDUFS2	0.839675	0.776756	0.738329	1.22545	1.08	0.908882	0.732582	0.040723	-0.448938	down
ENSOCUP00000023360.2	-	RA_m006_jsm7BED4f	0.747052	0.843265	0.886251	1.26412	1.00233	1.09792	0.736116	0.0270934	-0.441995	down
ENSOCUP00000003131.3	-	-	0.897394	0.960826	0.837895	1.05638	1.35109	1.25176	0.736797	0.0265028	-0.44066	down
ENSOCUP00000011427.4	SEC24 homolog D, COPII coat complex component [Source:HGNC SymbolAcc:HGNC:10706]	SEC24D	0.936132	0.86113	0.83292	1.34973	1.00211	1.21673	0.737041	0.0417562	-0.440184	down
ENSOCUP00000011500.3	coatomer protein complex subunit zeta 1 [Source:HGNC SymbolAcc:HGNC:2243]	COPZ1	0.85473	0.872543	0.993243	1.24969	1.21407	1.22666	0.737184	0.00194539	-0.439904	down
ENSOCUP00000030505.1	-	-	0.865075	0.856308	0.979542	1.2981	1.12859	1.22163	0.74032	0.00745326	-0.433778	down
ENSOCUP00000004876.3	cathepsin Z [Source:HGNC SymbolAcc:HGNC:2547]	CTSZ	0.806869	0.951574	0.876419	1.11482	1.24702	1.19514	0.740759	0.00564432	-0.432924	down
ENSOCUP00000001788.2	-	-	0.734706	0.932876	0.868153	1.04517	1.29011	1.08519	0.741341	0.0368748	-0.43179	down
ENSOCUP00000044593.1	family with sequence similarity 114 member A1 [Source:HGNC SymbolAcc:HGNC:25087]	FAM114A1	0.847899	0.915546	0.80014	1.29202	0.995518	1.16821	0.741834	0.0321856	-0.430833	down
ENSOCUP00000036083.1	integral membrane protein 2B [Source:HGNC SymbolAcc:HGNC:6174]	ITM2B	0.794286	0.949011	0.822418	1.0356	1.25275	1.16923	0.742054	0.0198357	-0.430403	down
ENSOCUP00000014803.3	LDL receptor related protein 1B [Source:HGNC SymbolAcc:HGNC:6693]	LRP1B	0.846274	0.857811	0.838478	1.11413	1.09916	1.2111	0.742488	0.0123058	-0.429561	down
ENSOCUP00000038815.1	insulin like growth factor 2 receptor [Source:HGNC SymbolAcc:HGNC:5467]	IGF2R	0.923104	0.833995	0.774894	1.12605	1.1356	1.14642	0.742939	0.0195065	-0.428685	down
ENSOCUP00000004863.3	prolyl 3-hydroxylase 1 [Source:HGNC SymbolAcc:HGNC:19316]	P3H1	0.949823	0.969186	0.775904	1.23999	1.14435	1.24034	0.74349	0.0110329	-0.427615	down
ENSOCUP00000000633.3	BAR/IMD domain containing adaptor protein 2 like 1 [Source:HGNC SymbolAcc:HGNC:21649]	BAIAP2L1	0.810191	0.935281	0.863801	1.35136	1.10287	1.03429	0.747958	0.046487	-0.418971	down
ENSOCUP00000048212.1	eukaryotic translation initiation factor 4 gamma 3 [Source:HGNC SymbolAcc:HGNC:3298]	EIF4G3	0.863122	1.02886	0.793739	1.11923	1.30329	1.16807	0.74799	0.0274152	-0.418908	down
ENSOCUP00000008982.3	ArfGAP with FG repeats 1 [Source:HGNC SymbolAcc:HGNC:5175]	AGFG1	0.783806	0.974431	0.789835	1.02068	1.16537	1.21796	0.74855	0.0294238	-0.41783	down
ENSOCUP00000032105.1	heat shock protein family H (Hsp110) member 1 [Source:HGNC SymbolAcc:HGNC:16969]	HSPH1	0.876873	0.962039	0.867301	1.15983	1.29898	1.1531	0.749247	0.00582906	-0.416487	down
ENSOCUP00000032992.1	Oryctolagus cuniculus eukaryotic translation initiation factor 4 gamma 1 (EIF4G1), mRNA. [Source:RefSeq mRNAAcc:NM_001082667]	EIF4G1	0.921733	0.85333	0.857919	1.22743	1.10967	1.173	0.750115	0.00196371	-0.414817	down
ENSOCUP00000001421.3	protein disulfide isomerase family A member 4 [Source:HGNC SymbolAcc:HGNC:30167]	PDIA4	0.833913	1.01738	0.755018	1.05184	1.13969	1.28199	0.750338	0.0480157	-0.414388	down
ENSOCUP00000004970.2	legumain [Source:HGNC SymbolAcc:HGNC:9472]	LGMN	0.775451	0.942655	0.756443	1.07378	1.18202	1.03737	0.751419	0.0205115	-0.412311	down
ENSOCUP00000047022.1	-	-	0.838913	0.966779	0.910113	1.17597	1.16541	1.27174	0.751652	0.00396028	-0.411863	down
ENSOCUP00000047458.1	nucleoporin 50 [Source:HGNC SymbolAcc:HGNC:8065]	NUP50	0.844975	0.913789	0.781615	0.998961	1.1906	1.18099	0.753698	0.0193386	-0.407942	down
ENSOCUP00000012822.1	sprouty RTK signaling antagonist 1 [Source:HGNC SymbolAcc:HGNC:11269]	SPRY1	0.883001	0.906056	0.833792	1.0671	1.2395	1.16965	0.754504	0.00639243	-0.406399	down
ENSOCUP00000009757.4	sterol-C5-desaturase [Source:HGNC SymbolAcc:HGNC:10547]	SC5D	0.821242	0.897763	0.818733	1.18503	1.10976	1.05352	0.757914	0.00422522	-0.399893	down
ENSOCUP00000003763.3	RAB GTPase activating protein 1 like [Source:HGNC SymbolAcc:HGNC:24663]	RABGAP1L	0.800752	0.879281	0.896917	1.25233	1.03254	1.11286	0.758433	0.0179845	-0.398906	down
ENSOCUP00000048328.1	RWD domain containing 4 [Source:HGNC SymbolAcc:HGNC:23750]	RWDD4	0.884365	0.887622	0.778502	1.26384	1.06515	1.03094	0.759089	0.0290462	-0.39766	down
ENSOCUP00000004555.4	-	-	0.864482	0.878812	0.76449	1.11324	1.11975	1.06786	0.759738	0.00258991	-0.396426	down
ENSOCUP00000032894.1	SEC61 translocon alpha 1 subunit [Source:HGNC SymbolAcc:HGNC:18276]	SEC61A1	0.981268	0.783656	0.90689	1.29883	1.06101	1.15522	0.760105	0.0354274	-0.39573	down
ENSOCUP00000021184.2	Fc fragment of IgG receptor and transporter [Source:HGNC SymbolAcc:HGNC:3621]	FCGRT	0.883216	0.97799	0.808794	1.03563	1.1796	1.29558	0.76051	0.0353985	-0.394962	down
ENSOCUP00000030246.1	AP2 associated kinase 1 [Source:HGNC SymbolAcc:HGNC:19679]	AAK1	0.838185	0.952006	0.79124	1.02124	1.18752	1.18542	0.760547	0.0205241	-0.394891	down
ENSOCUP00000037865.1	protein phosphatase 1 regulatory subunit 9A [Source:HGNC SymbolAcc:HGNC:14946]	PPP1R9A	0.75587	0.877483	0.844672	0.922336	1.16315	1.16496	0.762363	0.0435431	-0.391449	down
ENSOCUP00000045064.1	DAB adaptor protein 2 [Source:HGNC SymbolAcc:HGNC:2662]	DAB2	0.783404	1.05146	0.852227	1.13579	1.18373	1.19789	0.76394	0.0284884	-0.388468	down
ENSOCUP00000038556.1	G1 to S phase transition 1 [Source:HGNC SymbolAcc:HGNC:4621]	GSPT1	0.847902	0.912419	0.8391	1.22614	1.03493	1.13967	0.764368	0.0111785	-0.387661	down
ENSOCUP00000009256.3	epidermal growth factor receptor pathway substrate 15 like 1 [Source:HGNC SymbolAcc:HGNC:24634]	EPS15L1	0.832351	0.926534	0.810199	1.15007	1.08839	1.11958	0.765056	0.00273456	-0.386363	down
ENSOCUP00000003978.2	leucine rich repeat containing 59 [Source:HGNC SymbolAcc:HGNC:28817]	LRRC59	0.978653	0.864188	0.903325	1.25298	1.1601	1.17532	0.765291	0.00315306	-0.385919	down
ENSOCUP00000012372.2	acyl-CoA binding domain containing 3 [Source:HGNC SymbolAcc:HGNC:15453]	ACBD3	0.828064	0.918002	0.843367	1.20788	1.03436	1.13873	0.765884	0.0101665	-0.384802	down
ENSOCUP00000015034.4	kinesin family member 5B [Source:HGNC SymbolAcc:HGNC:6324]	KIF5B	0.768737	0.994653	0.845381	1.11255	1.26349	1.02942	0.766055	0.0495676	-0.38448	down
ENSOCUP00000041718.1	Oryctolagus cuniculus phosphorylase kinase regulatory subunit alpha 2 (PHKA2), mRNA. [Source:RefSeq mRNAAcc:NM_001135681]	PHKA2	0.781141	0.937136	0.777648	1.156	0.997672	1.10128	0.76681	0.0226235	-0.383059	down
ENSOCUP00000018089.2	Oryctolagus cuniculus tumor protein, translationally-controlled 1 (TPT1), mRNA. [Source:RefSeq mRNAAcc:NM_001082129]	-	0.723432	0.991901	0.792561	1.04292	1.12407	1.10153	0.767287	0.0392771	-0.382162	down
ENSOCUP00000036760.1	-	-	0.874423	0.894429	0.69683	1.04155	0.980609	1.19052	0.767484	0.0481291	-0.381791	down
ENSOCUP00000038032.1	BICD cargo adaptor 2 [Source:HGNC SymbolAcc:HGNC:17208]	BICD2	0.800185	0.833025	0.790009	0.982655	1.1013	1.07123	0.768013	0.00299558	-0.380798	down
ENSOCUP00000000797.2	nucleotide binding protein 1 [Source:HGNC SymbolAcc:HGNC:8041]	NUBP1	0.820783	0.929369	0.799878	1.04404	1.17394	1.09945	0.768675	0.0096662	-0.379554	down
ENSOCUP00000013731.2	tubulin folding cofactor B [Source:HGNC SymbolAcc:HGNC:1989]	TBCB	0.759996	1.00537	0.810624	1.16502	1.08352	1.1025	0.768714	0.0304744	-0.379482	down
ENSOCUP00000018861.3	CD63 molecule [Source:HGNC SymbolAcc:HGNC:1692]	CD63	0.954881	0.814602	0.842494	1.14438	1.01477	1.2379	0.768896	0.0279962	-0.379139	down
ENSOCUP00000035105.1	-	-	0.756453	0.990169	0.909841	1.15944	1.19807	1.09724	0.768929	0.0234229	-0.379078	down
ENSOCUP00000030476.1	ubiquitin family domain containing 1 [Source:HGNC SymbolAcc:HGNC:30565]	UBFD1	0.765121	0.870766	0.836694	1.09415	1.05827	1.0625	0.769096	0.00171683	-0.378765	down
ENSOCUP00000036973.1	secretory carrier membrane protein 3 [Source:HGNC SymbolAcc:HGNC:10565]	SCAMP3	0.987677	0.864603	0.816852	1.1089	1.31146	1.04452	0.770339	0.0494624	-0.376435	down
ENSOCUP00000034226.1	thyroid hormone receptor interactor 11 [Source:HGNC SymbolAcc:HGNC:12305]	TRIP11	0.76784	0.902788	0.772245	1.01188	1.15611	1.00104	0.770857	0.0222486	-0.375464	down
ENSOCUP00000001483.4	platelet derived growth factor receptor beta [Source:HGNC SymbolAcc:HGNC:8804]	PDGFRB	0.834622	0.93605	0.861987	1.01309	1.16597	1.23379	0.771396	0.0224749	-0.374456	down
ENSOCUP00000040401.1	-	-	0.910811	0.933784	0.717568	1.08784	1.04189	1.17973	0.774194	0.0352638	-0.369234	down
ENSOCUP00000006562.2	Yip1 domain family member 4 [Source:HGNC SymbolAcc:HGNC:28145]	YIPF4	0.928299	0.95881	0.906178	1.3074	1.11289	1.18688	0.774371	0.00986856	-0.368903	down
ENSOCUP00000002175.3	WD repeat domain 7 [Source:HGNC SymbolAcc:HGNC:13490]	WDR7	1.07105	1.01053	1.15	1.34737	1.43684	1.37895	0.776233	0.00297173	-0.365439	down
ENSOCUP00000011705.3	CD302 molecule [Source:HGNC SymbolAcc:HGNC:30843]	CD302	0.907093	0.922078	0.816184	1.16484	1.16883	1.07293	0.77654	0.0050919	-0.364869	down
ENSOCUP00000010230.2	zinc finger CCCH-type containing 15 [Source:HGNC SymbolAcc:HGNC:29528]	ZC3H15	0.787551	0.930106	0.804557	0.991131	1.15899	1.09398	0.777477	0.0222765	-0.363128	down
ENSOCUP00000013613.4	solute carrier family 36 member 2 [Source:HGNC SymbolAcc:HGNC:18762]	SLC36A2	0.90933	0.88042	1.02891	1.13995	1.33377	1.15046	0.777737	0.0258423	-0.362645	down
ENSOCUP00000028346.1	PDZ and LIM domain 5 [Source:HGNC SymbolAcc:HGNC:17468]	PDLIM5	0.799528	1.00985	0.889835	1.12371	1.23321	1.11022	0.778514	0.0240053	-0.361204	down
ENSOCUP00000004619.4	Oryctolagus cuniculus microtubule associated protein 1A (MAP1A), mRNA. [Source:RefSeq mRNAAcc:NM_001171311]	MAP1A	0.876205	0.984974	0.779771	1.0702	1.10518	1.21686	0.778527	0.0276254	-0.361181	down
ENSOCUP00000041963.1	microtubule actin crosslinking factor 1 [Source:HGNC SymbolAcc:HGNC:13664]	MACF1	0.852725	0.985682	0.859975	1.1181	1.27825	1.06401	0.779798	0.0305322	-0.358828	down
ENSOCUP00000000974.3	coatomer protein complex subunit beta 2 [Source:HGNC SymbolAcc:HGNC:2232]	COPB2	0.91111	0.856942	0.945019	1.30085	1.01747	1.15121	0.781971	0.0423984	-0.354814	down
ENSOCUP00000026226.2	trafficking from ER to golgi regulator [Source:HGNC SymbolAcc:HGNC:11758]	TFG	0.788563	0.969231	0.931781	1.25577	1.01781	1.16478	0.782226	0.0478508	-0.354343	down
ENSOCUP00000011119.3	salt inducible kinase 2 [Source:HGNC SymbolAcc:HGNC:21680]	SIK2	0.759031	0.98112	0.900578	1.06275	1.15879	1.14897	0.78348	0.0274893	-0.352031	down
ENSOCUP00000045044.1	adaptor related protein complex 3 subunit beta 1 [Source:HGNC SymbolAcc:HGNC:566]	AP3B1	0.750121	0.896796	0.880951	1.15653	1.04554	1.01233	0.78642	0.0229386	-0.346628	down
ENSOCUP00000029366.1	golgi associated PDZ and coiled-coil motif containing [Source:HGNC SymbolAcc:HGNC:17643]	-	0.885414	1.04113	0.86149	1.09318	1.25561	1.18951	0.78796	0.0271633	-0.343806	down
ENSOCUP00000048194.1	Oryctolagus cuniculus FKBP prolyl isomerase 4 (FKBP4), mRNA. [Source:RefSeq mRNAAcc:NM_001082310]	FKBP4	0.803895	0.950927	0.929188	1.06003	1.19691	1.14122	0.789843	0.0171791	-0.340363	down
ENSOCUP00000034279.1	ectonucleotide pyrophosphatase/phosphodiesterase 2 [Source:HGNC SymbolAcc:HGNC:3357]	ENPP2	1.20626	0.957643	1.01657	1.40331	1.37017	1.24678	0.791113	0.034494	-0.338044	down
ENSOCUP00000030414.1	fibronectin type III domain containing 3A [Source:HGNC SymbolAcc:HGNC:20296]	FNDC3A	0.850975	1.01841	0.817001	1.04507	1.22821	1.1137	0.79315	0.0465372	-0.334334	down
ENSOCUP00000035735.1	notch receptor 2 [Source:HGNC SymbolAcc:HGNC:7882]	NOTCH2	0.830905	1.02416	0.934169	1.07597	1.18053	1.25853	0.793516	0.0346471	-0.333669	down
ENSOCUP00000003714.3	epidermal growth factor receptor pathway substrate 15 [Source:HGNC SymbolAcc:HGNC:3419]	EPS15	0.911446	0.979267	0.835287	1.13443	1.14979	1.14634	0.794621	0.0286667	-0.331661	down
ENSOCUP00000007846.3	klotho beta [Source:HGNC SymbolAcc:HGNC:15527]	KLB	0.953744	0.931718	0.899642	1.29336	1.03951	1.17084	0.7949	0.0330417	-0.331155	down
ENSOCUP00000007883.3	retinoic acid induced 14 [Source:HGNC SymbolAcc:HGNC:14873]	RAI14	0.805514	1.01517	0.79987	1.08956	1.07874	1.12407	0.795948	0.0360921	-0.329255	down
ENSOCUP00000007499.3	-	-	0.908484	0.85224	0.851287	0.995234	1.20782	1.07531	0.796743	0.0265995	-0.327813	down
ENSOCUP00000021867.2	SH3 binding domain protein 5 like [Source:HGNC SymbolAcc:HGNC:29360]	SH3BP5L	0.817099	1.03644	0.996496	1.15347	1.22004	1.19622	0.79839	0.0268513	-0.324834	down
ENSOCUP00000033374.1	ERGIC and golgi 3 [Source:HGNC SymbolAcc:HGNC:15927]	ERGIC3	0.918644	0.832357	0.835747	1.19661	0.97319	1.06317	0.800114	0.0382584	-0.321722	down
ENSOCUP00000006592.2	SRP receptor subunit beta [Source:HGNC SymbolAcc:HGNC:24085]	SRPRB	0.946694	0.886043	0.97439	1.22077	1.16806	1.11942	0.800153	0.00397624	-0.321653	down
ENSOCUP00000004652.3	cancer susceptibility 4 [Source:HGNC SymbolAcc:HGNC:24892]	CASC4	0.920991	1.09527	1.10147	1.32843	1.24322	1.32068	0.800995	0.0165996	-0.320135	down
ENSOCUP00000003919.3	Translation initiation factor eIF-2B subunit epsilon [Source:UniProtKB/Swiss-ProtAcc:P47823]	EIF2B5	0.86058	0.962029	0.78058	1.13275	1.12174	0.993333	0.801517	0.0357048	-0.319195	down
ENSOCUP00000037068.1	twinfilin actin binding protein 1 [Source:HGNC SymbolAcc:HGNC:9620]	TWF1	0.867976	0.900195	0.935995	1.23129	1.03179	1.10946	0.801821	0.0220651	-0.318649	down
ENSOCUP00000009282.2	signal recognition particle 9 [Source:HGNC SymbolAcc:HGNC:11304]	SRP9	0.848469	0.892144	0.859121	1.13795	1.01172	1.09134	0.802136	0.00545927	-0.318081	down
ENSOCUP00000037416.1	Oryctolagus cuniculus alpha-1,3-mannosyl-glycoprotein 2-beta-N-acetylglucosaminyltransferase (MGAT1), mRNA. [Source:RefSeq mRNAAcc:NM_001082745]	MGAT1	0.932441	0.882316	0.796077	1.118	1.05635	1.0769	0.803026	0.00816569	-0.316481	down
ENSOCUP00000043950.1	mannosidase alpha class 2A member 1 [Source:HGNC SymbolAcc:HGNC:6824]	MAN2A1	1	0.794521	1	1.15068	1.20548	1.12329	0.80315	0.0347314	-0.316259	down
ENSOCUP00000001251.3	nestin [Source:HGNC SymbolAcc:HGNC:7756]	NES	0.905185	0.922338	0.841717	1.03821	1.19714	1.08491	0.803926	0.0150662	-0.314865	down
ENSOCUP00000017488.2	basic transcription factor 3 [Source:HGNC SymbolAcc:HGNC:1125]	BTF3	0.847659	0.965683	0.903784	0.987813	1.19885	1.18922	0.804864	0.0459279	-0.313183	down
ENSOCUP00000004178.2	-	-	0.875449	0.937796	0.990519	1.23028	1.09654	1.14782	0.806921	0.0120067	-0.309501	down
ENSOCUP00000006673.1	NCK adaptor protein 1 [Source:HGNC SymbolAcc:HGNC:7664]	NCK1	0.900194	0.956828	0.797034	1.10921	1.09215	1.08582	0.807394	0.0431028	-0.308654	down
ENSOCUP00000005866.3	SH3 and PX domains 2B [Source:HGNC SymbolAcc:HGNC:29242]	SH3PXD2B	1.01113	0.927644	0.801316	1.04604	1.13139	1.21521	0.807656	0.049614	-0.308187	down
ENSOCUP00000005358.4	far upstream element binding protein 3 [Source:HGNC SymbolAcc:HGNC:4005]	FUBP3	0.841072	0.859114	0.894136	1.04112	1.18944	0.980631	0.807899	0.0324307	-0.307753	down
ENSOCUP00000038074.1	tropomyosin 1 [Source:HGNC SymbolAcc:HGNC:12010]	TPM1	0.761545	0.964606	0.90073	1.1471	1.02426	1.07953	0.808049	0.040534	-0.307486	down
ENSOCUP00000000761.3	-	-	0.837532	0.925926	0.922408	1.22927	1.01873	1.07361	0.808603	0.0378369	-0.306497	down
ENSOCUP00000005553.3	BCL2 associated X, apoptosis regulator [Source:HGNC SymbolAcc:HGNC:959]	BAX	0.844284	0.915243	0.835742	1.12615	1.09921	0.978318	0.81009	0.0175118	-0.303845	down
ENSOCUP00000019631.2	coronin 1C [Source:HGNC SymbolAcc:HGNC:2254]	CORO1C	0.873175	0.819256	0.89025	1.17397	0.941997	1.07112	0.810358	0.0459129	-0.303369	down
ENSOCUP00000048425.1	cartilage associated protein [Source:HGNC SymbolAcc:HGNC:2379]	CRTAP	0.915454	1	0.838046	1.20642	1.07686	1.11419	0.810455	0.023939	-0.303196	down
ENSOCUP00000045351.1	complement C1r [Source:HGNC SymbolAcc:HGNC:1246]	C1R	1.00129	0.962095	0.827815	1.11418	1.15678	1.16066	0.813378	0.0173933	-0.298001	down
ENSOCUP00000031254.1	tubulin gamma complex associated protein 3 [Source:HGNC SymbolAcc:HGNC:18598]	TUBGCP3	0.848988	0.790462	0.768064	0.940029	1.04408	0.974711	0.813675	0.00918962	-0.297475	down
ENSOCUP00000040288.1	lin-7 homolog C, crumbs cell polarity complex component [Source:HGNC SymbolAcc:HGNC:17789]	LIN7C	0.820039	1.00239	0.873042	1.01587	1.13671	1.15787	0.814231	0.0427389	-0.29649	down
ENSOCUP00000012157.2	-	-	0.966906	0.938865	0.854581	1.1733	1.08363	1.12308	0.816669	0.00832887	-0.292176	down
ENSOCUP00000002179.3	RUN and FYVE domain containing 1 [Source:HGNC SymbolAcc:HGNC:19760]	RUFY1	0.862859	1.03016	0.944864	1.11824	1.24823	1.10805	0.816767	0.0325689	-0.292003	down
ENSOCUP00000012442.3	complement C1s [Source:HGNC SymbolAcc:HGNC:1247]	C1S	0.868044	0.976446	0.789807	1.01942	1.16474	1.03939	0.817203	0.0498792	-0.291234	down
ENSOCUP00000007327.2	Elongation factor 1-alpha 1 [Source:UniProtKB/Swiss-ProtAcc:P68105]	RABEFLA2	0.971639	0.835313	1.01474	1.24509	1.11928	1.08453	0.81814	0.04542	-0.28958	down
ENSOCUP00000042636.1	ubiquitin specific peptidase 15 [Source:HGNC SymbolAcc:HGNC:12613]	USP15	0.862413	0.871884	0.906281	1.12662	1.05683	1.04138	0.818828	0.00269868	-0.288367	down
ENSOCUP00000038548.1	lysosomal associated membrane protein 2 [Source:HGNC SymbolAcc:HGNC:6501]	LAMP2	0.790702	0.915849	0.782464	1.02707	0.935465	1.07101	0.820498	0.0366687	-0.285428	down
ENSOCUP00000042531.1	sorting nexin 3 [Source:HGNC SymbolAcc:HGNC:11174]	SNX3	0.816976	0.850253	0.842778	1.01157	0.97661	1.06897	0.821029	0.00316142	-0.284496	down
ENSOCUP00000003637.4	mitochondrial ribosomal protein S30 [Source:HGNC SymbolAcc:HGNC:8769]	MRPS30	0.916907	0.982709	0.882805	1.16475	1.1585	1.06532	0.82112	0.00970873	-0.284335	down
ENSOCUP00000004771.4	Yip1 domain family member 3 [Source:HGNC SymbolAcc:HGNC:21023]	YIPF3	0.958641	0.868538	0.773264	1.10857	1.02511	1.0325	0.82132	0.0343975	-0.283983	down
ENSOCUP00000002767.4	chondroitin sulfate proteoglycan 4 [Source:HGNC SymbolAcc:HGNC:2466]	CSPG4	0.95189	0.976904	0.900839	1.05088	1.17676	1.21554	0.821809	0.0199115	-0.283125	down
ENSOCUP00000032764.1	Oryctolagus cuniculus protein phosphatase 3 catalytic subunit beta (PPP3CB), mRNA. [Source:RefSeq mRNAAcc:NM_001082727]	PPP3CB	0.949061	0.939473	0.845585	1.09329	1.13883	1.09149	0.822635	0.00573473	-0.281676	down
ENSOCUP00000006843.3	BCL2 associated athanogene 6 [Source:HGNC SymbolAcc:HGNC:13919]	BAG6	0.868421	0.919749	0.886321	1.07255	1.12328	1.0518	0.823521	0.00183187	-0.280123	down
ENSOCUP00000037866.1	nuclear export mediator factor [Source:HGNC SymbolAcc:HGNC:10663]	NEMF	1.02038	1.01656	0.949045	1.21911	1.32484	1.08025	0.823902	0.0461624	-0.279456	down
ENSOCUP00000022078.3	collectin subfamily member 12 [Source:HGNC SymbolAcc:HGNC:16016]	COLEC12	0.913207	0.950009	0.811046	1.10999	0.980981	1.15245	0.824519	0.0457134	-0.278375	down
ENSOCUP00000011202.3	transmembrane protein 87B [Source:HGNC SymbolAcc:HGNC:25913]	TMEM87B	0.965685	1.00603	0.94134	1.18989	1.18131	1.16068	0.824788	0.000576111	-0.277904	down
ENSOCUP00000042126.1	FMR1 autosomal homolog 1 [Source:HGNC SymbolAcc:HGNC:4023]	FXR1	0.918714	0.938854	0.955692	1.23782	1.07291	1.09925	0.825009	0.0189951	-0.277517	down
ENSOCUP00000008759.3	-	-	0.948435	0.844772	0.933141	1.19979	1.03754	1.06024	0.826775	0.0339875	-0.274434	down
ENSOCUP00000040589.1	structural maintenance of chromosomes 4 [Source:HGNC SymbolAcc:HGNC:14013]	SMC4	0.919378	0.891089	0.806223	0.964639	1.15134	1.04809	0.827	0.0459546	-0.27404	down
ENSOCUP00000046900.1	-	-	1.09673	1.0128	1.03839	1.33873	1.22318	1.23974	0.828037	0.0076203	-0.272233	down
ENSOCUP00000010887.2	mannosidase alpha class 1A member 2 [Source:HGNC SymbolAcc:HGNC:6822]	MAN1A2	0.921827	0.961421	0.990863	1.19492	1.12792	1.14721	0.828262	0.00214792	-0.271841	down
ENSOCUP00000042092.1	Oryctolagus cuniculus aconitase 1 (ACO1), mRNA. [Source:RefSeq mRNAAcc:NM_001082315]	ACO1	1.19272	1.10596	1.02561	0.93594	0.923429	0.905894	1.20216	0.0190976	0.265628	up
ENSOCUP00000013914.3	-	-	1.09756	1.1311	1.05183	0.862805	0.908537	0.95122	1.20493	0.00563478	0.268946	up
ENSOCUP00000031592.1	sorting nexin 9 [Source:HGNC SymbolAcc:HGNC:14973]	SNX9	1.20128	1.03895	1.13193	0.950371	0.903129	0.94145	1.20652	0.0173945	0.27085	up
ENSOCUP00000018922.2	SFT2 domain containing 2 [Source:HGNC SymbolAcc:HGNC:25140]	SFT2D2	1.05005	0.978102	0.994786	0.793535	0.791449	0.918665	1.20741	0.0216615	0.27192	up
ENSOCUP00000008653.3	motile sperm domain containing 1 [Source:HGNC SymbolAcc:HGNC:25235]	MOSPD1	1.12129	1.17655	1.09299	1.04582	0.938005	0.820755	1.20903	0.048166	0.273855	up
ENSOCUP00000024956.1	-	-	1.05464	0.937594	1.12669	0.839348	0.882581	0.857143	1.20932	0.0333955	0.274195	up
ENSOCUP00000043565.1	-	-	1.10637	1.28049	1.17988	1.02439	0.922087	0.996274	1.21204	0.0242992	0.277438	up
ENSOCUP00000002173.2	acidic residue methyltransferase 1 [Source:HGNC SymbolAcc:HGNC:17872]	ARMT1	1.11662	0.96844	1.13977	0.927562	0.816952	0.914337	1.21286	0.0420712	0.278418	up
ENSOCUP00000015000.3	erythrocyte membrane protein band 4.2 [Source:HGNC SymbolAcc:HGNC:3381]	EPB42	0.89039	0.997821	1.01852	0.788189	0.836566	0.768795	1.2144	0.0184401	0.280247	up
ENSOCUP00000003569.3	fucose kinase [Source:HGNC SymbolAcc:HGNC:29500]	FCSK	1.13064	1.04347	1.04014	0.945131	0.821853	0.878385	1.21505	0.0149465	0.281014	up
ENSOCUP00000024103.2	ANTXR cell adhesion molecule 2 [Source:HGNC SymbolAcc:HGNC:21732]	ANTXR2	1.10428	0.913816	1.04669	0.868286	0.780367	0.873327	1.21523	0.047408	0.281228	up
ENSOCUP00000004974.4	penta-EF-hand domain containing 1 [Source:HGNC SymbolAcc:HGNC:30009]	PEF1	1.15781	1.11265	1.1153	0.858661	0.997875	0.927205	1.21626	0.00936436	0.282455	up
ENSOCUP00000039074.1	-	-	1.12173	1.04974	1.09948	0.891361	0.96466	0.831152	1.21724	0.0115597	0.283617	up
ENSOCUP00000016388.3	Sad1 and UNC84 domain containing 2 [Source:HGNC SymbolAcc:HGNC:14210]	SUN2	1.07004	1.03554	1.12496	0.906693	0.816327	0.926669	1.21922	0.01061	0.285954	up
ENSOCUP00000049738.1	-	-	1.13218	0.963242	1.09323	0.863924	0.916504	0.816699	1.22776	0.0282503	0.296032	up
ENSOCUP00000000156.2	exocyst complex component 6 [Source:HGNC SymbolAcc:HGNC:23196]	EXOC6	1.09164	1.03544	1	0.875415	0.836656	0.828904	1.23066	0.00298188	0.299433	up
ENSOCUP00000026625.1	inosine monophosphate dehydrogenase 1 [Source:HGNC SymbolAcc:HGNC:6052]	IMPDH1	1.1033	0.912983	1.0698	0.793858	0.851094	0.856212	1.23386	0.0346391	0.303179	up
ENSOCUP00000009621.3	-	-	0.989835	1.05082	1.17231	0.830591	0.934172	0.838335	1.23429	0.0322844	0.303679	up
ENSOCUP00000022130.2	F-box protein 22 [Source:HGNC SymbolAcc:HGNC:13593]	FBXO22	1.0855	1.08604	1.24242	0.954545	0.849026	0.961039	1.23488	0.0271925	0.30437	up
ENSOCUP00000005906.4	Rho guanine nucleotide exchange factor 37 [Source:HGNC SymbolAcc:HGNC:34430]	ARHGEF37	1.20975	0.997622	1.1591	0.945065	0.929608	0.850654	1.23525	0.0384442	0.304807	up
ENSOCUP00000015360.3	annexin A3 [Source:HGNC SymbolAcc:HGNC:541]	ANXA3	1.28569	1.03272	1.16993	0.993811	0.905998	0.915703	1.23897	0.0455954	0.30914	up
ENSOCUP00000014207.4	KIAA1217 [Source:HGNC SymbolAcc:HGNC:25428]	KIAA1217	1.08383	0.981331	1.08665	0.81807	0.88658	0.836914	1.24011	0.00719444	0.310466	up
ENSOCUP00000009532.3	XPC complex subunit, DNA damage recognition and repair factor [Source:HGNC SymbolAcc:HGNC:12816]	XPC	0.884585	0.935968	0.99249	0.735968	0.749012	0.781423	1.24119	0.0058278	0.311727	up
ENSOCUP00000024379.2	phosphodiesterase 2A [Source:HGNC SymbolAcc:HGNC:8777]	PDE2A	1.14715	1.0658	1.05803	0.919204	0.843591	0.872004	1.24146	0.00416802	0.312033	up
ENSOCUP00000012310.3	-	-	1.09088	1.16748	1.18384	0.961003	0.973886	0.834958	1.24274	0.0131926	0.313525	up
ENSOCUP00000022505.3	PGAM family member 5, mitochondrial serine/threonine protein phosphatase [Source:HGNC SymbolAcc:HGNC:28763]	PGAM5	1.22825	1.04709	1.09163	0.885641	0.941777	0.881698	1.24283	0.0192638	0.313628	up
ENSOCUP00000033120.1	phosphodiesterase 1B [Source:HGNC SymbolAcc:HGNC:8775]	PDE1B	1.08416	1.05237	1.25935	0.817955	0.965711	0.941085	1.24631	0.0471409	0.317664	up
ENSOCUP00000018005.2	VPS26, retromer complex component A [Source:HGNC SymbolAcc:HGNC:12711]	VPS26A	1.27117	1.04409	1.17825	0.982959	0.862456	0.948472	1.25041	0.0359212	0.322403	up
ENSOCUP00000038469.1	solute carrier family 44 member 1 [Source:HGNC SymbolAcc:HGNC:18798]	SLC44A1	1.21084	1.18718	1.16597	0.915666	0.918608	1.01005	1.25302	0.00203197	0.325406	up
ENSOCUP00000008326.2	ORMDL sphingolipid biosynthesis regulator 3 [Source:HGNC SymbolAcc:HGNC:16038]	ORMDL3	1.18515	1.12141	1.17514	0.887279	0.935475	0.953384	1.25415	0.00109206	0.32671	up
ENSOCUP00000019409.2	nuclear respiratory factor 1 [Source:HGNC SymbolAcc:HGNC:7996]	NRF1	1.08749	1.04925	1.22489	0.782242	0.946209	0.951393	1.25441	0.0419012	0.327013	up
ENSOCUP00000008078.3	macrophage stimulating 1 receptor [Source:HGNC SymbolAcc:HGNC:7381]	MST1R	1.13443	1.07017	1.23497	0.91656	0.897379	0.924393	1.25609	0.00860221	0.328935	up
ENSOCUP00000011235.3	myelin expression factor 2 [Source:HGNC SymbolAcc:HGNC:17940]	MYEF2	1.1053	0.931747	1.11922	0.871913	0.798833	0.835317	1.25945	0.0274694	0.332796	up
ENSOCUP00000012653.4	phosphogluconate dehydrogenase [Source:HGNC SymbolAcc:HGNC:8891]	PGD	1.13502	0.963051	1.13221	0.889913	0.844177	0.829368	1.26013	0.0204281	0.33357	up
ENSOCUP00000027652.1	AT-hook containing transcription factor 1 [Source:HGNC SymbolAcc:HGNC:24618]	AHCTF1	1.1771	1.03229	1.10568	0.881605	0.892368	0.853229	1.26182	0.00615936	0.335512	up
ENSOCUP00000032720.1	nucleoporin 54 [Source:HGNC SymbolAcc:HGNC:17359]	NUP54	1.11842	0.918425	1.16062	0.807595	0.854008	0.86301	1.26652	0.0429754	0.340868	up
ENSOCUP00000013531.2	EH domain containing 4 [Source:HGNC SymbolAcc:HGNC:3245]	EHD4	1.18562	0.997716	1.15675	0.977709	0.79045	0.868946	1.26658	0.042467	0.340934	up
ENSOCUP00000045853.1	annexin A7 [Source:HGNC SymbolAcc:HGNC:545]	ANXA7	1.26602	1.11484	1.18786	1.02739	0.890088	0.893434	1.26959	0.0158754	0.344367	up
ENSOCUP00000012269.2	abhydrolase domain containing 4 [Source:HGNC SymbolAcc:HGNC:20154]	ABHD4	1.25955	1.12484	1.16897	0.991436	0.9361	0.869565	1.27037	0.00895413	0.345251	up
ENSOCUP00000023030.2	centromere protein V [Source:HGNC SymbolAcc:HGNC:29920]	-	1.12021	0.98521	1.17937	0.817975	0.857793	0.907091	1.27177	0.0205546	0.346834	up
ENSOCUP00000012244.3	nucleoporin 210 [Source:HGNC SymbolAcc:HGNC:30052]	NUP210	1.03356	1.16849	0.958904	0.808219	0.855479	0.820548	1.2724	0.023091	0.347554	up
ENSOCUP00000029525.1	sphingomyelin phosphodiesterase 4 [Source:HGNC SymbolAcc:HGNC:32949]	SMPD4	1.33878	1.29272	1.17979	0.934621	0.956909	1.09212	1.27739	0.0155431	0.3532	up
ENSOCUP00000009448.2	D-aminoacyl-tRNA deacylase 1 [Source:HGNC SymbolAcc:HGNC:16219]	-	1.15341	0.968543	1.01071	0.773421	0.794165	0.873262	1.28343	0.0223198	0.360008	up
ENSOCUP00000015142.3	nudix hydrolase 12 [Source:HGNC SymbolAcc:HGNC:18826]	NUDT12	1.18648	1.01198	1.26604	0.990305	0.8215	0.885087	1.28463	0.0463294	0.361349	up
ENSOCUP00000020792.2	butyrophilin like 9 [Source:HGNC SymbolAcc:HGNC:24176]	BTNL9	1.03313	1.21657	1.18106	0.836429	0.917345	0.916802	1.28465	0.0152355	0.361377	up
ENSOCUP00000014873.2	flotillin 1 [Source:HGNC SymbolAcc:HGNC:3757]	FLOT1	1.06915	0.975416	1.22379	0.87123	0.80069	0.871365	1.2851	0.0337232	0.361875	up
ENSOCUP00000023625.1	renin binding protein [Source:HGNC SymbolAcc:HGNC:9959]	RENBP	1.13753	0.917106	1.13785	0.837939	0.751009	0.894753	1.28537	0.0491399	0.362189	up
ENSOCUP00000006531.3	peptidoglycan recognition protein 2 [Source:HGNC SymbolAcc:HGNC:30013]	PGLYRP2	1.26942	1.07122	1.12338	0.856475	0.821583	1.01259	1.28743	0.0366272	0.364498	up
ENSOCUP00000008513.3	laminin subunit alpha 3 [Source:HGNC SymbolAcc:HGNC:6483]	LAMA3	1.08006	1.02754	1.12926	0.864549	0.806142	0.842062	1.28818	0.00206544	0.365331	up
ENSOCUP00000008155.3	secernin 2 [Source:HGNC SymbolAcc:HGNC:30381]	SCRN2	1.24403	1.14627	1.07676	0.973932	0.795076	0.915279	1.29161	0.0218718	0.369171	up
ENSOCUP00000027229.1	macroH2A.1 histone [Source:HGNC SymbolAcc:HGNC:4740]	MACROH2A1	1.24027	1.01544	1.1302	0.765772	0.905369	0.944966	1.29425	0.0387401	0.37212	up
ENSOCUP00000015253.3	annexin A5 [Source:HGNC SymbolAcc:HGNC:543]	ANXA5	1.27571	1.05355	1.20029	0.933229	0.850805	0.941468	1.29501	0.0198466	0.372962	up
ENSOCUP00000034726.1	RAS related 2 [Source:HGNC SymbolAcc:HGNC:17271]	RRAS2	1.16072	0.948187	1.24304	0.897027	0.823076	0.866164	1.29606	0.0476978	0.37413	up
ENSOCUP00000030507.1	Oryctolagus cuniculus OX-2 membrane glycoprotein (LOC100349423), mRNA. [Source:RefSeq mRNAAcc:NM_001329074]	CD200	1.01343	1.14755	1.18547	0.873364	0.860882	0.837674	1.30115	0.00833604	0.379783	up
ENSOCUP00000015210.2	LanC like 1 [Source:HGNC SymbolAcc:HGNC:6508]	LANCL1	1.21287	1.04691	1.22673	0.946191	0.842628	0.886568	1.30318	0.0142209	0.382038	up
ENSOCUP00000016336.1	transmembrane protein 128 [Source:HGNC SymbolAcc:HGNC:28201]	TMEM128	1.1685	1.22014	1.18334	0.850226	0.923822	0.963848	1.30465	0.00161851	0.383657	up
ENSOCUP00000013193.4	collagen type XII alpha 1 chain [Source:HGNC SymbolAcc:HGNC:2188]	COL12A1	1.05621	1.27929	1.24225	0.950288	0.857919	0.926337	1.30835	0.0194397	0.387752	up
ENSOCUP00000005459.3	ring finger and FYVE like domain containing E3 ubiquitin protein ligase [Source:HGNC SymbolAcc:HGNC:24821]	-	1.21865	1.2701	1.29904	0.977492	0.881029	1.03215	1.31034	0.00394113	0.389947	up
ENSOCUP00000002373.2	CTP synthase 2 [Source:HGNC SymbolAcc:HGNC:2520]	CTPS2	1.19874	1.05321	1.13727	0.89987	0.845135	0.841442	1.31038	0.00442189	0.389985	up
ENSOCUP00000007947.2	activin A receptor type 1C [Source:HGNC SymbolAcc:HGNC:18123]	ACVR1C	1.1083	1.24708	1.07912	0.825551	0.881971	0.9131	1.31057	0.00935386	0.390191	up
ENSOCUP00000010215.3	component of oligomeric golgi complex 1 [Source:HGNC SymbolAcc:HGNC:6545]	COG1	1.22807	1.23684	1.25439	1.07456	0.872807	0.890351	1.31066	0.0432375	0.390299	up
ENSOCUP00000036662.1	-	-	1.05734	1.04927	1.05668	0.847108	0.756471	0.80233	1.3148	0.0100178	0.394846	up
ENSOCUP00000043082.1	-	-	1.29958	1.01266	1.10127	0.936709	0.810127	0.839662	1.31974	0.0414349	0.400253	up
ENSOCUP00000009261.2	neuropeptide Y [Source:HGNC SymbolAcc:HGNC:7955]	NPY	1	1.14978	1.163	0.801762	0.859031	0.84141	1.32394	0.007943	0.404842	up
ENSOCUP00000022117.2	5, 3-nucleotidase, cytosolic [Source:HGNC SymbolAcc:HGNC:17144]	NT5C	1.17018	0.964608	1.05798	0.838102	0.773343	0.795181	1.32666	0.0136989	0.407797	up
ENSOCUP00000002439.4	vacuolar protein sorting 13 homolog C [Source:HGNC SymbolAcc:HGNC:23594]	VPS13C	1.20417	1.05569	1.23867	0.895621	0.851197	0.889216	1.32719	0.00763823	0.40838	up
ENSOCUP00000009824.3	-	-	1.09276	1.29834	1.3062	0.951022	0.896118	0.937115	1.32793	0.0132714	0.409182	up
ENSOCUP00000015166.4	alanyl aminopeptidase, membrane [Source:HGNC SymbolAcc:HGNC:500]	ANPEP	1.08629	1.18477	1.14822	0.77868	0.862944	0.925888	1.33175	0.00525474	0.413325	up
ENSOCUP00000046484.1	ATP binding cassette subfamily A member 1 [Source:HGNC SymbolAcc:HGNC:29]	ABCA1	1.27994	0.988858	1.22354	0.873955	0.83844	0.906685	1.33342	0.0332502	0.415133	up
ENSOCUP00000037103.1	calcium voltage-gated channel auxiliary subunit alpha2delta 1 [Source:HGNC SymbolAcc:HGNC:1399]	-	1.01205	1.08454	1.33438	0.866301	0.878453	0.818759	1.33839	0.0436127	0.420498	up
ENSOCUP00000026985.1	transmembrane protein 35B [Source:HGNC SymbolAcc:HGNC:40021]	TMEM35B	1.2214	1.00472	1.0243	0.890651	0.705029	0.829565	1.34024	0.035517	0.422497	up
ENSOCUP00000021719.2	TSR1 ribosome maturation factor [Source:HGNC SymbolAcc:HGNC:25542]	TSR1	1.07868	0.916244	0.951777	0.77665	0.700508	0.720812	1.34065	0.0100617	0.422929	up
ENSOCUP00000015020.2	pyridoxamine 5-phosphate oxidase [Source:HGNC SymbolAcc:HGNC:30260]	PNPO	1.03393	0.960631	1.19938	0.702104	0.865747	0.810232	1.34307	0.033403	0.425538	up
ENSOCUP00000004776.2	G protein subunit alpha 14 [Source:HGNC SymbolAcc:HGNC:4382]	GNA14	1.19582	1.07528	1.28321	0.893666	0.858221	0.875943	1.35256	0.00722568	0.435697	up
ENSOCUP00000029057.1	mitogen-activated protein kinase kinase 1 [Source:HGNC SymbolAcc:HGNC:6840]	MAP2K1	1.34717	1.00487	1.18215	0.925708	0.833726	0.852437	1.35313	0.0402429	0.436299	up
ENSOCUP00000015815.2	lactotransferrin [Source:HGNC SymbolAcc:HGNC:6720]	LTF	1.27498	1.04085	1.08388	0.961707	0.730489	0.812546	1.35731	0.0391608	0.440749	up
ENSOCUP00000012741.3	casein kinase 1 gamma 3 [Source:HGNC SymbolAcc:HGNC:2456]	CSNK1G3	1.06394	1.40035	1.13249	0.977535	0.849078	0.809908	1.36421	0.0489664	0.448068	up
ENSOCUP00000010096.2	Oryctolagus cuniculus carbonic anhydrase 2 (CA2), mRNA. [Source:RefSeq mRNAAcc:NM_001195708]	CA2	0.919354	0.855289	1.05032	0.663263	0.720419	0.679102	1.36949	0.013225	0.453637	up
ENSOCUP00000049221.1	mitochondrial carrier 1 [Source:HGNC SymbolAcc:HGNC:17586]	MTCH1	1.38999	1.04832	1.2284	0.93448	0.826322	0.910176	1.3728	0.0331471	0.45712	up
ENSOCUP00000046050.1	heat shock protein family A (Hsp70) member 12A [Source:HGNC SymbolAcc:HGNC:19022]	HSPA12A	1.13849	1.03737	1.25535	0.832914	0.854137	0.811646	1.3732	0.00837376	0.45754	up
ENSOCUP00000032612.1	hook microtubule tethering protein 1 [Source:HGNC SymbolAcc:HGNC:19884]	HOOK1	1.28452	1.12917	1.27857	0.925595	0.876786	0.881548	1.37569	0.00319837	0.460159	up
ENSOCUP00000047507.1	abhydrolase domain containing 5 [Source:HGNC SymbolAcc:HGNC:21396]	ABHD5	1.37589	1.08193	1.04268	0.831998	0.785271	0.910957	1.38457	0.0436598	0.469434	up
ENSOCUP00000000225.3	-	-	1.09829	1.02448	1.36869	0.857196	0.876113	0.785979	1.3859	0.0401027	0.470818	up
ENSOCUP00000023926.2	metallo-beta-lactamase domain containing 2 [Source:HGNC SymbolAcc:HGNC:33711]	MBLAC2	1.3903	1.0117	1.19039	0.948562	0.859581	0.774744	1.39084	0.0489666	0.475961	up
ENSOCUP00000005740.4	erythrocyte membrane protein band 4.1 [Source:HGNC SymbolAcc:HGNC:3377]	EPB41	1.07473	1.09574	1.18747	0.749512	0.840319	0.814662	1.39653	0.00193448	0.481842	up
ENSOCUP00000034003.1	solute carrier family 66 member 3 [Source:HGNC SymbolAcc:HGNC:28503]	SLC66A3	1.10015	0.952234	1.18028	0.876733	0.645609	0.788906	1.39867	0.0317391	0.484052	up
ENSOCUP00000007272.2	fructosamine 3 kinase [Source:HGNC SymbolAcc:HGNC:24822]	FN3K	1.34943	1.16776	1.24304	0.909984	0.951718	0.824059	1.40006	0.00521295	0.48549	up
ENSOCUP00000037942.1	-	-	1.15919	0.921143	1.19813	0.851651	0.705766	0.77378	1.40634	0.0305188	0.491948	up
ENSOCUP00000001729.3	BCS1 homolog, ubiquinol-cytochrome c reductase complex chaperone [Source:HGNC SymbolAcc:HGNC:1020]	BCS1L	1.34207	1.1885	1.11426	1.02693	0.795488	0.762009	1.41031	0.0297861	0.496009	up
ENSOCUP00000032223.1	hydroxypyruvate isomerase (putative) [Source:HGNC SymbolAcc:HGNC:26948]	HYI	1.24609	1.50391	1.51562	1.20703	0.921875	0.890625	1.41268	0.035969	0.498433	up
ENSOCUP00000002407.3	-	-	1.09976	0.811075	1.10912	0.740228	0.628664	0.764658	1.41546	0.0499799	0.501269	up
ENSOCUP00000011037.3	insulin like growth factor binding protein 1 [Source:HGNC SymbolAcc:HGNC:5469]	IGFBP1	0.965167	1.24383	1.02177	0.714078	0.795356	0.772134	1.41603	0.0231904	0.501852	up
ENSOCUP00000031567.1	THADA armadillo repeat containing [Source:HGNC SymbolAcc:HGNC:19217]	THADA	0.945652	1.11957	1.26087	0.717391	0.836957	0.793478	1.41667	0.02883	0.5025	up
ENSOCUP00000011699.4	bactericidal permeability increasing protein [Source:HGNC SymbolAcc:HGNC:1095]	BPI	1.13848	1.15035	1.13551	0.740851	0.813056	0.861523	1.41769	0.00976294	0.503543	up
ENSOCUP00000045282.1	amine oxidase copper containing 3 [Source:HGNC SymbolAcc:HGNC:550]	AOC3	1.11905	0.937782	1.29114	0.723243	0.78021	0.857053	1.41833	0.0393162	0.504189	up
ENSOCUP00000005061.1	haloacid dehalogenase like hydrolase domain containing 3 [Source:HGNC SymbolAcc:HGNC:28171]	HDHD3	1.22829	1.20513	1.31596	0.917287	0.93962	0.785773	1.41878	0.00326916	0.50465	up
ENSOCUP00000012485.2	Oryctolagus cuniculus caveolin 1, caveolae protein, 22kDa (CAV1), mRNA. [Source:RefSeq mRNAAcc:NM_001111072]	CAV1	1.23809	1.06467	1.22731	0.791411	0.845312	0.846844	1.42137	0.00409281	0.507284	up
ENSOCUP00000032902.1	-	-	0.980681	1.14188	1.14711	0.744418	0.779414	0.771655	1.42439	0.004298	0.510347	up
ENSOCUP00000025972.2	THAP domain containing 11 [Source:HGNC SymbolAcc:HGNC:23194]	THAP11	1.06593	0.961538	1.3022	0.659341	0.851648	0.818681	1.42925	0.0463949	0.515254	up
ENSOCUP00000029390.1	SIL1 nucleotide exchange factor [Source:HGNC SymbolAcc:HGNC:24624]	SIL1	1.07522	1.07522	1.14381	0.778761	0.681416	0.825221	1.44143	0.00220998	0.527504	up
ENSOCUP00000046462.1	integrin linked kinase [Source:HGNC SymbolAcc:HGNC:6040]	ILK	1.40763	1.05151	1.23254	0.853129	0.879532	0.790432	1.46316	0.0213969	0.549086	up
ENSOCUP00000038052.1	isoprenylcysteine carboxyl methyltransferase [Source:HGNC SymbolAcc:HGNC:5350]	ICMT	1.52681	1.18881	1.26107	1.00466	0.74359	0.958042	1.46942	0.0315031	0.55525	up
ENSOCUP00000000016.3	lipase E, hormone sensitive type [Source:HGNC SymbolAcc:HGNC:6621]	LIPE	1.21599	1.0512	1.47142	0.865116	0.772841	0.886186	1.48114	0.0333747	0.566708	up
ENSOCUP00000005452.4	solute carrier family 44 member 3 [Source:HGNC SymbolAcc:HGNC:28689]	SLC44A3	0.915033	1.02941	1.19935	0.77451	0.643791	0.673203	1.50313	0.0186255	0.587965	up
ENSOCUP00000004988.3	phosphoglycerate dehydrogenase [Source:HGNC SymbolAcc:HGNC:8923]	PHGDH	1.55348	1.09823	1.25293	0.903832	0.872642	0.812391	1.50824	0.0323585	0.59287	up
ENSOCUP00000014656.3	fructosamine 3 kinase related protein [Source:HGNC SymbolAcc:HGNC:25700]	FN3KRP	1.52925	1.03208	1.20047	0.891981	0.795283	0.795755	1.51501	0.0463273	0.599325	up
ENSOCUP00000013927.3	NAD(P)HX epimerase [Source:HGNC SymbolAcc:HGNC:18453]	NAXE	1.15888	0.922811	1.34072	0.840402	0.739036	0.672129	1.52001	0.0403056	0.604084	up
ENSOCUP00000014234.3	G protein subunit alpha q [Source:HGNC SymbolAcc:HGNC:4390]	GNAQ	1.27995	0.951941	1.37387	0.828031	0.758293	0.766547	1.53249	0.0323385	0.61588	up
ENSOCUP00000024549.2	-	-	1.51786	1.0287	1.16263	0.848214	0.736607	0.81824	1.54352	0.043758	0.626228	up
ENSOCUP00000033305.1	ATP binding cassette subfamily D member 4 [Source:HGNC SymbolAcc:HGNC:68]	ABCD4	1.60465	1.24419	1.61628	1.14535	0.72093	0.953488	1.58351	0.0339293	0.663122	up
ENSOCUP00000041604.1	-	-	1.24273	1.03952	1.31656	0.740524	0.75646	0.75628	1.59716	0.0320087	0.675504	up
ENSOCUP00000046127.1	-	-	1.41545	1.34551	1.23278	0.839248	0.849687	0.806889	1.60017	0.000802066	0.678223	up
ENSOCUP00000006706.4	phosphoserine aminotransferase 1 [Source:HGNC SymbolAcc:HGNC:19129]	PSAT1	1.31458	0.998922	1.24151	0.724181	0.678402	0.799867	1.61412	0.0114185	0.690745	up
ENSOCUP00000005697.3	integrin linked kinase [Source:HGNC SymbolAcc:HGNC:6040]	ILK	1.52445	1.06631	1.33992	0.914936	0.784327	0.735432	1.61444	0.0254477	0.691036	up
ENSOCUP00000044597.1	haloacid dehalogenase like hydrolase domain containing 2 [Source:HGNC SymbolAcc:HGNC:25364]	HDHD2	1.22797	1.01871	1.21156	0.744147	0.645667	0.717113	1.64137	0.00356152	0.714899	up
ENSOCUP00000004364.3	-	-	0.984156	0.730393	1.02139	0.50647	0.608661	0.548455	1.6446	0.0204936	0.71774	up
ENSOCUP00000045692.1	-	-	1.08155	1.02575	1.48069	0.695279	0.841202	0.630901	1.65545	0.0387053	0.72722	up
ENSOCUP00000003032.3	LRAT domain containing 2 [Source:HGNC SymbolAcc:HGNC:24166]	LRATD2	1.68027	1.67347	1.21088	1.16327	0.843537	0.727891	1.66915	0.039574	0.739117	up
ENSOCUP00000019006.2	peptidase M20 domain containing 2 [Source:HGNC SymbolAcc:HGNC:21408]	PM20D2	1.09726	0.776173	1.22192	0.69038	0.605012	0.548099	1.67907	0.0399144	0.747662	up
ENSOCUP00000045373.1	N-myc downstream regulated 1 [Source:HGNC SymbolAcc:HGNC:7679]	NDRG1	1.33039	1.05512	1.42342	0.72934	0.728269	0.786191	1.69754	0.0096671	0.763442	up
ENSOCUP00000032447.1	Oryctolagus cuniculus aldehyde oxidase 3 (AOX3), mRNA. [Source:RefSeq mRNAAcc:NM_001308460]	-	1.37055	1.15592	1.38866	0.714944	0.673583	0.893087	1.71595	0.00564608	0.779006	up
ENSOCUP00000018734.1	mal, T cell differentiation protein 2 (gene/pseudogene) [Source:HGNC SymbolAcc:HGNC:13634]	MAL2	0.938892	0.981859	1.32495	0.676639	0.620624	0.581477	1.7276	0.0219982	0.788766	up
ENSOCUP00000007350.4	CD300 molecule like family member g [Source:HGNC SymbolAcc:HGNC:30455]	CD300LG	1.34252	1.05637	1.20953	0.569051	0.656421	0.852299	1.73668	0.012294	0.796331	up
ENSOCUP00000013418.2	methyltransferase like 7A [Source:HGNC SymbolAcc:HGNC:24550]	METTL7A	1.3685	1.23896	1.23395	0.78999	0.699607	0.710402	1.7461	0.000477257	0.804134	up
ENSOCUP00000008245.2	S100 calcium binding protein A8 [Source:HGNC SymbolAcc:HGNC:10498]	S100A8	1.0916	0.935572	0.978912	0.450482	0.549259	0.692153	1.77675	0.00649416	0.829244	up
ENSOCUP00000002156.4	CD36 molecule [Source:HGNC SymbolAcc:HGNC:1663]	CD36	1.3912	0.996337	1.37819	0.704344	0.642817	0.762805	1.78473	0.0146487	0.83571	up
ENSOCUP00000015384.4	phosphoenolpyruvate carboxykinase 1 [Source:HGNC SymbolAcc:HGNC:8724]	PCK1	1.34571	1.21917	1.51746	0.76606	0.763831	0.740231	1.79829	0.0191039	0.846628	up
ENSOCUP00000043479.1	-	-	1.01178	0.810264	1.34303	0.646523	0.530327	0.571429	1.8104	0.0411294	0.856305	up
ENSOCUP00000013325.2	Oryctolagus cuniculus cathelicidin antimicrobial peptide (CAMP), mRNA. [Source:RefSeq mRNAAcc:NM_001082305]	CAMP	1.24309	1.22699	0.981502	0.570403	0.654842	0.680522	1.81112	0.00478469	0.856884	up
ENSOCUP00000016335.3	Oryctolagus cuniculus corticostatin-6 (LOC100009136), mRNA. [Source:RefSeq mRNAAcc:NM_001082300]	-	1.16563	1.27717	1.01089	0.478647	0.513314	0.760342	1.97095	0.00850357	0.978888	up
ENSOCUP00000005229.4	alpha-2-macroglobulin [Source:HGNC SymbolAcc:HGNC:7]	A2M	1.3692	1.62656	0.923134	0.734716	0.452966	0.775594	1.9961	0.0466421	0.997185	up
ENSOCUP00000027402.1	Corticostatin-4 [Source:UniProtKB/Swiss-ProtAcc:P01377]	-	1.1909	1.05337	0.909742	0.456662	0.44735	0.657593	2.01972	0.00751638	1.01416	up
ENSOCUP00000017578.2	Prostaglandin-E(2) 9-reductase [Source:UniProtKB/Swiss-ProtAcc:P80508]	AKR1C26	1.33606	1.22392	1.5202	0.642221	0.707383	0.635265	2.05564	0.00144675	1.03959	up
ENSOCUP00000012121.3	-	-	1.22181	1.2069	1.50398	0.661066	0.628057	0.603897	2.07747	0.00227083	1.05483	up
ENSOCUP00000046721.1	N-acylsphingosine amidohydrolase 1 [Source:HGNC SymbolAcc:HGNC:735]	ASAH1	1.81021	1.366	1.31134	0.700261	0.659624	0.697024	2.1817	0.0352032	1.12545	up
ENSOCUP00000018706.2	prostaglandin reductase 1 [Source:HGNC SymbolAcc:HGNC:18429]	PTGR1	1.33352	1.65994	1.64426	0.586591	0.779147	0.652541	2.29786	0.00191772	1.20029	up
High-fat diet: HFD; restricted diet: RD
