# Supplementary material for: Integrated Proteomics and Metabolomics Analysis of Perirenal Adipose Tissue in Obese Rabbits Treated with a Restricted Diet
Source: Biology (Basel). 2021 Apr 12;10(4):321. doi: 10.3390/biology10040321 (PMC8069198; doi:10.3390/biology10040321)
Supplement: Supplementary file 1 [file biology-10-00321-s001.zip › biology-1141680-supplementary/Table S3.xlsx]

## Sheet: Sheet1
GO ID	GO term	GO class	Pvalue	DE proteins annotation in term	DE proteins with GO annotation	Proteins annotation in term	All proteins with GO annotation	Protein ID	Description
GO:0005509	calcium ion binding	MF	0.000358208	22	170	264	4268	ENSOCUP00000005052.4 ENSOCUP00000000533.4 ENSOCUP00000001926.2 ENSOCUP00000041943.1 ENSOCUP00000038539.1 ENSOCUP00000019732.2 ENSOCUP00000017619.3 ENSOCUP00000014803.3 ENSOCUP00000021184.2 ENSOCUP00000009256.3 ENSOCUP00000041963.1 ENSOCUP00000035735.1 ENSOCUP00000003714.3 ENSOCUP00000045351.1 ENSOCUP00000012442.3 ENSOCUP00000010887.2 ENSOCUP00000004974.4 ENSOCUP00000015360.3 ENSOCUP00000013531.2 …	-,FKBP prolyl isomerase 10 [Source:HGNC SymbolAcc:HGNC:18169],Oryctolagus cuniculus very low density lipoprotein receptor (VLDLR), mRNA. [Source:RefSeq mRNAAcc:NM_001082188],versican [Source:HGNC SymbolAcc:HGNC:2464],nucleobindin 2 [Source:HGNC SymbolAcc:
GO:0032403	protein complex binding	MF	0.00107532	11	61	264	4268	ENSOCUP00000020962.2 ENSOCUP00000047084.1 ENSOCUP00000011056.3 ENSOCUP00000029890.1 ENSOCUP00000023360.2 ENSOCUP00000001251.3 ENSOCUP00000000761.3 ENSOCUP00000019631.2 ENSOCUP00000004776.2 ENSOCUP00000014234.3 ENSOCUP00000046127.1	-,filamin C [Source:HGNC SymbolAcc:HGNC:3756],LIM domain and actin binding 1 [Source:HGNC SymbolAcc:HGNC:24636],procollagen C-endopeptidase enhancer [Source:HGNC SymbolAcc:HGNC:8738],-,nestin [Source:HGNC SymbolAcc:HGNC:7756],-,coronin 1C [Source:HGNC Sym
GO:0007166	cell surface receptor signaling pathway	BP	0.00331494	10	60	264	4268	ENSOCUP00000036042.1 ENSOCUP00000012023.2 ENSOCUP00000043148.1 ENSOCUP00000033471.1 ENSOCUP00000017619.3 ENSOCUP00000000633.3 ENSOCUP00000041963.1 ENSOCUP00000035735.1 ENSOCUP00000007947.2 ENSOCUP00000002156.4	Wnt ligand secretion mediator [Source:HGNC SymbolAcc:HGNC:30238],Oryctolagus cuniculus fibroblast growth factor 1 (FGF1), mRNA. [Source:RefSeq mRNAAcc:NM_001171488],frizzled class receptor 4 [Source:HGNC SymbolAcc:HGNC:4042],Fc fragment of IgE receptor Ig [Source:HGNC SymbolAcc:HGNC:3611],adhesion G protein-coupled receptor E5 [Source:HGNC SymbolAcc:HGNC:1711],BAR/IMD domain containing adaptor pr…
GO:0006672	ceramide metabolic process	BP	0.00381252	2	2	264	4268	ENSOCUP00000013600.2 ENSOCUP00000008326.2	-,ORMDL sphingolipid biosynthesis regulator 3 [Source:HGNC SymbolAcc:HGNC:16038]
GO:0002274	myeloid leukocyte activation	BP	0.00381252	2	2	264	4268	ENSOCUP00000030507.1 ENSOCUP00000045373.1	Oryctolagus cuniculus OX-2 membrane glycoprotein (LOC100349423), mRNA. [Source:RefSeq mRNAAcc:NM_001329074],N-myc downstream regulated 1 [Source:HGNC SymbolAcc:HGNC:7679]
GO:0051015	actin filament binding	MF	0.00519294	6	27	264	4268	ENSOCUP00000047084.1 ENSOCUP00000011056.3 ENSOCUP00000023360.2 ENSOCUP00000000761.3 ENSOCUP00000019631.2 ENSOCUP00000046127.1	filamin C [Source:HGNC SymbolAcc:HGNC:3756],LIM domain and actin binding 1 [Source:HGNC SymbolAcc:HGNC:24636],-,-,coronin 1C [Source:HGNC SymbolAcc:HGNC:2254],-
GO:0005615	extracellular space	CC	0.00595039	9	55	264	4268	ENSOCUP00000003988.3 ENSOCUP00000032484.1 ENSOCUP00000020962.2 ENSOCUP00000029890.1 ENSOCUP00000004555.4 ENSOCUP00000015815.2 ENSOCUP00000016335.3 ENSOCUP00000005229.4 ENSOCUP00000027402.1	Alpha-1-acid glycoprotein [Source:UniProtKB/Swiss-ProtAcc:P25227],Oryctolagus cuniculus alpha-1-antiproteinase E (LOC100008986), mRNA. [Source:RefSeq mRNAAcc:NM_001082197],-,procollagen C-endopeptidase enhancer [Source:HGNC SymbolAcc:HGNC:8738],-,lactotransferrin [Source:HGNC SymbolAcc:HGNC:6720],Oryctolagus cuniculus corticostatin-6 (LOC100009136), mRNA. [Source:RefSeq mRNAAcc:NM_001082300],alph…
GO:0016298	lipase activity	MF	0.00655621	4	13	264	4268	ENSOCUP00000007117.3 ENSOCUP00000034279.1 ENSOCUP00000029525.1 ENSOCUP00000000016.3	Oryctolagus cuniculus lipoprotein lipase (LPL), mRNA. [Source:RefSeq mRNAAcc:NM_001177330],ectonucleotide pyrophosphatase/phosphodiesterase 2 [Source:HGNC SymbolAcc:HGNC:3357],sphingomyelin phosphodiesterase 4 [Source:HGNC SymbolAcc:HGNC:32949],lipase E, hormone sensitive type [Source:HGNC SymbolAcc:HGNC:6621]
GO:0006952	defense response	BP	0.00891252	6	30	264	4268	ENSOCUP00000004555.4 ENSOCUP00000011699.4 ENSOCUP00000008245.2 ENSOCUP00000013325.2 ENSOCUP00000016335.3 ENSOCUP00000027402.1	-,bactericidal permeability increasing protein [Source:HGNC SymbolAcc:HGNC:1095],S100 calcium binding protein A8 [Source:HGNC SymbolAcc:HGNC:10498],Oryctolagus cuniculus cathelicidin antimicrobial peptide (CAMP), mRNA. [Source:RefSeq mRNAAcc:NM_001082305]
GO:0031418	L-ascorbic acid binding	MF	0.0103824	3	8	264	4268	ENSOCUP00000008388.2 ENSOCUP00000016915.2 ENSOCUP00000004863.3	prolyl 4-hydroxylase subunit alpha 1 [Source:HGNC SymbolAcc:HGNC:8546],procollagen-lysine,2-oxoglutarate 5-dioxygenase 1 [Source:HGNC SymbolAcc:HGNC:9081],prolyl 3-hydroxylase 1 [Source:HGNC SymbolAcc:HGNC:19316]
GO:0002376	immune system process	BP	0.0105616	9	60	264	4268	ENSOCUP00000003988.3 ENSOCUP00000004555.4 ENSOCUP00000036760.1 ENSOCUP00000034279.1 ENSOCUP00000030507.1 ENSOCUP00000011699.4 ENSOCUP00000045373.1 ENSOCUP00000008245.2 ENSOCUP00000002156.4	Alpha-1-acid glycoprotein [Source:UniProtKB/Swiss-ProtAcc:P25227],-,-,ectonucleotide pyrophosphatase/phosphodiesterase 2 [Source:HGNC SymbolAcc:HGNC:3357],Oryctolagus cuniculus OX-2 membrane glycoprotein (LOC100349423), mRNA. [Source:RefSeq mRNAAcc:NM_001329074],bactericidal permeability increasing protein [Source:HGNC SymbolAcc:HGNC:1095],N-myc downstream regulated 1 [Source:HGNC SymbolAcc:HGNC:…
GO:0007275	multicellular organism development	BP	0.0106802	8	50	264	4268	ENSOCUP00000012822.1 ENSOCUP00000034279.1 ENSOCUP00000035735.1 ENSOCUP00000005866.3 ENSOCUP00000014207.4 ENSOCUP00000008513.3 ENSOCUP00000046127.1 ENSOCUP00000045373.1	sprouty RTK signaling antagonist 1 [Source:HGNC SymbolAcc:HGNC:11269],ectonucleotide pyrophosphatase/phosphodiesterase 2 [Source:HGNC SymbolAcc:HGNC:3357],notch receptor 2 [Source:HGNC SymbolAcc:HGNC:7882],SH3 and PX domains 2B [Source:HGNC SymbolAcc:HGNC:29242],KIAA1217 [Source:HGNC SymbolAcc:HGNC:25428],laminin subunit alpha 3 [Source:HGNC SymbolAcc:HGNC:6483],-,N-myc downstream regulated 1 [So…
GO:0001501	skeletal system development	BP	0.0109693	2	3	264	4268	ENSOCUP00000005866.3 ENSOCUP00000014207.4	SH3 and PX domains 2B [Source:HGNC SymbolAcc:HGNC:29242],KIAA1217 [Source:HGNC SymbolAcc:HGNC:25428]
GO:0005102	receptor binding	MF	0.0133409	7	42	264	4268	ENSOCUP00000012023.2 ENSOCUP00000004555.4 ENSOCUP00000008513.3 ENSOCUP00000009261.2 ENSOCUP00000004776.2 ENSOCUP00000014234.3 ENSOCUP00000008245.2	Oryctolagus cuniculus fibroblast growth factor 1 (FGF1), mRNA. [Source:RefSeq mRNAAcc:NM_001171488],-,laminin subunit alpha 3 [Source:HGNC SymbolAcc:HGNC:6483],neuropeptide Y [Source:HGNC SymbolAcc:HGNC:7955],G protein subunit alpha 14 [Source:HGNC SymbolAcc:HGNC:4382],G protein subunit alpha q [Source:HGNC SymbolAcc:HGNC:4390],S100 calcium binding protein A8 [Source:HGNC SymbolAcc:HGNC:10498]
GO:0008081	phosphoric diester hydrolase activity	MF	0.0179465	4	17	264	4268	ENSOCUP00000034279.1 ENSOCUP00000024379.2 ENSOCUP00000033120.1 ENSOCUP00000029525.1	ectonucleotide pyrophosphatase/phosphodiesterase 2 [Source:HGNC SymbolAcc:HGNC:3357],phosphodiesterase 2A [Source:HGNC SymbolAcc:HGNC:8777],phosphodiesterase 1B [Source:HGNC SymbolAcc:HGNC:8775],sphingomyelin phosphodiesterase 4 [Source:HGNC SymbolAcc:HGNC:32949]
GO:0003779	actin binding	MF	0.0191464	11	86	264	4268	ENSOCUP00000021246.2 ENSOCUP00000047084.1 ENSOCUP00000011056.3 ENSOCUP00000018315.1 ENSOCUP00000023360.2 ENSOCUP00000041963.1 ENSOCUP00000037068.1 ENSOCUP00000000761.3 ENSOCUP00000019631.2 ENSOCUP00000005740.4 ENSOCUP00000046127.1	drebrin 1 [Source:HGNC SymbolAcc:HGNC:2695],filamin C [Source:HGNC SymbolAcc:HGNC:3756],LIM domain and actin binding 1 [Source:HGNC SymbolAcc:HGNC:24636],destrin, actin depolymerizing factor [Source:HGNC SymbolAcc:HGNC:15750],-,microtubule actin crosslinking factor 1 [Source:HGNC SymbolAcc:HGNC:13664],twinfilin actin binding protein 1 [Source:HGNC SymbolAcc:HGNC:9620],-,coronin 1C [Source:HGNC Sy…
GO:0044707	single-multicellular organism process	BP	0.019153	9	66	264	4268	ENSOCUP00000012822.1 ENSOCUP00000034279.1 ENSOCUP00000035735.1 ENSOCUP00000005866.3 ENSOCUP00000014207.4 ENSOCUP00000008513.3 ENSOCUP00000015253.3 ENSOCUP00000046127.1 ENSOCUP00000045373.1	sprouty RTK signaling antagonist 1 [Source:HGNC SymbolAcc:HGNC:11269],ectonucleotide pyrophosphatase/phosphodiesterase 2 [Source:HGNC SymbolAcc:HGNC:3357],notch receptor 2 [Source:HGNC SymbolAcc:HGNC:7882],SH3 and PX domains 2B [Source:HGNC SymbolAcc:HGNC:29242],KIAA1217 [Source:HGNC SymbolAcc:HGNC:25428],laminin subunit alpha 3 [Source:HGNC SymbolAcc:HGNC:6483],annexin A5 [Source:HGNC SymbolAcc:…
GO:0042127	regulation of cell proliferation	BP	0.0202859	3	10	264	4268	ENSOCUP00000027798.1 ENSOCUP00000012822.1 ENSOCUP00000045373.1	Oryctolagus cuniculus testin LIM domain protein (TES), mRNA. [Source:RefSeq mRNAAcc:NM_001171041],sprouty RTK signaling antagonist 1 [Source:HGNC SymbolAcc:HGNC:11269],N-myc downstream regulated 1 [Source:HGNC SymbolAcc:HGNC:7679]
GO:0007009	plasma membrane organization	BP	0.0202859	3	10	264	4268	ENSOCUP00000000633.3 ENSOCUP00000012485.2 ENSOCUP00000045373.1	BAR/IMD domain containing adaptor protein 2 like 1 [Source:HGNC SymbolAcc:HGNC:21649],Oryctolagus cuniculus caveolin 1, caveolae protein, 22kDa (CAV1), mRNA. [Source:RefSeq mRNAAcc:NM_001111072],N-myc downstream regulated 1 [Source:HGNC SymbolAcc:HGNC:7679]
GO:1901136	carbohydrate derivative catabolic process	BP	0.0202859	3	10	264	4268	ENSOCUP00000013600.2 ENSOCUP00000006531.3 ENSOCUP00000022117.2	-,peptidoglycan recognition protein 2 [Source:HGNC SymbolAcc:HGNC:30013],5, 3-nucleotidase, cytosolic [Source:HGNC SymbolAcc:HGNC:17144]
GO:0005540	hyaluronic acid binding	MF	0.0210449	2	4	264	4268	ENSOCUP00000041943.1 ENSOCUP00000034724.1	versican [Source:HGNC SymbolAcc:HGNC:2464],CD44 molecule (Indian blood group) [Source:HGNC SymbolAcc:HGNC:1681]
GO:0048038	quinone binding	MF	0.0210449	2	4	264	4268	ENSOCUP00000011625.3 ENSOCUP00000045282.1	NADH:ubiquinone oxidoreductase core subunit S2 [Source:HGNC SymbolAcc:HGNC:7708],amine oxidase copper containing 3 [Source:HGNC SymbolAcc:HGNC:550]
GO:0042742	defense response to bacterium	BP	0.0210449	2	4	264	4268	ENSOCUP00000011699.4 ENSOCUP00000013325.2	bactericidal permeability increasing protein [Source:HGNC SymbolAcc:HGNC:1095],Oryctolagus cuniculus cathelicidin antimicrobial peptide (CAMP), mRNA. [Source:RefSeq mRNAAcc:NM_001082305]
GO:0016641	oxidoreductase activity, acting on the CH-NH2 group of donors, oxygen as acceptor	MF	0.0210449	2	4	264	4268	ENSOCUP00000015020.2 ENSOCUP00000045282.1	pyridoxamine 5-phosphate oxidase [Source:HGNC SymbolAcc:HGNC:30260],amine oxidase copper containing 3 [Source:HGNC SymbolAcc:HGNC:550]
GO:0012505	endomembrane system	CC	0.0217846	15	133	264	4268	ENSOCUP00000028995.1 ENSOCUP00000008388.2 ENSOCUP00000041433.1 ENSOCUP00000002979.3 ENSOCUP00000011132.4 ENSOCUP00000011427.4 ENSOCUP00000047458.1 ENSOCUP00000038032.1 ENSOCUP00000048425.1 ENSOCUP00000008759.3 ENSOCUP00000016388.3 ENSOCUP00000008326.2 ENSOCUP00000032720.1 ENSOCUP00000010215.3 ENSOCUP00000038052.1	ribosome binding protein 1 [Source:HGNC SymbolAcc:HGNC:10448],prolyl 4-hydroxylase subunit alpha 1 [Source:HGNC SymbolAcc:HGNC:8546],Oryctolagus cuniculus signal sequence receptor subunit 1 (SSR1), mRNA. [Source:RefSeq mRNAAcc:NM_001082753],golgi glycoprotein 1 [Source:HGNC SymbolAcc:HGNC:4316],-,SEC24 homolog D, COPII coat complex component [Source:HGNC SymbolAcc:HGNC:10706],nucleoporin 50 [Sour…
GO:0005576	extracellular region	CC	0.0231925	14	122	264	4268	ENSOCUP00000003988.3 ENSOCUP00000032484.1 ENSOCUP00000012023.2 ENSOCUP00000020962.2 ENSOCUP00000023885.2 ENSOCUP00000029890.1 ENSOCUP00000004555.4 ENSOCUP00000009261.2 ENSOCUP00000015815.2 ENSOCUP00000011037.3 ENSOCUP00000013325.2 ENSOCUP00000016335.3 ENSOCUP00000005229.4 ENSOCUP00000027402.1	Alpha-1-acid glycoprotein [Source:UniProtKB/Swiss-ProtAcc:P25227],Oryctolagus cuniculus alpha-1-antiproteinase E (LOC100008986), mRNA. [Source:RefSeq mRNAAcc:NM_001082197],Oryctolagus cuniculus fibroblast growth factor 1 (FGF1), mRNA. [Source:RefSeq mRNAAcc:NM_001171488],-,insulin like growth factor binding protein 5 [Source:HGNC SymbolAcc:HGNC:5474],procollagen C-endopeptidase enhancer [Source:H…
GO:0006955	immune response	BP	0.0265873	7	48	264	4268	ENSOCUP00000004555.4 ENSOCUP00000036760.1 ENSOCUP00000034279.1 ENSOCUP00000030507.1 ENSOCUP00000011699.4 ENSOCUP00000008245.2 ENSOCUP00000002156.4	-,-,ectonucleotide pyrophosphatase/phosphodiesterase 2 [Source:HGNC SymbolAcc:HGNC:3357],Oryctolagus cuniculus OX-2 membrane glycoprotein (LOC100349423), mRNA. [Source:RefSeq mRNAAcc:NM_001329074],bactericidal permeability increasing protein [Source:HGNC
GO:0005539	glycosaminoglycan binding	MF	0.0266409	3	11	264	4268	ENSOCUP00000041943.1 ENSOCUP00000034724.1 ENSOCUP00000029890.1	versican [Source:HGNC SymbolAcc:HGNC:2464],CD44 molecule (Indian blood group) [Source:HGNC SymbolAcc:HGNC:1681],procollagen C-endopeptidase enhancer [Source:HGNC SymbolAcc:HGNC:8738]
GO:0005515	protein binding	MF	0.0297545	99	1336	264	4268	ENSOCUP00000005052.4 ENSOCUP00000022294.2 ENSOCUP00000018840.2 ENSOCUP00000001351.3 ENSOCUP00000007117.3 ENSOCUP00000018591.1 ENSOCUP00000021246.2 ENSOCUP00000048965.1 ENSOCUP00000036042.1 ENSOCUP00000012023.2 ENSOCUP00000008388.2 ENSOCUP00000001926.2 ENSOCUP00000020223.2 ENSOCUP00000043148.1 ENSOCUP00000020962.2 ENSOCUP00000047084.1 ENSOCUP00000041943.1 ENSOCUP00000020477.2 ENSOCUP00000005945.3 …	-,WW domain containing transcription regulator 1 [Source:HGNC SymbolAcc:HGNC:24042],secreted frizzled related protein 5 [Source:HGNC SymbolAcc:HGNC:10779],SLC9A3 regulator 1 [Source:HGNC SymbolAcc:HGNC:11075],Oryctolagus cuniculus lipoprotein lipase (LPL)
GO:0008092	cytoskeletal protein binding	MF	0.0298358	15	137	264	4268	ENSOCUP00000021246.2 ENSOCUP00000047084.1 ENSOCUP00000011056.3 ENSOCUP00000018315.1 ENSOCUP00000023360.2 ENSOCUP00000015034.4 ENSOCUP00000004619.4 ENSOCUP00000041963.1 ENSOCUP00000037068.1 ENSOCUP00000000761.3 ENSOCUP00000019631.2 ENSOCUP00000031254.1 ENSOCUP00000005740.4 ENSOCUP00000046127.1 ENSOCUP00000008245.2	drebrin 1 [Source:HGNC SymbolAcc:HGNC:2695],filamin C [Source:HGNC SymbolAcc:HGNC:3756],LIM domain and actin binding 1 [Source:HGNC SymbolAcc:HGNC:24636],destrin, actin depolymerizing factor [Source:HGNC SymbolAcc:HGNC:15750],-,kinesin family member 5B [Source:HGNC SymbolAcc:HGNC:6324],Oryctolagus cuniculus microtubule associated protein 1A (MAP1A), mRNA. [Source:RefSeq mRNAAcc:NM_001171311],micr…
GO:0031406	carboxylic acid binding	MF	0.0315873	4	20	264	4268	ENSOCUP00000008388.2 ENSOCUP00000016915.2 ENSOCUP00000004863.3 ENSOCUP00000008245.2	prolyl 4-hydroxylase subunit alpha 1 [Source:HGNC SymbolAcc:HGNC:8546],procollagen-lysine,2-oxoglutarate 5-dioxygenase 1 [Source:HGNC SymbolAcc:HGNC:9081],prolyl 3-hydroxylase 1 [Source:HGNC SymbolAcc:HGNC:19316],S100 calcium binding protein A8 [Source:HGNC SymbolAcc:HGNC:10498]
GO:0031072	heat shock protein binding	MF	0.0336537	2	5	264	4268	ENSOCUP00000048194.1 ENSOCUP00000004178.2	Oryctolagus cuniculus FKBP prolyl isomerase 4 (FKBP4), mRNA. [Source:RefSeq mRNAAcc:NM_001082310],-
GO:0004559	alpha-mannosidase activity	MF	0.0336537	2	5	264	4268	ENSOCUP00000043950.1 ENSOCUP00000010887.2	mannosidase alpha class 2A member 1 [Source:HGNC SymbolAcc:HGNC:6824],mannosidase alpha class 1A member 2 [Source:HGNC SymbolAcc:HGNC:6822]
GO:0001664	G-protein coupled receptor binding	MF	0.0336537	2	5	264	4268	ENSOCUP00000004776.2 ENSOCUP00000014234.3	G protein subunit alpha 14 [Source:HGNC SymbolAcc:HGNC:4382],G protein subunit alpha q [Source:HGNC SymbolAcc:HGNC:4390]
GO:0009790	embryo development	BP	0.0336537	2	5	264	4268	ENSOCUP00000014207.4 ENSOCUP00000008513.3	KIAA1217 [Source:HGNC SymbolAcc:HGNC:25428],laminin subunit alpha 3 [Source:HGNC SymbolAcc:HGNC:6483]
GO:0016055	Wnt signaling pathway	BP	0.033932	3	12	264	4268	ENSOCUP00000036042.1 ENSOCUP00000043148.1 ENSOCUP00000041963.1	Wnt ligand secretion mediator [Source:HGNC SymbolAcc:HGNC:30238],frizzled class receptor 4 [Source:HGNC SymbolAcc:HGNC:4042],microtubule actin crosslinking factor 1 [Source:HGNC SymbolAcc:HGNC:13664]
GO:0004872	receptor activity	MF	0.0354653	9	68	264	4268	ENSOCUP00000001926.2 ENSOCUP00000043148.1 ENSOCUP00000033471.1 ENSOCUP00000017619.3 ENSOCUP00000036760.1 ENSOCUP00000034279.1 ENSOCUP00000035735.1 ENSOCUP00000024103.2 ENSOCUP00000007947.2	Oryctolagus cuniculus very low density lipoprotein receptor (VLDLR), mRNA. [Source:RefSeq mRNAAcc:NM_001082188],frizzled class receptor 4 [Source:HGNC SymbolAcc:HGNC:4042],Fc fragment of IgE receptor Ig [Source:HGNC SymbolAcc:HGNC:3611],adhesion G protein-coupled receptor E5 [Source:HGNC SymbolAcc:HGNC:1711],-,ectonucleotide pyrophosphatase/phosphodiesterase 2 [Source:HGNC SymbolAcc:HGNC:3357],no…
GO:0005544	calcium-dependent phospholipid binding	MF	0.0421448	3	13	264	4268	ENSOCUP00000015360.3 ENSOCUP00000045853.1 ENSOCUP00000015253.3	annexin A3 [Source:HGNC SymbolAcc:HGNC:541],annexin A7 [Source:HGNC SymbolAcc:HGNC:545],annexin A5 [Source:HGNC SymbolAcc:HGNC:543]
GO:2000026	regulation of multicellular organismal development	BP	0.0421448	3	13	264	4268	ENSOCUP00000012822.1 ENSOCUP00000034279.1 ENSOCUP00000008513.3	sprouty RTK signaling antagonist 1 [Source:HGNC SymbolAcc:HGNC:11269],ectonucleotide pyrophosphatase/phosphodiesterase 2 [Source:HGNC SymbolAcc:HGNC:3357],laminin subunit alpha 3 [Source:HGNC SymbolAcc:HGNC:6483]
GO:0048731	system development	BP	0.0424687	6	42	264	4268	ENSOCUP00000012822.1 ENSOCUP00000034279.1 ENSOCUP00000005866.3 ENSOCUP00000014207.4 ENSOCUP00000046127.1 ENSOCUP00000045373.1	sprouty RTK signaling antagonist 1 [Source:HGNC SymbolAcc:HGNC:11269],ectonucleotide pyrophosphatase/phosphodiesterase 2 [Source:HGNC SymbolAcc:HGNC:3357],SH3 and PX domains 2B [Source:HGNC SymbolAcc:HGNC:29242],KIAA1217 [Source:HGNC SymbolAcc:HGNC:25428],-,N-myc downstream regulated 1 [Source:HGNC SymbolAcc:HGNC:7679]
GO:0005543	phospholipid binding	MF	0.0424687	6	42	264	4268	ENSOCUP00000005866.3 ENSOCUP00000042531.1 ENSOCUP00000031592.1 ENSOCUP00000015360.3 ENSOCUP00000045853.1 ENSOCUP00000015253.3	SH3 and PX domains 2B [Source:HGNC SymbolAcc:HGNC:29242],sorting nexin 3 [Source:HGNC SymbolAcc:HGNC:11174],sorting nexin 9 [Source:HGNC SymbolAcc:HGNC:14973],annexin A3 [Source:HGNC SymbolAcc:HGNC:541],annexin A7 [Source:HGNC SymbolAcc:HGNC:545],annexin A5 [Source:HGNC SymbolAcc:HGNC:543]
GO:0051239	regulation of multicellular organismal process	BP	0.0433081	4	22	264	4268	ENSOCUP00000012822.1 ENSOCUP00000034279.1 ENSOCUP00000008513.3 ENSOCUP00000015253.3	sprouty RTK signaling antagonist 1 [Source:HGNC SymbolAcc:HGNC:11269],ectonucleotide pyrophosphatase/phosphodiesterase 2 [Source:HGNC SymbolAcc:HGNC:3357],laminin subunit alpha 3 [Source:HGNC SymbolAcc:HGNC:6483],annexin A5 [Source:HGNC SymbolAcc:HGNC:543]
GO:0005518	collagen binding	MF	0.048446	2	6	264	4268	ENSOCUP00000020962.2 ENSOCUP00000029890.1	-,procollagen C-endopeptidase enhancer [Source:HGNC SymbolAcc:HGNC:8738]
GO:0005794	Golgi apparatus	CC	0.0498809	5	33	264	4268	ENSOCUP00000002979.3 ENSOCUP00000011132.4 ENSOCUP00000038032.1 ENSOCUP00000008759.3 ENSOCUP00000010215.3	golgi glycoprotein 1 [Source:HGNC SymbolAcc:HGNC:4316],-,BICD cargo adaptor 2 [Source:HGNC SymbolAcc:HGNC:17208],-,component of oligomeric golgi complex 1 [Source:HGNC SymbolAcc:HGNC:6545]
GO:0055082	cellular chemical homeostasis	BP	0.0512554	3	14	264	4268	ENSOCUP00000042092.1 ENSOCUP00000008326.2 ENSOCUP00000012121.3	Oryctolagus cuniculus aconitase 1 (ACO1), mRNA. [Source:RefSeq mRNAAcc:NM_001082315],ORMDL sphingolipid biosynthesis regulator 3 [Source:HGNC SymbolAcc:HGNC:16038],-
GO:0004465	lipoprotein lipase activity	MF	0.0618557	1	1	264	4268	ENSOCUP00000007117.3	Oryctolagus cuniculus lipoprotein lipase (LPL), mRNA. [Source:RefSeq mRNAAcc:NM_001177330]
GO:0017147	Wnt-protein binding	MF	0.0618557	1	1	264	4268	ENSOCUP00000036042.1	Wnt ligand secretion mediator [Source:HGNC SymbolAcc:HGNC:30238]
GO:0030229	very-low-density lipoprotein particle receptor activity	MF	0.0618557	1	1	264	4268	ENSOCUP00000001926.2	Oryctolagus cuniculus very low density lipoprotein receptor (VLDLR), mRNA. [Source:RefSeq mRNAAcc:NM_001082188]
GO:0006689	ganglioside catabolic process	BP	0.0618557	1	1	264	4268	ENSOCUP00000013600.2	-
GO:0042813	Wnt-activated receptor activity	MF	0.0618557	1	1	264	4268	ENSOCUP00000043148.1	frizzled class receptor 4 [Source:HGNC SymbolAcc:HGNC:4042]
GO:0015910	peroxisomal long-chain fatty acid import	BP	0.0618557	1	1	264	4268	ENSOCUP00000004172.2	ATP binding cassette subfamily D member 3 [Source:HGNC SymbolAcc:HGNC:67]
GO:0016504	peptidase activator activity	MF	0.0618557	1	1	264	4268	ENSOCUP00000029890.1	procollagen C-endopeptidase enhancer [Source:HGNC SymbolAcc:HGNC:8738]
GO:0031105	septin complex	CC	0.0618557	1	1	264	4268	ENSOCUP00000027380.1	septin 6 [Source:HGNC SymbolAcc:HGNC:15848]
GO:0047617	acyl-CoA hydrolase activity	MF	0.0618557	1	1	264	4268	ENSOCUP00000037353.1	acyl-CoA thioesterase 8 [Source:HGNC SymbolAcc:HGNC:15919]
GO:0030836	positive regulation of actin filament depolymerization	BP	0.0618557	1	1	264	4268	ENSOCUP00000018315.1	destrin, actin depolymerizing factor [Source:HGNC SymbolAcc:HGNC:15750]
GO:0046626	regulation of insulin receptor signaling pathway	BP	0.0618557	1	1	264	4268	ENSOCUP00000000633.3	BAR/IMD domain containing adaptor protein 2 like 1 [Source:HGNC SymbolAcc:HGNC:21649]
GO:0001759	organ induction	BP	0.0618557	1	1	264	4268	ENSOCUP00000012822.1	sprouty RTK signaling antagonist 1 [Source:HGNC SymbolAcc:HGNC:11269]
GO:0070373	negative regulation of ERK1 and ERK2 cascade	BP	0.0618557	1	1	264	4268	ENSOCUP00000012822.1	sprouty RTK signaling antagonist 1 [Source:HGNC SymbolAcc:HGNC:11269]
GO:0004622	lysophospholipase activity	MF	0.0618557	1	1	264	4268	ENSOCUP00000034279.1	ectonucleotide pyrophosphatase/phosphodiesterase 2 [Source:HGNC SymbolAcc:HGNC:3357]
GO:0008375	acetylglucosaminyltransferase activity	MF	0.0618557	1	1	264	4268	ENSOCUP00000037416.1	Oryctolagus cuniculus alpha-1,3-mannosyl-glycoprotein 2-beta-N-acetylglucosaminyltransferase (MGAT1), mRNA. [Source:RefSeq mRNAAcc:NM_001082745]
GO:0001654	eye development	BP	0.0618557	1	1	264	4268	ENSOCUP00000005866.3	SH3 and PX domains 2B [Source:HGNC SymbolAcc:HGNC:29242]
GO:0060348	bone development	BP	0.0618557	1	1	264	4268	ENSOCUP00000005866.3	SH3 and PX domains 2B [Source:HGNC SymbolAcc:HGNC:29242]
GO:0071800	podosome assembly	BP	0.0618557	1	1	264	4268	ENSOCUP00000005866.3	SH3 and PX domains 2B [Source:HGNC SymbolAcc:HGNC:29242]
GO:0018400	peptidyl-proline hydroxylation to 3-hydroxy-L-proline	BP	0.0618557	1	1	264	4268	ENSOCUP00000048425.1	cartilage associated protein [Source:HGNC SymbolAcc:HGNC:2379]
GO:0000922	spindle pole	CC	0.0618557	1	1	264	4268	ENSOCUP00000031254.1	tubulin gamma complex associated protein 3 [Source:HGNC SymbolAcc:HGNC:18598]
GO:0043015	gamma-tubulin binding	MF	0.0618557	1	1	264	4268	ENSOCUP00000031254.1	tubulin gamma complex associated protein 3 [Source:HGNC SymbolAcc:HGNC:18598]
GO:0004571	mannosyl-oligosaccharide 1,2-alpha-mannosidase activity	MF	0.0618557	1	1	264	4268	ENSOCUP00000010887.2	mannosidase alpha class 1A member 2 [Source:HGNC SymbolAcc:HGNC:6822]
GO:0003994	aconitate hydratase activity	MF	0.0618557	1	1	264	4268	ENSOCUP00000042092.1	Oryctolagus cuniculus aconitase 1 (ACO1), mRNA. [Source:RefSeq mRNAAcc:NM_001082315]
GO:0010040	response to iron(II) ion	BP	0.0618557	1	1	264	4268	ENSOCUP00000042092.1	Oryctolagus cuniculus aconitase 1 (ACO1), mRNA. [Source:RefSeq mRNAAcc:NM_001082315]
GO:0000281	mitotic cytokinesis	BP	0.0618557	1	1	264	4268	ENSOCUP00000031592.1	sorting nexin 9 [Source:HGNC SymbolAcc:HGNC:14973]
GO:0048706	embryonic skeletal system development	BP	0.0618557	1	1	264	4268	ENSOCUP00000014207.4	KIAA1217 [Source:HGNC SymbolAcc:HGNC:25428]
GO:0090156	cellular sphingolipid homeostasis	BP	0.0618557	1	1	264	4268	ENSOCUP00000008326.2	ORMDL sphingolipid biosynthesis regulator 3 [Source:HGNC SymbolAcc:HGNC:16038]
GO:0006098	pentose-phosphate shunt	BP	0.0618557	1	1	264	4268	ENSOCUP00000012653.4	phosphogluconate dehydrogenase [Source:HGNC SymbolAcc:HGNC:8891]
GO:0016846	carbon-sulfur lyase activity	MF	0.0618557	1	1	264	4268	ENSOCUP00000023030.2	centromere protein V [Source:HGNC SymbolAcc:HGNC:29920]
GO:0050290	sphingomyelin phosphodiesterase D activity	MF	0.0618557	1	1	264	4268	ENSOCUP00000029525.1	sphingomyelin phosphodiesterase 4 [Source:HGNC SymbolAcc:HGNC:32949]
GO:0043031	negative regulation of macrophage activation	BP	0.0618557	1	1	264	4268	ENSOCUP00000030507.1	Oryctolagus cuniculus OX-2 membrane glycoprotein (LOC100349423), mRNA. [Source:RefSeq mRNAAcc:NM_001329074]
GO:0031931	TORC1 complex	CC	0.0618557	1	1	264	4268	ENSOCUP00000043082.1	-
GO:0004733	pyridoxamine-phosphate oxidase activity	MF	0.0618557	1	1	264	4268	ENSOCUP00000015020.2	pyridoxamine 5-phosphate oxidase [Source:HGNC SymbolAcc:HGNC:30260]
GO:0008615	pyridoxine biosynthetic process	BP	0.0618557	1	1	264	4268	ENSOCUP00000015020.2	pyridoxamine 5-phosphate oxidase [Source:HGNC SymbolAcc:HGNC:30260]
GO:0034551	mitochondrial respiratory chain complex III assembly	BP	0.0618557	1	1	264	4268	ENSOCUP00000001729.3	BCS1 homolog, ubiquinol-cytochrome c reductase complex chaperone [Source:HGNC SymbolAcc:HGNC:1020]
GO:0004671	protein C-terminal S-isoprenylcysteine carboxyl O-methyltransferase activity	MF	0.0618557	1	1	264	4268	ENSOCUP00000038052.1	isoprenylcysteine carboxyl methyltransferase [Source:HGNC SymbolAcc:HGNC:5350]
GO:0006481	C-terminal protein methylation	BP	0.0618557	1	1	264	4268	ENSOCUP00000038052.1	isoprenylcysteine carboxyl methyltransferase [Source:HGNC SymbolAcc:HGNC:5350]
GO:0008203	cholesterol metabolic process	BP	0.0618557	1	1	264	4268	ENSOCUP00000000016.3	lipase E, hormone sensitive type [Source:HGNC SymbolAcc:HGNC:6621]
GO:0032287	peripheral nervous system myelin maintenance	BP	0.0618557	1	1	264	4268	ENSOCUP00000045373.1	N-myc downstream regulated 1 [Source:HGNC SymbolAcc:HGNC:7679]
GO:0045576	mast cell activation	BP	0.0618557	1	1	264	4268	ENSOCUP00000045373.1	N-myc downstream regulated 1 [Source:HGNC SymbolAcc:HGNC:7679]
GO:0045056	transcytosis	BP	0.0618557	1	1	264	4268	ENSOCUP00000018734.1	mal, T cell differentiation protein 2 (gene/pseudogene) [Source:HGNC SymbolAcc:HGNC:13634]
GO:0005520	insulin-like growth factor binding	MF	0.0651055	2	7	264	4268	ENSOCUP00000023885.2 ENSOCUP00000011037.3	insulin like growth factor binding protein 5 [Source:HGNC SymbolAcc:HGNC:5474],insulin like growth factor binding protein 1 [Source:HGNC SymbolAcc:HGNC:5469]
GO:0006879	cellular iron ion homeostasis	BP	0.0651055	2	7	264	4268	ENSOCUP00000042092.1 ENSOCUP00000012121.3	Oryctolagus cuniculus aconitase 1 (ACO1), mRNA. [Source:RefSeq mRNAAcc:NM_001082315],-
GO:0004114	3',5'-cyclic-nucleotide phosphodiesterase activity	MF	0.0651055	2	7	264	4268	ENSOCUP00000024379.2 ENSOCUP00000033120.1	phosphodiesterase 2A [Source:HGNC SymbolAcc:HGNC:8777],phosphodiesterase 1B [Source:HGNC SymbolAcc:HGNC:8775]
GO:0015631	tubulin binding	MF	0.0751719	5	37	264	4268	ENSOCUP00000015034.4 ENSOCUP00000004619.4 ENSOCUP00000041963.1 ENSOCUP00000031254.1 ENSOCUP00000008245.2	kinesin family member 5B [Source:HGNC SymbolAcc:HGNC:6324],Oryctolagus cuniculus microtubule associated protein 1A (MAP1A), mRNA. [Source:RefSeq mRNAAcc:NM_001171311],microtubule actin crosslinking factor 1 [Source:HGNC SymbolAcc:HGNC:13664],tubulin gamma complex associated protein 3 [Source:HGNC SymbolAcc:HGNC:18598],S100 calcium binding protein A8 [Source:HGNC SymbolAcc:HGNC:10498]
GO:0001558	regulation of cell growth	BP	0.0833466	2	8	264	4268	ENSOCUP00000023885.2 ENSOCUP00000011037.3	insulin like growth factor binding protein 5 [Source:HGNC SymbolAcc:HGNC:5474],insulin like growth factor binding protein 1 [Source:HGNC SymbolAcc:HGNC:5469]
GO:0030247	polysaccharide binding	MF	0.0833466	2	8	264	4268	ENSOCUP00000036760.1 ENSOCUP00000034279.1	-,ectonucleotide pyrophosphatase/phosphodiesterase 2 [Source:HGNC SymbolAcc:HGNC:3357]
GO:0030334	regulation of cell migration	BP	0.0833466	2	8	264	4268	ENSOCUP00000034279.1 ENSOCUP00000008513.3	ectonucleotide pyrophosphatase/phosphodiesterase 2 [Source:HGNC SymbolAcc:HGNC:3357],laminin subunit alpha 3 [Source:HGNC SymbolAcc:HGNC:6483]
GO:0006891	intra-Golgi vesicle-mediated transport	BP	0.0833466	2	8	264	4268	ENSOCUP00000034226.1 ENSOCUP00000010215.3	thyroid hormone receptor interactor 11 [Source:HGNC SymbolAcc:HGNC:12305],component of oligomeric golgi complex 1 [Source:HGNC SymbolAcc:HGNC:6545]
GO:0005635	nuclear envelope	CC	0.0836286	3	17	264	4268	ENSOCUP00000047458.1 ENSOCUP00000016388.3 ENSOCUP00000032720.1	nucleoporin 50 [Source:HGNC SymbolAcc:HGNC:8065],Sad1 and UNC84 domain containing 2 [Source:HGNC SymbolAcc:HGNC:14210],nucleoporin 54 [Source:HGNC SymbolAcc:HGNC:17359]
GO:0008017	microtubule binding	MF	0.0910509	4	28	264	4268	ENSOCUP00000015034.4 ENSOCUP00000004619.4 ENSOCUP00000041963.1 ENSOCUP00000008245.2	kinesin family member 5B [Source:HGNC SymbolAcc:HGNC:6324],Oryctolagus cuniculus microtubule associated protein 1A (MAP1A), mRNA. [Source:RefSeq mRNAAcc:NM_001171311],microtubule actin crosslinking factor 1 [Source:HGNC SymbolAcc:HGNC:13664],S100 calcium binding protein A8 [Source:HGNC SymbolAcc:HGNC:10498]
GO:0046872	metal ion binding	MF	0.0928525	44	559	264	4268	ENSOCUP00000005052.4 ENSOCUP00000018591.1 ENSOCUP00000008388.2 ENSOCUP00000000533.4 ENSOCUP00000001926.2 ENSOCUP00000027798.1 ENSOCUP00000041943.1 ENSOCUP00000038539.1 ENSOCUP00000011056.3 ENSOCUP00000000845.3 ENSOCUP00000019732.2 ENSOCUP00000017619.3 ENSOCUP00000012460.4 ENSOCUP00000016915.2 ENSOCUP00000011427.4 ENSOCUP00000014803.3 ENSOCUP00000004863.3 ENSOCUP00000009757.4 ENSOCUP00000021184.2 …	-,PDZ and LIM domain 4 [Source:HGNC SymbolAcc:HGNC:16501],prolyl 4-hydroxylase subunit alpha 1 [Source:HGNC SymbolAcc:HGNC:8546],FKBP prolyl isomerase 10 [Source:HGNC SymbolAcc:HGNC:18169],Oryctolagus cuniculus very low density lipoprotein receptor (VLDLR
GO:0038024	cargo receptor activity	MF	0.0959585	3	18	264	4268	ENSOCUP00000001926.2 ENSOCUP00000036760.1 ENSOCUP00000034279.1	Oryctolagus cuniculus very low density lipoprotein receptor (VLDLR), mRNA. [Source:RefSeq mRNAAcc:NM_001082188],-,ectonucleotide pyrophosphatase/phosphodiesterase 2 [Source:HGNC SymbolAcc:HGNC:3357]
GO:0005643	nuclear pore	CC	0.102911	2	9	264	4268	ENSOCUP00000047458.1 ENSOCUP00000032720.1	nucleoporin 50 [Source:HGNC SymbolAcc:HGNC:8065],nucleoporin 54 [Source:HGNC SymbolAcc:HGNC:17359]
GO:1901565	organonitrogen compound catabolic process	BP	0.108978	3	19	264	4268	ENSOCUP00000013600.2 ENSOCUP00000009448.2 ENSOCUP00000006531.3	-,D-aminoacyl-tRNA deacylase 1 [Source:HGNC SymbolAcc:HGNC:16219],peptidoglycan recognition protein 2 [Source:HGNC SymbolAcc:HGNC:30013]
GO:0009605	response to external stimulus	BP	0.110894	4	30	264	4268	ENSOCUP00000034279.1 ENSOCUP00000011699.4 ENSOCUP00000008245.2 ENSOCUP00000013325.2	ectonucleotide pyrophosphatase/phosphodiesterase 2 [Source:HGNC SymbolAcc:HGNC:3357],bactericidal permeability increasing protein [Source:HGNC SymbolAcc:HGNC:1095],S100 calcium binding protein A8 [Source:HGNC SymbolAcc:HGNC:10498],Oryctolagus cuniculus cathelicidin antimicrobial peptide (CAMP), mRNA. [Source:RefSeq mRNAAcc:NM_001082305]
GO:0005104	fibroblast growth factor receptor binding	MF	0.119899	1	2	264	4268	ENSOCUP00000012023.2	Oryctolagus cuniculus fibroblast growth factor 1 (FGF1), mRNA. [Source:RefSeq mRNAAcc:NM_001171488]
GO:0008543	fibroblast growth factor receptor signaling pathway	BP	0.119899	1	2	264	4268	ENSOCUP00000012023.2	Oryctolagus cuniculus fibroblast growth factor 1 (FGF1), mRNA. [Source:RefSeq mRNAAcc:NM_001171488]
GO:0004656	procollagen-proline 4-dioxygenase activity	MF	0.119899	1	2	264	4268	ENSOCUP00000008388.2	prolyl 4-hydroxylase subunit alpha 1 [Source:HGNC SymbolAcc:HGNC:8546]
GO:0003989	acetyl-CoA carboxylase activity	MF	0.119899	1	2	264	4268	ENSOCUP00000012460.4	acetyl-CoA carboxylase alpha [Source:HGNC SymbolAcc:HGNC:84]
GO:0006637	acyl-CoA metabolic process	BP	0.119899	1	2	264	4268	ENSOCUP00000037353.1	acyl-CoA thioesterase 8 [Source:HGNC SymbolAcc:HGNC:15919]
GO:0046580	negative regulation of Ras protein signal transduction	BP	0.119899	1	2	264	4268	ENSOCUP00000012822.1	sprouty RTK signaling antagonist 1 [Source:HGNC SymbolAcc:HGNC:11269]
GO:0005528	FK506 binding	MF	0.119899	1	2	264	4268	ENSOCUP00000048194.1	Oryctolagus cuniculus FKBP prolyl isomerase 4 (FKBP4), mRNA. [Source:RefSeq mRNAAcc:NM_001082310]
GO:0019215	intermediate filament binding	MF	0.119899	1	2	264	4268	ENSOCUP00000001251.3	nestin [Source:HGNC SymbolAcc:HGNC:7756]
GO:0007507	heart development	BP	0.119899	1	2	264	4268	ENSOCUP00000005866.3	SH3 and PX domains 2B [Source:HGNC SymbolAcc:HGNC:29242]
GO:0007020	microtubule nucleation	BP	0.119899	1	2	264	4268	ENSOCUP00000031254.1	tubulin gamma complex associated protein 3 [Source:HGNC SymbolAcc:HGNC:18598]
GO:0032040	small-subunit processome	CC	0.119899	1	2	264	4268	ENSOCUP00000013914.3	-
GO:0019478	D-amino acid catabolic process	BP	0.119899	1	2	264	4268	ENSOCUP00000009448.2	D-aminoacyl-tRNA deacylase 1 [Source:HGNC SymbolAcc:HGNC:16219]
GO:0008745	N-acetylmuramoyl-L-alanine amidase activity	MF	0.119899	1	2	264	4268	ENSOCUP00000006531.3	peptidoglycan recognition protein 2 [Source:HGNC SymbolAcc:HGNC:30013]
GO:0009253	peptidoglycan catabolic process	BP	0.119899	1	2	264	4268	ENSOCUP00000006531.3	peptidoglycan recognition protein 2 [Source:HGNC SymbolAcc:HGNC:30013]
GO:0050819	negative regulation of coagulation	BP	0.119899	1	2	264	4268	ENSOCUP00000015253.3	annexin A5 [Source:HGNC SymbolAcc:HGNC:543]
GO:0003883	CTP synthase activity	MF	0.119899	1	2	264	4268	ENSOCUP00000002373.2	CTP synthase 2 [Source:HGNC SymbolAcc:HGNC:2520]
GO:0004675	transmembrane receptor protein serine/threonine kinase activity	MF	0.119899	1	2	264	4268	ENSOCUP00000007947.2	activin A receptor type 1C [Source:HGNC SymbolAcc:HGNC:18123]
GO:0005179	hormone activity	MF	0.119899	1	2	264	4268	ENSOCUP00000009261.2	neuropeptide Y [Source:HGNC SymbolAcc:HGNC:7955]
GO:0009264	deoxyribonucleotide catabolic process	BP	0.119899	1	2	264	4268	ENSOCUP00000022117.2	5, 3-nucleotidase, cytosolic [Source:HGNC SymbolAcc:HGNC:17144]
GO:0001530	lipopolysaccharide binding	MF	0.119899	1	2	264	4268	ENSOCUP00000011699.4	bactericidal permeability increasing protein [Source:HGNC SymbolAcc:HGNC:1095]
GO:0050829	defense response to Gram-negative bacterium	BP	0.119899	1	2	264	4268	ENSOCUP00000011699.4	bactericidal permeability increasing protein [Source:HGNC SymbolAcc:HGNC:1095]
GO:0007416	synapse assembly	BP	0.119899	1	2	264	4268	ENSOCUP00000046127.1	-
GO:0097178	ruffle assembly	BP	0.119899	1	2	264	4268	ENSOCUP00000046127.1	-
GO:0035662	Toll-like receptor 4 binding	MF	0.119899	1	2	264	4268	ENSOCUP00000008245.2	S100 calcium binding protein A8 [Source:HGNC SymbolAcc:HGNC:10498]
GO:0050544	arachidonic acid binding	MF	0.119899	1	2	264	4268	ENSOCUP00000008245.2	S100 calcium binding protein A8 [Source:HGNC SymbolAcc:HGNC:10498]
GO:0050786	RAGE receptor binding	MF	0.119899	1	2	264	4268	ENSOCUP00000008245.2	S100 calcium binding protein A8 [Source:HGNC SymbolAcc:HGNC:10498]
GO:0004611	phosphoenolpyruvate carboxykinase activity	MF	0.119899	1	2	264	4268	ENSOCUP00000015384.4	phosphoenolpyruvate carboxykinase 1 [Source:HGNC SymbolAcc:HGNC:8724]
GO:0004888	transmembrane signaling receptor activity	MF	0.121478	4	31	264	4268	ENSOCUP00000043148.1 ENSOCUP00000033471.1 ENSOCUP00000017619.3 ENSOCUP00000007947.2	frizzled class receptor 4 [Source:HGNC SymbolAcc:HGNC:4042],Fc fragment of IgE receptor Ig [Source:HGNC SymbolAcc:HGNC:3611],adhesion G protein-coupled receptor E5 [Source:HGNC SymbolAcc:HGNC:1711],activin A receptor type 1C [Source:HGNC SymbolAcc:HGNC:18123]
GO:0030117	membrane coat	CC	0.121478	4	31	264	4268	ENSOCUP00000011427.4 ENSOCUP00000000974.3 ENSOCUP00000045044.1 ENSOCUP00000008759.3	SEC24 homolog D, COPII coat complex component [Source:HGNC SymbolAcc:HGNC:10706],coatomer protein complex subunit beta 2 [Source:HGNC SymbolAcc:HGNC:2232],adaptor related protein complex 3 subunit beta 1 [Source:HGNC SymbolAcc:HGNC:566],-
GO:0031683	G-protein beta/gamma-subunit complex binding	MF	0.123568	2	10	264	4268	ENSOCUP00000004776.2 ENSOCUP00000014234.3	G protein subunit alpha 14 [Source:HGNC SymbolAcc:HGNC:4382],G protein subunit alpha q [Source:HGNC SymbolAcc:HGNC:4390]
GO:0044448	cell cortex part	CC	0.123568	2	10	264	4268	ENSOCUP00000027380.1 ENSOCUP00000000156.2	septin 6 [Source:HGNC SymbolAcc:HGNC:15848],exocyst complex component 6 [Source:HGNC SymbolAcc:HGNC:23196]
GO:0004620	phospholipase activity	MF	0.123568	2	10	264	4268	ENSOCUP00000034279.1 ENSOCUP00000029525.1	ectonucleotide pyrophosphatase/phosphodiesterase 2 [Source:HGNC SymbolAcc:HGNC:3357],sphingomyelin phosphodiesterase 4 [Source:HGNC SymbolAcc:HGNC:32949]
GO:0016192	vesicle-mediated transport	BP	0.130132	11	109	264	4268	ENSOCUP00000011427.4 ENSOCUP00000034226.1 ENSOCUP00000000974.3 ENSOCUP00000045044.1 ENSOCUP00000031592.1 ENSOCUP00000018922.2 ENSOCUP00000000156.2 ENSOCUP00000013531.2 ENSOCUP00000010215.3 ENSOCUP00000046127.1 ENSOCUP00000018734.1	SEC24 homolog D, COPII coat complex component [Source:HGNC SymbolAcc:HGNC:10706],thyroid hormone receptor interactor 11 [Source:HGNC SymbolAcc:HGNC:12305],coatomer protein complex subunit beta 2 [Source:HGNC SymbolAcc:HGNC:2232],adaptor related protein complex 3 subunit beta 1 [Source:HGNC SymbolAcc:HGNC:566],sorting nexin 9 [Source:HGNC SymbolAcc:HGNC:14973],SFT2 domain containing 2 [Source:HGNC…
GO:0044283	small molecule biosynthetic process	BP	0.132478	4	32	264	4268	ENSOCUP00000012460.4 ENSOCUP00000009757.4 ENSOCUP00000015020.2 ENSOCUP00000015384.4	acetyl-CoA carboxylase alpha [Source:HGNC SymbolAcc:HGNC:84],sterol-C5-desaturase [Source:HGNC SymbolAcc:HGNC:10547],pyridoxamine 5-phosphate oxidase [Source:HGNC SymbolAcc:HGNC:30260],phosphoenolpyruvate carboxykinase 1 [Source:HGNC SymbolAcc:HGNC:8724]
GO:0005996	monosaccharide metabolic process	BP	0.136877	3	21	264	4268	ENSOCUP00000043950.1 ENSOCUP00000045692.1 ENSOCUP00000015384.4	mannosidase alpha class 2A member 1 [Source:HGNC SymbolAcc:HGNC:6824],-,phosphoenolpyruvate carboxykinase 1 [Source:HGNC SymbolAcc:HGNC:8724]
GO:0030246	carbohydrate binding	MF	0.136877	3	21	264	4268	ENSOCUP00000036760.1 ENSOCUP00000034279.1 ENSOCUP00000045692.1	-,ectonucleotide pyrophosphatase/phosphodiesterase 2 [Source:HGNC SymbolAcc:HGNC:3357],-
GO:0051536	iron-sulfur cluster binding	MF	0.145107	2	11	264	4268	ENSOCUP00000046668.1 ENSOCUP00000032447.1	elongator acetyltransferase complex subunit 3 [Source:HGNC SymbolAcc:HGNC:20696],Oryctolagus cuniculus aldehyde oxidase 3 (AOX3), mRNA. [Source:RefSeq mRNAAcc:NM_001308460]
GO:0072359	circulatory system development	BP	0.145107	2	11	264	4268	ENSOCUP00000034279.1 ENSOCUP00000005866.3	ectonucleotide pyrophosphatase/phosphodiesterase 2 [Source:HGNC SymbolAcc:HGNC:3357],SH3 and PX domains 2B [Source:HGNC SymbolAcc:HGNC:29242]
GO:0008064	regulation of actin polymerization or depolymerization	BP	0.155634	4	34	264	4268	ENSOCUP00000011056.3 ENSOCUP00000018315.1 ENSOCUP00000000633.3 ENSOCUP00000037068.1	LIM domain and actin binding 1 [Source:HGNC SymbolAcc:HGNC:24636],destrin, actin depolymerizing factor [Source:HGNC SymbolAcc:HGNC:15750],BAR/IMD domain containing adaptor protein 2 like 1 [Source:HGNC SymbolAcc:HGNC:21649],twinfilin actin binding protein 1 [Source:HGNC SymbolAcc:HGNC:9620]
GO:0007167	enzyme linked receptor protein signaling pathway	BP	0.166904	3	23	264	4268	ENSOCUP00000012023.2 ENSOCUP00000000633.3 ENSOCUP00000007947.2	Oryctolagus cuniculus fibroblast growth factor 1 (FGF1), mRNA. [Source:RefSeq mRNAAcc:NM_001171488],BAR/IMD domain containing adaptor protein 2 like 1 [Source:HGNC SymbolAcc:HGNC:21649],activin A receptor type 1C [Source:HGNC SymbolAcc:HGNC:18123]
GO:0006633	fatty acid biosynthetic process	BP	0.167342	2	12	264	4268	ENSOCUP00000012460.4 ENSOCUP00000009757.4	acetyl-CoA carboxylase alpha [Source:HGNC SymbolAcc:HGNC:84],sterol-C5-desaturase [Source:HGNC SymbolAcc:HGNC:10547]
GO:0042254	ribosome biogenesis	BP	0.167342	2	12	264	4268	ENSOCUP00000013914.3 ENSOCUP00000021719.2	-,TSR1 ribosome maturation factor [Source:HGNC SymbolAcc:HGNC:25542]
GO:0048646	anatomical structure formation involved in morphogenesis	BP	0.167342	2	12	264	4268	ENSOCUP00000012822.1 ENSOCUP00000034279.1	sprouty RTK signaling antagonist 1 [Source:HGNC SymbolAcc:HGNC:11269],ectonucleotide pyrophosphatase/phosphodiesterase 2 [Source:HGNC SymbolAcc:HGNC:3357]
GO:0022603	regulation of anatomical structure morphogenesis	BP	0.167342	2	12	264	4268	ENSOCUP00000012822.1 ENSOCUP00000034279.1	sprouty RTK signaling antagonist 1 [Source:HGNC SymbolAcc:HGNC:11269],ectonucleotide pyrophosphatase/phosphodiesterase 2 [Source:HGNC SymbolAcc:HGNC:3357]
GO:1901615	organic hydroxy compound metabolic process	BP	0.167342	2	12	264	4268	ENSOCUP00000015020.2 ENSOCUP00000000016.3	pyridoxamine 5-phosphate oxidase [Source:HGNC SymbolAcc:HGNC:30260],lipase E, hormone sensitive type [Source:HGNC SymbolAcc:HGNC:6621]
GO:0006468	protein phosphorylation	BP	0.167745	14	153	264	4268	ENSOCUP00000006973.2 ENSOCUP00000048117.1 ENSOCUP00000025227.2 ENSOCUP00000012822.1 ENSOCUP00000030246.1 ENSOCUP00000001483.4 ENSOCUP00000011119.3 ENSOCUP00000008078.3 ENSOCUP00000007947.2 ENSOCUP00000009824.3 ENSOCUP00000029057.1 ENSOCUP00000012741.3 ENSOCUP00000046462.1 ENSOCUP00000005697.3	eukaryotic elongation factor 2 kinase [Source:HGNC SymbolAcc:HGNC:24615],homeodomain interacting protein kinase 1 [Source:HGNC SymbolAcc:HGNC:19006],pre-mRNA processing factor 4B [Source:HGNC SymbolAcc:HGNC:17346],sprouty RTK signaling antagonist 1 [Source:HGNC SymbolAcc:HGNC:11269],AP2 associated kinase 1 [Source:HGNC SymbolAcc:HGNC:19679],platelet derived growth factor receptor beta [Source:HGN…
GO:0008374	O-acyltransferase activity	MF	0.174364	1	3	264	4268	ENSOCUP00000004915.3	glyceronephosphate O-acyltransferase [Source:HGNC SymbolAcc:HGNC:4416]
GO:0008285	negative regulation of cell proliferation	BP	0.174364	1	3	264	4268	ENSOCUP00000012822.1	sprouty RTK signaling antagonist 1 [Source:HGNC SymbolAcc:HGNC:11269]
GO:0004528	phosphodiesterase I activity	MF	0.174364	1	3	264	4268	ENSOCUP00000034279.1	ectonucleotide pyrophosphatase/phosphodiesterase 2 [Source:HGNC SymbolAcc:HGNC:3357]
GO:0045765	regulation of angiogenesis	BP	0.174364	1	3	264	4268	ENSOCUP00000034279.1	ectonucleotide pyrophosphatase/phosphodiesterase 2 [Source:HGNC SymbolAcc:HGNC:3357]
GO:0006289	nucleotide-excision repair	BP	0.174364	1	3	264	4268	ENSOCUP00000009532.3	XPC complex subunit, DNA damage recognition and repair factor [Source:HGNC SymbolAcc:HGNC:12816]
GO:0032456	endocytic recycling	BP	0.174364	1	3	264	4268	ENSOCUP00000013531.2	EH domain containing 4 [Source:HGNC SymbolAcc:HGNC:3245]
GO:0045995	regulation of embryonic development	BP	0.174364	1	3	264	4268	ENSOCUP00000008513.3	laminin subunit alpha 3 [Source:HGNC SymbolAcc:HGNC:6483]
GO:0008253	5'-nucleotidase activity	MF	0.174364	1	3	264	4268	ENSOCUP00000022117.2	5, 3-nucleotidase, cytosolic [Source:HGNC SymbolAcc:HGNC:17144]
GO:0010181	FMN binding	MF	0.174364	1	3	264	4268	ENSOCUP00000015020.2	pyridoxamine 5-phosphate oxidase [Source:HGNC SymbolAcc:HGNC:30260]
GO:0008131	primary amine oxidase activity	MF	0.174364	1	3	264	4268	ENSOCUP00000045282.1	amine oxidase copper containing 3 [Source:HGNC SymbolAcc:HGNC:550]
GO:0070836	caveola assembly	BP	0.174364	1	3	264	4268	ENSOCUP00000012485.2	Oryctolagus cuniculus caveolin 1, caveolae protein, 22kDa (CAV1), mRNA. [Source:RefSeq mRNAAcc:NM_001111072]
GO:0008199	ferric iron binding	MF	0.174364	1	3	264	4268	ENSOCUP00000012121.3	-
GO:0044431	Golgi apparatus part	CC	0.182582	3	24	264	4268	ENSOCUP00000002979.3 ENSOCUP00000008759.3 ENSOCUP00000010215.3	golgi glycoprotein 1 [Source:HGNC SymbolAcc:HGNC:4316],-,component of oligomeric golgi complex 1 [Source:HGNC SymbolAcc:HGNC:6545]
GO:0048193	Golgi vesicle transport	BP	0.182582	3	24	264	4268	ENSOCUP00000011427.4 ENSOCUP00000034226.1 ENSOCUP00000010215.3	SEC24 homolog D, COPII coat complex component [Source:HGNC SymbolAcc:HGNC:10706],thyroid hormone receptor interactor 11 [Source:HGNC SymbolAcc:HGNC:12305],component of oligomeric golgi complex 1 [Source:HGNC SymbolAcc:HGNC:6545]
GO:0052689	carboxylic ester hydrolase activity	MF	0.190105	2	13	264	4268	ENSOCUP00000007117.3 ENSOCUP00000034279.1	Oryctolagus cuniculus lipoprotein lipase (LPL), mRNA. [Source:RefSeq mRNAAcc:NM_001177330],ectonucleotide pyrophosphatase/phosphodiesterase 2 [Source:HGNC SymbolAcc:HGNC:3357]
GO:0002682	regulation of immune system process	BP	0.190105	2	13	264	4268	ENSOCUP00000003988.3 ENSOCUP00000030507.1	Alpha-1-acid glycoprotein [Source:UniProtKB/Swiss-ProtAcc:P25227],Oryctolagus cuniculus OX-2 membrane glycoprotein (LOC100349423), mRNA. [Source:RefSeq mRNAAcc:NM_001329074]
GO:0005507	copper ion binding	MF	0.190105	2	13	264	4268	ENSOCUP00000000845.3 ENSOCUP00000045282.1	lysyl oxidase like 1 [Source:HGNC SymbolAcc:HGNC:6665],amine oxidase copper containing 3 [Source:HGNC SymbolAcc:HGNC:550]
GO:0000786	nucleosome	CC	0.190105	2	13	264	4268	ENSOCUP00000027229.1 ENSOCUP00000043479.1	macroH2A.1 histone [Source:HGNC SymbolAcc:HGNC:4740],-
GO:1901681	sulfur compound binding	MF	0.190105	2	13	264	4268	ENSOCUP00000029890.1 ENSOCUP00000012372.2	procollagen C-endopeptidase enhancer [Source:HGNC SymbolAcc:HGNC:8738],acyl-CoA binding domain containing 3 [Source:HGNC SymbolAcc:HGNC:15453]
GO:0048513	animal organ development	BP	0.190105	2	13	264	4268	ENSOCUP00000012822.1 ENSOCUP00000005866.3	sprouty RTK signaling antagonist 1 [Source:HGNC SymbolAcc:HGNC:11269],SH3 and PX domains 2B [Source:HGNC SymbolAcc:HGNC:29242]
GO:0016020	membrane	CC	0.191182	40	529	264	4268	ENSOCUP00000007625.1 ENSOCUP00000028995.1 ENSOCUP00000009052.2 ENSOCUP00000043148.1 ENSOCUP00000009607.3 ENSOCUP00000041433.1 ENSOCUP00000002979.3 ENSOCUP00000033471.1 ENSOCUP00000034724.1 ENSOCUP00000017619.3 ENSOCUP00000004172.2 ENSOCUP00000011427.4 ENSOCUP00000038815.1 ENSOCUP00000012822.1 ENSOCUP00000032894.1 ENSOCUP00000012372.2 ENSOCUP00000018861.3 ENSOCUP00000036973.1 ENSOCUP00000006562.2 …	aquaporin 4 [Source:HGNC SymbolAcc:HGNC:637],ribosome binding protein 1 [Source:HGNC SymbolAcc:HGNC:10448],natriuretic peptide receptor 3 [Source:HGNC SymbolAcc:HGNC:7945],frizzled class receptor 4 [Source:HGNC SymbolAcc:HGNC:4042],transmembrane protein 87A [Source:HGNC SymbolAcc:HGNC:24522],Oryctolagus cuniculus signal sequence receptor subunit 1 (SSR1), mRNA. [Source:RefSeq mRNAAcc:NM_001082753…
GO:0044085	cellular component biogenesis	BP	0.193863	11	116	264	4268	ENSOCUP00000011056.3 ENSOCUP00000000633.3 ENSOCUP00000037068.1 ENSOCUP00000005866.3 ENSOCUP00000031254.1 ENSOCUP00000013914.3 ENSOCUP00000021719.2 ENSOCUP00000001729.3 ENSOCUP00000012485.2 ENSOCUP00000046127.1 ENSOCUP00000043479.1	LIM domain and actin binding 1 [Source:HGNC SymbolAcc:HGNC:24636],BAR/IMD domain containing adaptor protein 2 like 1 [Source:HGNC SymbolAcc:HGNC:21649],twinfilin actin binding protein 1 [Source:HGNC SymbolAcc:HGNC:9620],SH3 and PX domains 2B [Source:HGNC SymbolAcc:HGNC:29242],tubulin gamma complex associated protein 3 [Source:HGNC SymbolAcc:HGNC:18598],-,TSR1 ribosome maturation factor [Source:HG…
GO:0005488	binding	MF	0.196477	171	2596	264	4268	ENSOCUP00000005052.4 ENSOCUP00000022294.2 ENSOCUP00000018840.2 ENSOCUP00000001351.3 ENSOCUP00000007117.3 ENSOCUP00000018591.1 ENSOCUP00000021246.2 ENSOCUP00000048965.1 ENSOCUP00000036042.1 ENSOCUP00000012023.2 ENSOCUP00000008388.2 ENSOCUP00000000533.4 ENSOCUP00000001926.2 ENSOCUP00000020223.2 ENSOCUP00000043148.1 ENSOCUP00000020962.2 ENSOCUP00000047084.1 ENSOCUP00000006557.3 ENSOCUP00000027798.1 …	-,WW domain containing transcription regulator 1 [Source:HGNC SymbolAcc:HGNC:24042],secreted frizzled related protein 5 [Source:HGNC SymbolAcc:HGNC:10779],SLC9A3 regulator 1 [Source:HGNC SymbolAcc:HGNC:11075],Oryctolagus cuniculus lipoprotein lipase (LPL)
GO:0006954	inflammatory response	BP	0.213247	2	14	264	4268	ENSOCUP00000004555.4 ENSOCUP00000008245.2	-,S100 calcium binding protein A8 [Source:HGNC SymbolAcc:HGNC:10498]
GO:0035091	phosphatidylinositol binding	MF	0.215007	3	26	264	4268	ENSOCUP00000005866.3 ENSOCUP00000042531.1 ENSOCUP00000031592.1	SH3 and PX domains 2B [Source:HGNC SymbolAcc:HGNC:29242],sorting nexin 3 [Source:HGNC SymbolAcc:HGNC:11174],sorting nexin 9 [Source:HGNC SymbolAcc:HGNC:14973]
GO:0009653	anatomical structure morphogenesis	BP	0.215007	3	26	264	4268	ENSOCUP00000012822.1 ENSOCUP00000034279.1 ENSOCUP00000046127.1	sprouty RTK signaling antagonist 1 [Source:HGNC SymbolAcc:HGNC:11269],ectonucleotide pyrophosphatase/phosphodiesterase 2 [Source:HGNC SymbolAcc:HGNC:3357],-
GO:0032947	protein complex scaffold	MF	0.22547	1	4	264	4268	ENSOCUP00000001351.3	SLC9A3 regulator 1 [Source:HGNC SymbolAcc:HGNC:11075]
GO:0042803	protein homodimerization activity	MF	0.22547	1	4	264	4268	ENSOCUP00000004172.2	ATP binding cassette subfamily D member 3 [Source:HGNC SymbolAcc:HGNC:67]
GO:0004075	biotin carboxylase activity	MF	0.22547	1	4	264	4268	ENSOCUP00000012460.4	acetyl-CoA carboxylase alpha [Source:HGNC SymbolAcc:HGNC:84]
GO:0000062	fatty-acyl-CoA binding	MF	0.22547	1	4	264	4268	ENSOCUP00000012372.2	acyl-CoA binding domain containing 3 [Source:HGNC SymbolAcc:HGNC:15453]
GO:0007219	Notch signaling pathway	BP	0.22547	1	4	264	4268	ENSOCUP00000035735.1	notch receptor 2 [Source:HGNC SymbolAcc:HGNC:7882]
GO:0006013	mannose metabolic process	BP	0.22547	1	4	264	4268	ENSOCUP00000043950.1	mannosidase alpha class 2A member 1 [Source:HGNC SymbolAcc:HGNC:6824]
GO:0043065	positive regulation of apoptotic process	BP	0.22547	1	4	264	4268	ENSOCUP00000005553.3	BCL2 associated X, apoptosis regulator [Source:HGNC SymbolAcc:HGNC:959]
GO:0003810	protein-glutamine gamma-glutamyltransferase activity	MF	0.22547	1	4	264	4268	ENSOCUP00000015000.3	erythrocyte membrane protein band 4.2 [Source:HGNC SymbolAcc:HGNC:3381]
GO:0005639	integral component of nuclear inner membrane	CC	0.22547	1	4	264	4268	ENSOCUP00000016388.3	Sad1 and UNC84 domain containing 2 [Source:HGNC SymbolAcc:HGNC:14210]
GO:0004859	phospholipase inhibitor activity	MF	0.22547	1	4	264	4268	ENSOCUP00000015360.3	annexin A3 [Source:HGNC SymbolAcc:HGNC:541]
GO:0004616	phosphogluconate dehydrogenase (decarboxylating) activity	MF	0.22547	1	4	264	4268	ENSOCUP00000012653.4	phosphogluconate dehydrogenase [Source:HGNC SymbolAcc:HGNC:8891]
GO:0031929	TOR signaling	BP	0.22547	1	4	264	4268	ENSOCUP00000043082.1	-
GO:0030866	cortical actin cytoskeleton organization	BP	0.22547	1	4	264	4268	ENSOCUP00000005740.4	erythrocyte membrane protein band 4.1 [Source:HGNC SymbolAcc:HGNC:3377]
GO:0009308	amine metabolic process	BP	0.22547	1	4	264	4268	ENSOCUP00000045282.1	amine oxidase copper containing 3 [Source:HGNC SymbolAcc:HGNC:550]
GO:0006826	iron ion transport	BP	0.22547	1	4	264	4268	ENSOCUP00000012121.3	-
GO:0005506	iron ion binding	MF	0.226519	5	49	264	4268	ENSOCUP00000008388.2 ENSOCUP00000016915.2 ENSOCUP00000004863.3 ENSOCUP00000009757.4 ENSOCUP00000012121.3	prolyl 4-hydroxylase subunit alpha 1 [Source:HGNC SymbolAcc:HGNC:8546],procollagen-lysine,2-oxoglutarate 5-dioxygenase 1 [Source:HGNC SymbolAcc:HGNC:9081],prolyl 3-hydroxylase 1 [Source:HGNC SymbolAcc:HGNC:19316],sterol-C5-desaturase [Source:HGNC SymbolAcc:HGNC:10547],-
GO:0016746	transferase activity, transferring acyl groups	MF	0.231654	3	27	264	4268	ENSOCUP00000004915.3 ENSOCUP00000046668.1 ENSOCUP00000015000.3	glyceronephosphate O-acyltransferase [Source:HGNC SymbolAcc:HGNC:4416],elongator acetyltransferase complex subunit 3 [Source:HGNC SymbolAcc:HGNC:20696],erythrocyte membrane protein band 4.2 [Source:HGNC SymbolAcc:HGNC:3381]
GO:0004871	signal transducer activity	MF	0.233667	7	76	264	4268	ENSOCUP00000043148.1 ENSOCUP00000033471.1 ENSOCUP00000017619.3 ENSOCUP00000040401.1 ENSOCUP00000007947.2 ENSOCUP00000004776.2 ENSOCUP00000014234.3	frizzled class receptor 4 [Source:HGNC SymbolAcc:HGNC:4042],Fc fragment of IgE receptor Ig [Source:HGNC SymbolAcc:HGNC:3611],adhesion G protein-coupled receptor E5 [Source:HGNC SymbolAcc:HGNC:1711],-,activin A receptor type 1C [Source:HGNC SymbolAcc:HGNC:18123],G protein subunit alpha 14 [Source:HGNC SymbolAcc:HGNC:4382],G protein subunit alpha q [Source:HGNC SymbolAcc:HGNC:4390]
GO:0005044	scavenger receptor activity	MF	0.236634	2	15	264	4268	ENSOCUP00000036760.1 ENSOCUP00000034279.1	-,ectonucleotide pyrophosphatase/phosphodiesterase 2 [Source:HGNC SymbolAcc:HGNC:3357]
GO:0071495	cellular response to endogenous stimulus	BP	0.236634	2	15	264	4268	ENSOCUP00000012023.2 ENSOCUP00000000633.3	Oryctolagus cuniculus fibroblast growth factor 1 (FGF1), mRNA. [Source:RefSeq mRNAAcc:NM_001171488],BAR/IMD domain containing adaptor protein 2 like 1 [Source:HGNC SymbolAcc:HGNC:21649]
GO:0048519	negative regulation of biological process	BP	0.243253	5	51	264	4268	ENSOCUP00000011056.3 ENSOCUP00000012822.1 ENSOCUP00000037068.1 ENSOCUP00000015253.3 ENSOCUP00000030507.1	LIM domain and actin binding 1 [Source:HGNC SymbolAcc:HGNC:24636],sprouty RTK signaling antagonist 1 [Source:HGNC SymbolAcc:HGNC:11269],twinfilin actin binding protein 1 [Source:HGNC SymbolAcc:HGNC:9620],annexin A5 [Source:HGNC SymbolAcc:HGNC:543],Oryctolagus cuniculus OX-2 membrane glycoprotein (LOC100349423), mRNA. [Source:RefSeq mRNAAcc:NM_001329074]
GO:0000226	microtubule cytoskeleton organization	BP	0.260147	2	16	264	4268	ENSOCUP00000004619.4 ENSOCUP00000031254.1	Oryctolagus cuniculus microtubule associated protein 1A (MAP1A), mRNA. [Source:RefSeq mRNAAcc:NM_001171311],tubulin gamma complex associated protein 3 [Source:HGNC SymbolAcc:HGNC:18598]
GO:0016042	lipid catabolic process	BP	0.260147	2	16	264	4268	ENSOCUP00000013600.2 ENSOCUP00000000016.3	-,lipase E, hormone sensitive type [Source:HGNC SymbolAcc:HGNC:6621]
GO:0007169	transmembrane receptor protein tyrosine kinase signaling pathway	BP	0.260147	2	16	264	4268	ENSOCUP00000012023.2 ENSOCUP00000000633.3	Oryctolagus cuniculus fibroblast growth factor 1 (FGF1), mRNA. [Source:RefSeq mRNAAcc:NM_001171488],BAR/IMD domain containing adaptor protein 2 like 1 [Source:HGNC SymbolAcc:HGNC:21649]
GO:0030834	regulation of actin filament depolymerization	BP	0.260147	2	16	264	4268	ENSOCUP00000011056.3 ENSOCUP00000018315.1	LIM domain and actin binding 1 [Source:HGNC SymbolAcc:HGNC:24636],destrin, actin depolymerizing factor [Source:HGNC SymbolAcc:HGNC:15750]
GO:0022008	neurogenesis	BP	0.260147	2	16	264	4268	ENSOCUP00000046127.1 ENSOCUP00000045373.1	-,N-myc downstream regulated 1 [Source:HGNC SymbolAcc:HGNC:7679]
GO:0008289	lipid binding	MF	0.261086	8	82	264	4268	ENSOCUP00000005866.3 ENSOCUP00000042531.1 ENSOCUP00000031592.1 ENSOCUP00000015360.3 ENSOCUP00000045853.1 ENSOCUP00000015253.3 ENSOCUP00000011699.4 ENSOCUP00000008245.2	SH3 and PX domains 2B [Source:HGNC SymbolAcc:HGNC:29242],sorting nexin 3 [Source:HGNC SymbolAcc:HGNC:11174],sorting nexin 9 [Source:HGNC SymbolAcc:HGNC:14973],annexin A3 [Source:HGNC SymbolAcc:HGNC:541],annexin A7 [Source:HGNC SymbolAcc:HGNC:545],annexin A5 [Source:HGNC SymbolAcc:HGNC:543],bactericidal permeability increasing protein [Source:HGNC SymbolAcc:HGNC:1095],S100 calcium binding protein …
GO:0071822	protein complex subunit organization	BP	0.261086	8	82	264	4268	ENSOCUP00000011056.3 ENSOCUP00000018315.1 ENSOCUP00000000633.3 ENSOCUP00000037068.1 ENSOCUP00000005866.3 ENSOCUP00000031254.1 ENSOCUP00000001729.3 ENSOCUP00000043479.1	LIM domain and actin binding 1 [Source:HGNC SymbolAcc:HGNC:24636],destrin, actin depolymerizing factor [Source:HGNC SymbolAcc:HGNC:15750],BAR/IMD domain containing adaptor protein 2 like 1 [Source:HGNC SymbolAcc:HGNC:21649],twinfilin actin binding protein 1 [Source:HGNC SymbolAcc:HGNC:9620],SH3 and PX domains 2B [Source:HGNC SymbolAcc:HGNC:29242],tubulin gamma complex associated protein 3 [Source…
GO:0005923	bicellular tight junction	CC	0.273424	1	5	264	4268	ENSOCUP00000022194.1	tight junction associated protein 1 [Source:HGNC SymbolAcc:HGNC:17949]
GO:0051014	actin filament severing	BP	0.273424	1	5	264	4268	ENSOCUP00000018315.1	destrin, actin depolymerizing factor [Source:HGNC SymbolAcc:HGNC:15750]
GO:0005125	cytokine activity	MF	0.273424	1	5	264	4268	ENSOCUP00000004555.4	-
GO:0005977	glycogen metabolic process	BP	0.273424	1	5	264	4268	ENSOCUP00000041718.1	Oryctolagus cuniculus phosphorylase kinase regulatory subunit alpha 2 (PHKA2), mRNA. [Source:RefSeq mRNAAcc:NM_001135681]
GO:0000042	protein targeting to Golgi	BP	0.273424	1	5	264	4268	ENSOCUP00000034226.1	thyroid hormone receptor interactor 11 [Source:HGNC SymbolAcc:HGNC:12305]
GO:0004551	nucleotide diphosphatase activity	MF	0.273424	1	5	264	4268	ENSOCUP00000034279.1	ectonucleotide pyrophosphatase/phosphodiesterase 2 [Source:HGNC SymbolAcc:HGNC:3357]
GO:0005815	microtubule organizing center	CC	0.273424	1	5	264	4268	ENSOCUP00000031254.1	tubulin gamma complex associated protein 3 [Source:HGNC SymbolAcc:HGNC:18598]
GO:0030126	COPI vesicle coat	CC	0.273424	1	5	264	4268	ENSOCUP00000008759.3	-
GO:0018149	peptide cross-linking	BP	0.273424	1	5	264	4268	ENSOCUP00000015000.3	erythrocyte membrane protein band 4.2 [Source:HGNC SymbolAcc:HGNC:3381]
GO:0034993	LINC complex	CC	0.273424	1	5	264	4268	ENSOCUP00000016388.3	Sad1 and UNC84 domain containing 2 [Source:HGNC SymbolAcc:HGNC:14210]
GO:0003684	damaged DNA binding	MF	0.273424	1	5	264	4268	ENSOCUP00000009532.3	XPC complex subunit, DNA damage recognition and repair factor [Source:HGNC SymbolAcc:HGNC:12816]
GO:0030155	regulation of cell adhesion	BP	0.273424	1	5	264	4268	ENSOCUP00000008513.3	laminin subunit alpha 3 [Source:HGNC SymbolAcc:HGNC:6483]
GO:0016805	dipeptidase activity	MF	0.273424	1	5	264	4268	ENSOCUP00000008155.3	secernin 2 [Source:HGNC SymbolAcc:HGNC:30381]
GO:0017119	Golgi transport complex	CC	0.273424	1	5	264	4268	ENSOCUP00000010215.3	component of oligomeric golgi complex 1 [Source:HGNC SymbolAcc:HGNC:6545]
GO:0048029	monosaccharide binding	MF	0.273424	1	5	264	4268	ENSOCUP00000045692.1	-
GO:0006094	gluconeogenesis	BP	0.273424	1	5	264	4268	ENSOCUP00000015384.4	phosphoenolpyruvate carboxykinase 1 [Source:HGNC SymbolAcc:HGNC:8724]
GO:0050896	response to stimulus	BP	0.282531	35	472	264	4268	ENSOCUP00000036042.1 ENSOCUP00000012023.2 ENSOCUP00000043148.1 ENSOCUP00000033471.1 ENSOCUP00000017619.3 ENSOCUP00000000633.3 ENSOCUP00000012822.1 ENSOCUP00000004555.4 ENSOCUP00000036760.1 ENSOCUP00000040401.1 ENSOCUP00000041963.1 ENSOCUP00000034279.1 ENSOCUP00000035735.1 ENSOCUP00000021867.2 ENSOCUP00000006592.2 ENSOCUP00000042092.1 ENSOCUP00000005906.4 ENSOCUP00000009532.3 ENSOCUP00000024379.2 …	Wnt ligand secretion mediator [Source:HGNC SymbolAcc:HGNC:30238],Oryctolagus cuniculus fibroblast growth factor 1 (FGF1), mRNA. [Source:RefSeq mRNAAcc:NM_001171488],frizzled class receptor 4 [Source:HGNC SymbolAcc:HGNC:4042],Fc fragment of IgE receptor Ig [Source:HGNC SymbolAcc:HGNC:3611],adhesion G protein-coupled receptor E5 [Source:HGNC SymbolAcc:HGNC:1711],BAR/IMD domain containing adaptor pr…
GO:0030120	vesicle coat	CC	0.283683	2	17	264	4268	ENSOCUP00000011427.4 ENSOCUP00000008759.3	SEC24 homolog D, COPII coat complex component [Source:HGNC SymbolAcc:HGNC:10706],-
GO:0048468	cell development	BP	0.283683	2	17	264	4268	ENSOCUP00000046127.1 ENSOCUP00000045373.1	-,N-myc downstream regulated 1 [Source:HGNC SymbolAcc:HGNC:7679]
GO:0005783	endoplasmic reticulum	CC	0.287934	6	64	264	4268	ENSOCUP00000028995.1 ENSOCUP00000008388.2 ENSOCUP00000041433.1 ENSOCUP00000048425.1 ENSOCUP00000008326.2 ENSOCUP00000038052.1	ribosome binding protein 1 [Source:HGNC SymbolAcc:HGNC:10448],prolyl 4-hydroxylase subunit alpha 1 [Source:HGNC SymbolAcc:HGNC:8546],Oryctolagus cuniculus signal sequence receptor subunit 1 (SSR1), mRNA. [Source:RefSeq mRNAAcc:NM_001082753],cartilage associated protein [Source:HGNC SymbolAcc:HGNC:2379],ORMDL sphingolipid biosynthesis regulator 3 [Source:HGNC SymbolAcc:HGNC:16038],isoprenylcystein…
GO:0044699	single-organism process	BP	0.292159	86	1260	264	4268	ENSOCUP00000007117.3 ENSOCUP00000021246.2 ENSOCUP00000036042.1 ENSOCUP00000012023.2 ENSOCUP00000008388.2 ENSOCUP00000013600.2 ENSOCUP00000043148.1 ENSOCUP00000027798.1 ENSOCUP00000008525.2 ENSOCUP00000033471.1 ENSOCUP00000011056.3 ENSOCUP00000000845.3 ENSOCUP00000023885.2 ENSOCUP00000017619.3 ENSOCUP00000004172.2 ENSOCUP00000012460.4 ENSOCUP00000004915.3 ENSOCUP00000018315.1 ENSOCUP00000016915.2 …	Oryctolagus cuniculus lipoprotein lipase (LPL), mRNA. [Source:RefSeq mRNAAcc:NM_001177330],drebrin 1 [Source:HGNC SymbolAcc:HGNC:2695],Wnt ligand secretion mediator [Source:HGNC SymbolAcc:HGNC:30238],Oryctolagus cuniculus fibroblast growth factor 1 (FGF1), mRNA. [Source:RefSeq mRNAAcc:NM_001171488],prolyl 4-hydroxylase subunit alpha 1 [Source:HGNC SymbolAcc:HGNC:8546],-,frizzled class receptor 4 …
GO:0005874	microtubule	CC	0.307149	2	18	264	4268	ENSOCUP00000004619.4 ENSOCUP00000046900.1	Oryctolagus cuniculus microtubule associated protein 1A (MAP1A), mRNA. [Source:RefSeq mRNAAcc:NM_001171311],-
GO:0004672	protein kinase activity	MF	0.310882	13	154	264	4268	ENSOCUP00000006973.2 ENSOCUP00000048117.1 ENSOCUP00000025227.2 ENSOCUP00000030246.1 ENSOCUP00000001483.4 ENSOCUP00000011119.3 ENSOCUP00000008078.3 ENSOCUP00000007947.2 ENSOCUP00000009824.3 ENSOCUP00000029057.1 ENSOCUP00000012741.3 ENSOCUP00000046462.1 ENSOCUP00000005697.3	eukaryotic elongation factor 2 kinase [Source:HGNC SymbolAcc:HGNC:24615],homeodomain interacting protein kinase 1 [Source:HGNC SymbolAcc:HGNC:19006],pre-mRNA processing factor 4B [Source:HGNC SymbolAcc:HGNC:17346],AP2 associated kinase 1 [Source:HGNC SymbolAcc:HGNC:19679],platelet derived growth factor receptor beta [Source:HGNC SymbolAcc:HGNC:8804],salt inducible kinase 2 [Source:HGNC SymbolAcc:…
GO:0006914	autophagy	BP	0.318419	1	6	264	4268	ENSOCUP00000005982.2	nuclear receptor binding factor 2 [Source:HGNC SymbolAcc:HGNC:19692]
GO:0000139	Golgi membrane	CC	0.318419	1	6	264	4268	ENSOCUP00000002979.3	golgi glycoprotein 1 [Source:HGNC SymbolAcc:HGNC:4316]
GO:0030127	COPII vesicle coat	CC	0.318419	1	6	264	4268	ENSOCUP00000011427.4	SEC24 homolog D, COPII coat complex component [Source:HGNC SymbolAcc:HGNC:10706]
GO:0006364	rRNA processing	BP	0.318419	1	6	264	4268	ENSOCUP00000013914.3	-
GO:0006334	nucleosome assembly	BP	0.318419	1	6	264	4268	ENSOCUP00000043479.1	-
GO:0051128	regulation of cellular component organization	BP	0.319179	6	69	264	4268	ENSOCUP00000011056.3 ENSOCUP00000023885.2 ENSOCUP00000018315.1 ENSOCUP00000000633.3 ENSOCUP00000037068.1 ENSOCUP00000011037.3	LIM domain and actin binding 1 [Source:HGNC SymbolAcc:HGNC:24636],insulin like growth factor binding protein 5 [Source:HGNC SymbolAcc:HGNC:5474],destrin, actin depolymerizing factor [Source:HGNC SymbolAcc:HGNC:15750],BAR/IMD domain containing adaptor protein 2 like 1 [Source:HGNC SymbolAcc:HGNC:21649],twinfilin actin binding protein 1 [Source:HGNC SymbolAcc:HGNC:9620],insulin like growth factor b…
GO:0051494	negative regulation of cytoskeleton organization	BP	0.330463	2	19	264	4268	ENSOCUP00000011056.3 ENSOCUP00000037068.1	LIM domain and actin binding 1 [Source:HGNC SymbolAcc:HGNC:24636],twinfilin actin binding protein 1 [Source:HGNC SymbolAcc:HGNC:9620]
GO:0016747	transferase activity, transferring acyl groups other than amino-acyl groups	MF	0.330463	2	19	264	4268	ENSOCUP00000004915.3 ENSOCUP00000046668.1	glyceronephosphate O-acyltransferase [Source:HGNC SymbolAcc:HGNC:4416],elongator acetyltransferase complex subunit 3 [Source:HGNC SymbolAcc:HGNC:20696]
GO:0019318	hexose metabolic process	BP	0.330463	2	19	264	4268	ENSOCUP00000043950.1 ENSOCUP00000015384.4	mannosidase alpha class 2A member 1 [Source:HGNC SymbolAcc:HGNC:6824],phosphoenolpyruvate carboxykinase 1 [Source:HGNC SymbolAcc:HGNC:8724]
GO:0099023	tethring complex	CC	0.330463	2	19	264	4268	ENSOCUP00000000156.2 ENSOCUP00000010215.3	exocyst complex component 6 [Source:HGNC SymbolAcc:HGNC:23196],component of oligomeric golgi complex 1 [Source:HGNC SymbolAcc:HGNC:6545]
GO:0008047	enzyme activator activity	MF	0.33741	4	43	264	4268	ENSOCUP00000013600.2 ENSOCUP00000029890.1 ENSOCUP00000001788.2 ENSOCUP00000008982.3	-,procollagen C-endopeptidase enhancer [Source:HGNC SymbolAcc:HGNC:8738],-,ArfGAP with FG repeats 1 [Source:HGNC SymbolAcc:HGNC:5175]
GO:0042221	response to chemical	BP	0.347562	4	44	264	4268	ENSOCUP00000012023.2 ENSOCUP00000000633.3 ENSOCUP00000034279.1 ENSOCUP00000042092.1	Oryctolagus cuniculus fibroblast growth factor 1 (FGF1), mRNA. [Source:RefSeq mRNAAcc:NM_001171488],BAR/IMD domain containing adaptor protein 2 like 1 [Source:HGNC SymbolAcc:HGNC:21649],ectonucleotide pyrophosphatase/phosphodiesterase 2 [Source:HGNC SymbolAcc:HGNC:3357],Oryctolagus cuniculus aconitase 1 (ACO1), mRNA. [Source:RefSeq mRNAAcc:NM_001082315]
GO:0048523	negative regulation of cellular process	BP	0.347562	4	44	264	4268	ENSOCUP00000011056.3 ENSOCUP00000012822.1 ENSOCUP00000037068.1 ENSOCUP00000030507.1	LIM domain and actin binding 1 [Source:HGNC SymbolAcc:HGNC:24636],sprouty RTK signaling antagonist 1 [Source:HGNC SymbolAcc:HGNC:11269],twinfilin actin binding protein 1 [Source:HGNC SymbolAcc:HGNC:9620],Oryctolagus cuniculus OX-2 membrane glycoprotein (LOC100349423), mRNA. [Source:RefSeq mRNAAcc:NM_001329074]
GO:0016021	integral component of membrane	CC	0.351062	19	244	264	4268	ENSOCUP00000028995.1 ENSOCUP00000009052.2 ENSOCUP00000009607.3 ENSOCUP00000034724.1 ENSOCUP00000017619.3 ENSOCUP00000004172.2 ENSOCUP00000038815.1 ENSOCUP00000012372.2 ENSOCUP00000018861.3 ENSOCUP00000036973.1 ENSOCUP00000035735.1 ENSOCUP00000011202.3 ENSOCUP00000018922.2 ENSOCUP00000024103.2 ENSOCUP00000016388.3 ENSOCUP00000008326.2 ENSOCUP00000046484.1 ENSOCUP00000038052.1 ENSOCUP00000033305.1	ribosome binding protein 1 [Source:HGNC SymbolAcc:HGNC:10448],natriuretic peptide receptor 3 [Source:HGNC SymbolAcc:HGNC:7945],transmembrane protein 87A [Source:HGNC SymbolAcc:HGNC:24522],CD44 molecule (Indian blood group) [Source:HGNC SymbolAcc:HGNC:1681],adhesion G protein-coupled receptor E5 [Source:HGNC SymbolAcc:HGNC:1711],ATP binding cassette subfamily D member 3 [Source:HGNC SymbolAcc:HGNC…
GO:0008083	growth factor activity	MF	0.360638	1	7	264	4268	ENSOCUP00000012023.2	Oryctolagus cuniculus fibroblast growth factor 1 (FGF1), mRNA. [Source:RefSeq mRNAAcc:NM_001171488]
GO:0051017	actin filament bundle assembly	BP	0.360638	1	7	264	4268	ENSOCUP00000011056.3	LIM domain and actin binding 1 [Source:HGNC SymbolAcc:HGNC:24636]
GO:0008201	heparin binding	MF	0.360638	1	7	264	4268	ENSOCUP00000029890.1	procollagen C-endopeptidase enhancer [Source:HGNC SymbolAcc:HGNC:8738]
GO:0006221	pyrimidine nucleotide biosynthetic process	BP	0.360638	1	7	264	4268	ENSOCUP00000002373.2	CTP synthase 2 [Source:HGNC SymbolAcc:HGNC:2520]
GO:0007178	transmembrane receptor protein serine/threonine kinase signaling pathway	BP	0.360638	1	7	264	4268	ENSOCUP00000007947.2	activin A receptor type 1C [Source:HGNC SymbolAcc:HGNC:18123]
GO:0006898	receptor-mediated endocytosis	BP	0.360638	1	7	264	4268	ENSOCUP00000046127.1	-
GO:0048812	neuron projection morphogenesis	BP	0.360638	1	7	264	4268	ENSOCUP00000046127.1	-
GO:0045121	membrane raft	CC	0.360638	1	7	264	4268	ENSOCUP00000018734.1	mal, T cell differentiation protein 2 (gene/pseudogene) [Source:HGNC SymbolAcc:HGNC:13634]
GO:0050727	regulation of inflammatory response	BP	0.360638	1	7	264	4268	ENSOCUP00000008245.2	S100 calcium binding protein A8 [Source:HGNC SymbolAcc:HGNC:10498]
GO:0044425	membrane part	CC	0.364274	26	349	264	4268	ENSOCUP00000028995.1 ENSOCUP00000009052.2 ENSOCUP00000009607.3 ENSOCUP00000041433.1 ENSOCUP00000034724.1 ENSOCUP00000017619.3 ENSOCUP00000004172.2 ENSOCUP00000011427.4 ENSOCUP00000038815.1 ENSOCUP00000012372.2 ENSOCUP00000018861.3 ENSOCUP00000036973.1 ENSOCUP00000000974.3 ENSOCUP00000045044.1 ENSOCUP00000035735.1 ENSOCUP00000011202.3 ENSOCUP00000008759.3 ENSOCUP00000018922.2 ENSOCUP00000024103.2 …	ribosome binding protein 1 [Source:HGNC SymbolAcc:HGNC:10448],natriuretic peptide receptor 3 [Source:HGNC SymbolAcc:HGNC:7945],transmembrane protein 87A [Source:HGNC SymbolAcc:HGNC:24522],Oryctolagus cuniculus signal sequence receptor subunit 1 (SSR1), mRNA. [Source:RefSeq mRNAAcc:NM_001082753],CD44 molecule (Indian blood group) [Source:HGNC SymbolAcc:HGNC:1681],adhesion G protein-coupled recepto…
GO:0016879	ligase activity, forming carbon-nitrogen bonds	MF	0.376363	2	21	264	4268	ENSOCUP00000012460.4 ENSOCUP00000002373.2	acetyl-CoA carboxylase alpha [Source:HGNC SymbolAcc:HGNC:84],CTP synthase 2 [Source:HGNC SymbolAcc:HGNC:2520]
GO:0099513	polymeric cytoskeletal fiber	CC	0.388054	5	55	264	4268	ENSOCUP00000002279.4 ENSOCUP00000042562.1 ENSOCUP00000004619.4 ENSOCUP00000001251.3 ENSOCUP00000046900.1	keratin 7 [Source:HGNC SymbolAcc:HGNC:6445],keratin 10 [Source:HGNC SymbolAcc:HGNC:6413],Oryctolagus cuniculus microtubule associated protein 1A (MAP1A), mRNA. [Source:RefSeq mRNAAcc:NM_001171311],nestin [Source:HGNC SymbolAcc:HGNC:7756],-
GO:0004930	G-protein coupled receptor activity	MF	0.400251	1	8	264	4268	ENSOCUP00000017619.3	adhesion G protein-coupled receptor E5 [Source:HGNC SymbolAcc:HGNC:1711]
GO:0006888	ER to Golgi vesicle-mediated transport	BP	0.400251	1	8	264	4268	ENSOCUP00000011427.4	SEC24 homolog D, COPII coat complex component [Source:HGNC SymbolAcc:HGNC:10706]
GO:0045087	innate immune response	BP	0.400251	1	8	264	4268	ENSOCUP00000008245.2	S100 calcium binding protein A8 [Source:HGNC SymbolAcc:HGNC:10498]
GO:0007015	actin filament organization	BP	0.405099	5	58	264	4268	ENSOCUP00000021246.2 ENSOCUP00000011056.3 ENSOCUP00000018315.1 ENSOCUP00000000633.3 ENSOCUP00000037068.1	drebrin 1 [Source:HGNC SymbolAcc:HGNC:2695],LIM domain and actin binding 1 [Source:HGNC SymbolAcc:HGNC:24636],destrin, actin depolymerizing factor [Source:HGNC SymbolAcc:HGNC:15750],BAR/IMD domain containing adaptor protein 2 like 1 [Source:HGNC SymbolAcc:HGNC:21649],twinfilin actin binding protein 1 [Source:HGNC SymbolAcc:HGNC:9620]
GO:0007186	G-protein coupled receptor signaling pathway	BP	0.421564	3	29	264	4268	ENSOCUP00000017619.3 ENSOCUP00000004776.2 ENSOCUP00000014234.3	adhesion G protein-coupled receptor E5 [Source:HGNC SymbolAcc:HGNC:1711],G protein subunit alpha 14 [Source:HGNC SymbolAcc:HGNC:4382],G protein subunit alpha q [Source:HGNC SymbolAcc:HGNC:4390]
GO:0030154	cell differentiation	BP	0.421564	3	29	264	4268	ENSOCUP00000035735.1 ENSOCUP00000046127.1 ENSOCUP00000045373.1	notch receptor 2 [Source:HGNC SymbolAcc:HGNC:7882],-,N-myc downstream regulated 1 [Source:HGNC SymbolAcc:HGNC:7679]
GO:0005694	chromosome	CC	0.421564	3	29	264	4268	ENSOCUP00000040589.1 ENSOCUP00000027229.1 ENSOCUP00000043479.1	structural maintenance of chromosomes 4 [Source:HGNC SymbolAcc:HGNC:14013],macroH2A.1 histone [Source:HGNC SymbolAcc:HGNC:4740],-
GO:0008080	N-acetyltransferase activity	MF	0.437419	1	9	264	4268	ENSOCUP00000046668.1	elongator acetyltransferase complex subunit 3 [Source:HGNC SymbolAcc:HGNC:20696]
GO:0006935	chemotaxis	BP	0.437419	1	9	264	4268	ENSOCUP00000034279.1	ectonucleotide pyrophosphatase/phosphodiesterase 2 [Source:HGNC SymbolAcc:HGNC:3357]
GO:0004843	thiol-dependent ubiquitin-specific protease activity	MF	0.437419	1	9	264	4268	ENSOCUP00000042636.1	ubiquitin specific peptidase 15 [Source:HGNC SymbolAcc:HGNC:12613]
GO:0000145	exocyst	CC	0.437419	1	9	264	4268	ENSOCUP00000000156.2	exocyst complex component 6 [Source:HGNC SymbolAcc:HGNC:23196]
GO:0022607	cellular component assembly	BP	0.444453	9	107	264	4268	ENSOCUP00000011056.3 ENSOCUP00000000633.3 ENSOCUP00000037068.1 ENSOCUP00000005866.3 ENSOCUP00000031254.1 ENSOCUP00000001729.3 ENSOCUP00000012485.2 ENSOCUP00000046127.1 ENSOCUP00000043479.1	LIM domain and actin binding 1 [Source:HGNC SymbolAcc:HGNC:24636],BAR/IMD domain containing adaptor protein 2 like 1 [Source:HGNC SymbolAcc:HGNC:21649],twinfilin actin binding protein 1 [Source:HGNC SymbolAcc:HGNC:9620],SH3 and PX domains 2B [Source:HGNC SymbolAcc:HGNC:29242],tubulin gamma complex associated protein 3 [Source:HGNC SymbolAcc:HGNC:18598],BCS1 homolog, ubiquinol-cytochrome c reducta…
GO:0006461	protein complex assembly	BP	0.445791	6	70	264	4268	ENSOCUP00000000633.3 ENSOCUP00000037068.1 ENSOCUP00000005866.3 ENSOCUP00000031254.1 ENSOCUP00000001729.3 ENSOCUP00000043479.1	BAR/IMD domain containing adaptor protein 2 like 1 [Source:HGNC SymbolAcc:HGNC:21649],twinfilin actin binding protein 1 [Source:HGNC SymbolAcc:HGNC:9620],SH3 and PX domains 2B [Source:HGNC SymbolAcc:HGNC:29242],tubulin gamma complex associated protein 3 [Source:HGNC SymbolAcc:HGNC:18598],BCS1 homolog, ubiquinol-cytochrome c reductase complex chaperone [Source:HGNC SymbolAcc:HGNC:1020],-
GO:0050789	regulation of biological process	BP	0.467462	39	560	264	4268	ENSOCUP00000003988.3 ENSOCUP00000036042.1 ENSOCUP00000012023.2 ENSOCUP00000043148.1 ENSOCUP00000027798.1 ENSOCUP00000033471.1 ENSOCUP00000011056.3 ENSOCUP00000023885.2 ENSOCUP00000017619.3 ENSOCUP00000018315.1 ENSOCUP00000000633.3 ENSOCUP00000001421.3 ENSOCUP00000012822.1 ENSOCUP00000040401.1 ENSOCUP00000041963.1 ENSOCUP00000034279.1 ENSOCUP00000035735.1 ENSOCUP00000021867.2 ENSOCUP00000006592.2 …	Alpha-1-acid glycoprotein [Source:UniProtKB/Swiss-ProtAcc:P25227],Wnt ligand secretion mediator [Source:HGNC SymbolAcc:HGNC:30238],Oryctolagus cuniculus fibroblast growth factor 1 (FGF1), mRNA. [Source:RefSeq mRNAAcc:NM_001171488],frizzled class receptor 4 [Source:HGNC SymbolAcc:HGNC:4042],Oryctolagus cuniculus testin LIM domain protein (TES), mRNA. [Source:RefSeq mRNAAcc:NM_001171041],Fc fragmen…
GO:0005777	peroxisome	CC	0.472291	1	10	264	4268	ENSOCUP00000004172.2	ATP binding cassette subfamily D member 3 [Source:HGNC SymbolAcc:HGNC:67]
GO:0006904	vesicle docking involved in exocytosis	BP	0.472291	1	10	264	4268	ENSOCUP00000000156.2	exocyst complex component 6 [Source:HGNC SymbolAcc:HGNC:23196]
GO:0050776	regulation of immune response	BP	0.472291	1	10	264	4268	ENSOCUP00000030507.1	Oryctolagus cuniculus OX-2 membrane glycoprotein (LOC100349423), mRNA. [Source:RefSeq mRNAAcc:NM_001329074]
GO:0005882	intermediate filament	CC	0.496842	3	37	264	4268	ENSOCUP00000002279.4 ENSOCUP00000042562.1 ENSOCUP00000001251.3	keratin 7 [Source:HGNC SymbolAcc:HGNC:6445],keratin 10 [Source:HGNC SymbolAcc:HGNC:6413],nestin [Source:HGNC SymbolAcc:HGNC:7756]
GO:0097367	carbohydrate derivative binding	MF	0.497773	39	564	264	4268	ENSOCUP00000006557.3 ENSOCUP00000006973.2 ENSOCUP00000041943.1 ENSOCUP00000034724.1 ENSOCUP00000004172.2 ENSOCUP00000012460.4 ENSOCUP00000048117.1 ENSOCUP00000029890.1 ENSOCUP00000027380.1 ENSOCUP00000025227.2 ENSOCUP00000030246.1 ENSOCUP00000038556.1 ENSOCUP00000015034.4 ENSOCUP00000001483.4 ENSOCUP00000011119.3 ENSOCUP00000006592.2 ENSOCUP00000007327.2 ENSOCUP00000040589.1 ENSOCUP00000046900.1 …	ATRX chromatin remodeler [Source:HGNC SymbolAcc:HGNC:886],eukaryotic elongation factor 2 kinase [Source:HGNC SymbolAcc:HGNC:24615],versican [Source:HGNC SymbolAcc:HGNC:2464],CD44 molecule (Indian blood group) [Source:HGNC SymbolAcc:HGNC:1681],ATP binding cassette subfamily D member 3 [Source:HGNC SymbolAcc:HGNC:67],acetyl-CoA carboxylase alpha [Source:HGNC SymbolAcc:HGNC:84],homeodomain interacti…
GO:0016887	ATPase activity	MF	0.52889	4	46	264	4268	ENSOCUP00000004172.2 ENSOCUP00000041963.1 ENSOCUP00000046484.1 ENSOCUP00000033305.1	ATP binding cassette subfamily D member 3 [Source:HGNC SymbolAcc:HGNC:67],microtubule actin crosslinking factor 1 [Source:HGNC SymbolAcc:HGNC:13664],ATP binding cassette subfamily A member 1 [Source:HGNC SymbolAcc:HGNC:29],ATP binding cassette subfamily D member 4 [Source:HGNC SymbolAcc:HGNC:68]
GO:0015986	ATP synthesis coupled proton transport	BP	0.535707	1	12	264	4268	ENSOCUP00000024956.1	-
GO:0044723	single-organism carbohydrate metabolic process	BP	0.538085	4	48	264	4268	ENSOCUP00000041718.1 ENSOCUP00000043950.1 ENSOCUP00000045692.1 ENSOCUP00000015384.4	Oryctolagus cuniculus phosphorylase kinase regulatory subunit alpha 2 (PHKA2), mRNA. [Source:RefSeq mRNAAcc:NM_001135681],mannosidase alpha class 2A member 1 [Source:HGNC SymbolAcc:HGNC:6824],-,phosphoenolpyruvate carboxykinase 1 [Source:HGNC SymbolAcc:HGNC:8724]
GO:0019725	cellular homeostasis	BP	0.543324	4	49	264	4268	ENSOCUP00000001421.3 ENSOCUP00000042092.1 ENSOCUP00000008326.2 ENSOCUP00000012121.3	protein disulfide isomerase family A member 4 [Source:HGNC SymbolAcc:HGNC:30167],Oryctolagus cuniculus aconitase 1 (ACO1), mRNA. [Source:RefSeq mRNAAcc:NM_001082315],ORMDL sphingolipid biosynthesis regulator 3 [Source:HGNC SymbolAcc:HGNC:16038],-
GO:0065007	biological regulation	BP	0.554492	42	618	264	4268	ENSOCUP00000003988.3 ENSOCUP00000036042.1 ENSOCUP00000012023.2 ENSOCUP00000043148.1 ENSOCUP00000027798.1 ENSOCUP00000033471.1 ENSOCUP00000011056.3 ENSOCUP00000023885.2 ENSOCUP00000017619.3 ENSOCUP00000018315.1 ENSOCUP00000000633.3 ENSOCUP00000001421.3 ENSOCUP00000012822.1 ENSOCUP00000040401.1 ENSOCUP00000041963.1 ENSOCUP00000034279.1 ENSOCUP00000035735.1 ENSOCUP00000021867.2 ENSOCUP00000006592.2 …	Alpha-1-acid glycoprotein [Source:UniProtKB/Swiss-ProtAcc:P25227],Wnt ligand secretion mediator [Source:HGNC SymbolAcc:HGNC:30238],Oryctolagus cuniculus fibroblast growth factor 1 (FGF1), mRNA. [Source:RefSeq mRNAAcc:NM_001171488],frizzled class receptor 4 [Source:HGNC SymbolAcc:HGNC:4042],Oryctolagus cuniculus testin LIM domain protein (TES), mRNA. [Source:RefSeq mRNAAcc:NM_001171041],Fc fragmen…
GO:0007017	microtubule-based process	BP	0.554918	4	51	264	4268	ENSOCUP00000015034.4 ENSOCUP00000004619.4 ENSOCUP00000031254.1 ENSOCUP00000046900.1	kinesin family member 5B [Source:HGNC SymbolAcc:HGNC:6324],Oryctolagus cuniculus microtubule associated protein 1A (MAP1A), mRNA. [Source:RefSeq mRNAAcc:NM_001171311],tubulin gamma complex associated protein 3 [Source:HGNC SymbolAcc:HGNC:18598],-
GO:0006486	protein glycosylation	BP	0.564507	1	13	264	4268	ENSOCUP00000037416.1	Oryctolagus cuniculus alpha-1,3-mannosyl-glycoprotein 2-beta-N-acetylglucosaminyltransferase (MGAT1), mRNA. [Source:RefSeq mRNAAcc:NM_001082745]
GO:0050794	regulation of cellular process	BP	0.566685	36	526	264	4268	ENSOCUP00000036042.1 ENSOCUP00000012023.2 ENSOCUP00000043148.1 ENSOCUP00000027798.1 ENSOCUP00000033471.1 ENSOCUP00000011056.3 ENSOCUP00000023885.2 ENSOCUP00000017619.3 ENSOCUP00000018315.1 ENSOCUP00000000633.3 ENSOCUP00000001421.3 ENSOCUP00000012822.1 ENSOCUP00000040401.1 ENSOCUP00000041963.1 ENSOCUP00000034279.1 ENSOCUP00000035735.1 ENSOCUP00000021867.2 ENSOCUP00000006592.2 ENSOCUP00000037068.1 …	Wnt ligand secretion mediator [Source:HGNC SymbolAcc:HGNC:30238],Oryctolagus cuniculus fibroblast growth factor 1 (FGF1), mRNA. [Source:RefSeq mRNAAcc:NM_001171488],frizzled class receptor 4 [Source:HGNC SymbolAcc:HGNC:4042],Oryctolagus cuniculus testin LIM domain protein (TES), mRNA. [Source:RefSeq mRNAAcc:NM_001171041],Fc fragment of IgE receptor Ig [Source:HGNC SymbolAcc:HGNC:3611],LIM domain …
GO:0005856	cytoskeleton	CC	0.575114	11	144	264	4268	ENSOCUP00000002279.4 ENSOCUP00000027380.1 ENSOCUP00000042562.1 ENSOCUP00000018315.1 ENSOCUP00000004619.4 ENSOCUP00000041963.1 ENSOCUP00000001251.3 ENSOCUP00000019631.2 ENSOCUP00000031254.1 ENSOCUP00000046900.1 ENSOCUP00000005740.4	keratin 7 [Source:HGNC SymbolAcc:HGNC:6445],septin 6 [Source:HGNC SymbolAcc:HGNC:15848],keratin 10 [Source:HGNC SymbolAcc:HGNC:6413],destrin, actin depolymerizing factor [Source:HGNC SymbolAcc:HGNC:15750],Oryctolagus cuniculus microtubule associated protein 1A (MAP1A), mRNA. [Source:RefSeq mRNAAcc:NM_001171311],microtubule actin crosslinking factor 1 [Source:HGNC SymbolAcc:HGNC:13664],nestin [Sou…
GO:0030176	integral component of endoplasmic reticulum membrane	CC	0.591527	1	14	264	4268	ENSOCUP00000028995.1	ribosome binding protein 1 [Source:HGNC SymbolAcc:HGNC:10448]
GO:0005516	calmodulin binding	MF	0.591527	1	14	264	4268	ENSOCUP00000041718.1	Oryctolagus cuniculus phosphorylase kinase regulatory subunit alpha 2 (PHKA2), mRNA. [Source:RefSeq mRNAAcc:NM_001135681]
GO:0003924	GTPase activity	MF	0.6065	5	67	264	4268	ENSOCUP00000038556.1 ENSOCUP00000007327.2 ENSOCUP00000046900.1 ENSOCUP00000004776.2 ENSOCUP00000014234.3	G1 to S phase transition 1 [Source:HGNC SymbolAcc:HGNC:4621],Elongation factor 1-alpha 1 [Source:UniProtKB/Swiss-ProtAcc:P68105],-,G protein subunit alpha 14 [Source:HGNC SymbolAcc:HGNC:4382],G protein subunit alpha q [Source:HGNC SymbolAcc:HGNC:4390]
GO:0042578	phosphoric ester hydrolase activity	MF	0.610759	5	68	264	4268	ENSOCUP00000034279.1 ENSOCUP00000024379.2 ENSOCUP00000033120.1 ENSOCUP00000029525.1 ENSOCUP00000022117.2	ectonucleotide pyrophosphatase/phosphodiesterase 2 [Source:HGNC SymbolAcc:HGNC:3357],phosphodiesterase 2A [Source:HGNC SymbolAcc:HGNC:8777],phosphodiesterase 1B [Source:HGNC SymbolAcc:HGNC:8775],sphingomyelin phosphodiesterase 4 [Source:HGNC SymbolAcc:HGNC:32949],5, 3-nucleotidase, cytosolic [Source:HGNC SymbolAcc:HGNC:17144]
GO:0005201	extracellular matrix structural constituent	MF	0.616877	1	15	264	4268	ENSOCUP00000018663.3	-
GO:0004867	serine-type endopeptidase inhibitor activity	MF	0.616877	1	15	264	4268	ENSOCUP00000020962.2	-
GO:0030835	negative regulation of actin filament depolymerization	BP	0.616877	1	15	264	4268	ENSOCUP00000011056.3	LIM domain and actin binding 1 [Source:HGNC SymbolAcc:HGNC:24636]
GO:0045095	keratin filament	CC	0.616877	1	15	264	4268	ENSOCUP00000002279.4	keratin 7 [Source:HGNC SymbolAcc:HGNC:6445]
GO:0030837	negative regulation of actin filament polymerization	BP	0.616877	1	15	264	4268	ENSOCUP00000037068.1	twinfilin actin binding protein 1 [Source:HGNC SymbolAcc:HGNC:9620]
GO:0005200	structural constituent of cytoskeleton	MF	0.616877	1	15	264	4268	ENSOCUP00000046900.1	-
GO:0016788	hydrolase activity, acting on ester bonds	MF	0.620332	8	102	264	4268	ENSOCUP00000007117.3 ENSOCUP00000037353.1 ENSOCUP00000034279.1 ENSOCUP00000024379.2 ENSOCUP00000033120.1 ENSOCUP00000029525.1 ENSOCUP00000022117.2 ENSOCUP00000000016.3	Oryctolagus cuniculus lipoprotein lipase (LPL), mRNA. [Source:RefSeq mRNAAcc:NM_001177330],acyl-CoA thioesterase 8 [Source:HGNC SymbolAcc:HGNC:15919],ectonucleotide pyrophosphatase/phosphodiesterase 2 [Source:HGNC SymbolAcc:HGNC:3357],phosphodiesterase 2A [Source:HGNC SymbolAcc:HGNC:8777],phosphodiesterase 1B [Source:HGNC SymbolAcc:HGNC:8775],sphingomyelin phosphodiesterase 4 [Source:HGNC SymbolA…
GO:0034622	cellular macromolecular complex assembly	BP	0.624915	5	71	264	4268	ENSOCUP00000000633.3 ENSOCUP00000037068.1 ENSOCUP00000031254.1 ENSOCUP00000001729.3 ENSOCUP00000043479.1	BAR/IMD domain containing adaptor protein 2 like 1 [Source:HGNC SymbolAcc:HGNC:21649],twinfilin actin binding protein 1 [Source:HGNC SymbolAcc:HGNC:9620],tubulin gamma complex associated protein 3 [Source:HGNC SymbolAcc:HGNC:18598],BCS1 homolog, ubiquinol-cytochrome c reductase complex chaperone [Source:HGNC SymbolAcc:HGNC:1020],-
GO:0006950	response to stress	BP	0.636563	7	88	264	4268	ENSOCUP00000004555.4 ENSOCUP00000009532.3 ENSOCUP00000011699.4 ENSOCUP00000008245.2 ENSOCUP00000013325.2 ENSOCUP00000016335.3 ENSOCUP00000027402.1	-,XPC complex subunit, DNA damage recognition and repair factor [Source:HGNC SymbolAcc:HGNC:12816],bactericidal permeability increasing protein [Source:HGNC SymbolAcc:HGNC:1095],S100 calcium binding protein A8 [Source:HGNC SymbolAcc:HGNC:10498],Oryctolagu
GO:0051287	NAD binding	MF	0.64339	2	22	264	4268	ENSOCUP00000011625.3 ENSOCUP00000004988.3	NADH:ubiquinone oxidoreductase core subunit S2 [Source:HGNC SymbolAcc:HGNC:7708],phosphoglycerate dehydrogenase [Source:HGNC SymbolAcc:HGNC:8923]
GO:0018208	peptidyl-proline modification	BP	0.64339	2	22	264	4268	ENSOCUP00000048194.1 ENSOCUP00000048425.1	Oryctolagus cuniculus FKBP prolyl isomerase 4 (FKBP4), mRNA. [Source:RefSeq mRNAAcc:NM_001082310],cartilage associated protein [Source:HGNC SymbolAcc:HGNC:2379]
GO:0072524	pyridine-containing compound metabolic process	BP	0.64339	2	22	264	4268	ENSOCUP00000012653.4 ENSOCUP00000015020.2	phosphogluconate dehydrogenase [Source:HGNC SymbolAcc:HGNC:8891],pyridoxamine 5-phosphate oxidase [Source:HGNC SymbolAcc:HGNC:30260]
GO:0071310	cellular response to organic substance	BP	0.650273	2	23	264	4268	ENSOCUP00000012023.2 ENSOCUP00000000633.3	Oryctolagus cuniculus fibroblast growth factor 1 (FGF1), mRNA. [Source:RefSeq mRNAAcc:NM_001171488],BAR/IMD domain containing adaptor protein 2 like 1 [Source:HGNC SymbolAcc:HGNC:21649]
GO:0007165	signal transduction	BP	0.657429	24	349	264	4268	ENSOCUP00000036042.1 ENSOCUP00000012023.2 ENSOCUP00000043148.1 ENSOCUP00000033471.1 ENSOCUP00000017619.3 ENSOCUP00000000633.3 ENSOCUP00000012822.1 ENSOCUP00000040401.1 ENSOCUP00000041963.1 ENSOCUP00000035735.1 ENSOCUP00000021867.2 ENSOCUP00000006592.2 ENSOCUP00000005906.4 ENSOCUP00000024379.2 ENSOCUP00000033120.1 ENSOCUP00000034726.1 ENSOCUP00000007947.2 ENSOCUP00000036662.1 ENSOCUP00000043082.1 …	Wnt ligand secretion mediator [Source:HGNC SymbolAcc:HGNC:30238],Oryctolagus cuniculus fibroblast growth factor 1 (FGF1), mRNA. [Source:RefSeq mRNAAcc:NM_001171488],frizzled class receptor 4 [Source:HGNC SymbolAcc:HGNC:4042],Fc fragment of IgE receptor Ig [Source:HGNC SymbolAcc:HGNC:3611],adhesion G protein-coupled receptor E5 [Source:HGNC SymbolAcc:HGNC:1711],BAR/IMD domain containing adaptor pr…
GO:0030036	actin cytoskeleton organization	BP	0.658202	7	89	264	4268	ENSOCUP00000021246.2 ENSOCUP00000011056.3 ENSOCUP00000018315.1 ENSOCUP00000000633.3 ENSOCUP00000037068.1 ENSOCUP00000019631.2 ENSOCUP00000005740.4	drebrin 1 [Source:HGNC SymbolAcc:HGNC:2695],LIM domain and actin binding 1 [Source:HGNC SymbolAcc:HGNC:24636],destrin, actin depolymerizing factor [Source:HGNC SymbolAcc:HGNC:15750],BAR/IMD domain containing adaptor protein 2 like 1 [Source:HGNC SymbolAcc:HGNC:21649],twinfilin actin binding protein 1 [Source:HGNC SymbolAcc:HGNC:9620],coronin 1C [Source:HGNC SymbolAcc:HGNC:2254],erythrocyte membra…
GO:0036094	small molecule binding	MF	0.65848	42	631	264	4268	ENSOCUP00000008388.2 ENSOCUP00000006557.3 ENSOCUP00000006973.2 ENSOCUP00000004172.2 ENSOCUP00000012460.4 ENSOCUP00000048117.1 ENSOCUP00000027380.1 ENSOCUP00000025227.2 ENSOCUP00000016915.2 ENSOCUP00000011625.3 ENSOCUP00000004863.3 ENSOCUP00000030246.1 ENSOCUP00000038556.1 ENSOCUP00000015034.4 ENSOCUP00000001483.4 ENSOCUP00000011119.3 ENSOCUP00000006592.2 ENSOCUP00000007327.2 ENSOCUP00000040589.1 …	prolyl 4-hydroxylase subunit alpha 1 [Source:HGNC SymbolAcc:HGNC:8546],ATRX chromatin remodeler [Source:HGNC SymbolAcc:HGNC:886],eukaryotic elongation factor 2 kinase [Source:HGNC SymbolAcc:HGNC:24615],ATP binding cassette subfamily D member 3 [Source:HGNC SymbolAcc:HGNC:67],acetyl-CoA carboxylase alpha [Source:HGNC SymbolAcc:HGNC:84],homeodomain interacting protein kinase 1 [Source:HGNC SymbolAc…
GO:0051276	chromosome organization	BP	0.665511	2	25	264	4268	ENSOCUP00000040589.1 ENSOCUP00000043479.1	structural maintenance of chromosomes 4 [Source:HGNC SymbolAcc:HGNC:14013],-
GO:0006897	endocytosis	BP	0.673694	2	26	264	4268	ENSOCUP00000031592.1 ENSOCUP00000046127.1	sorting nexin 9 [Source:HGNC SymbolAcc:HGNC:14973],-
GO:0004713	protein tyrosine kinase activity	MF	0.690821	2	28	264	4268	ENSOCUP00000001483.4 ENSOCUP00000008078.3	platelet derived growth factor receptor beta [Source:HGNC SymbolAcc:HGNC:8804],macrophage stimulating 1 receptor [Source:HGNC SymbolAcc:HGNC:7381]
GO:0046578	regulation of Ras protein signal transduction	BP	0.690821	2	28	264	4268	ENSOCUP00000012822.1 ENSOCUP00000005906.4	sprouty RTK signaling antagonist 1 [Source:HGNC SymbolAcc:HGNC:11269],Rho guanine nucleotide exchange factor 37 [Source:HGNC SymbolAcc:HGNC:34430]
GO:0004252	serine-type endopeptidase activity	MF	0.699642	2	29	264	4268	ENSOCUP00000045351.1 ENSOCUP00000012442.3	complement C1r [Source:HGNC SymbolAcc:HGNC:1246],complement C1s [Source:HGNC SymbolAcc:HGNC:1247]
GO:0005096	GTPase activator activity	MF	0.717537	2	31	264	4268	ENSOCUP00000001788.2 ENSOCUP00000008982.3	-,ArfGAP with FG repeats 1 [Source:HGNC SymbolAcc:HGNC:5175]
GO:0030833	regulation of actin filament polymerization	BP	0.717537	2	31	264	4268	ENSOCUP00000000633.3 ENSOCUP00000037068.1	BAR/IMD domain containing adaptor protein 2 like 1 [Source:HGNC SymbolAcc:HGNC:21649],twinfilin actin binding protein 1 [Source:HGNC SymbolAcc:HGNC:9620]
GO:0008168	methyltransferase activity	MF	0.717537	2	31	264	4268	ENSOCUP00000038052.1 ENSOCUP00000013418.2	isoprenylcysteine carboxyl methyltransferase [Source:HGNC SymbolAcc:HGNC:5350],methyltransferase like 7A [Source:HGNC SymbolAcc:HGNC:24550]
GO:0044763	single-organism cellular process	BP	0.718399	62	956	264	4268	ENSOCUP00000021246.2 ENSOCUP00000036042.1 ENSOCUP00000012023.2 ENSOCUP00000013600.2 ENSOCUP00000043148.1 ENSOCUP00000033471.1 ENSOCUP00000011056.3 ENSOCUP00000023885.2 ENSOCUP00000017619.3 ENSOCUP00000012460.4 ENSOCUP00000004915.3 ENSOCUP00000018315.1 ENSOCUP00000000633.3 ENSOCUP00000001421.3 ENSOCUP00000012822.1 ENSOCUP00000009757.4 ENSOCUP00000015034.4 ENSOCUP00000041718.1 ENSOCUP00000040401.1 …	drebrin 1 [Source:HGNC SymbolAcc:HGNC:2695],Wnt ligand secretion mediator [Source:HGNC SymbolAcc:HGNC:30238],Oryctolagus cuniculus fibroblast growth factor 1 (FGF1), mRNA. [Source:RefSeq mRNAAcc:NM_001171488],-,frizzled class receptor 4 [Source:HGNC SymbolAcc:HGNC:4042],Fc fragment of IgE receptor Ig [Source:HGNC SymbolAcc:HGNC:3611],LIM domain and actin binding 1 [Source:HGNC SymbolAcc:HGNC:2463…
GO:0005789	endoplasmic reticulum membrane	CC	0.732036	3	39	264	4268	ENSOCUP00000028995.1 ENSOCUP00000041433.1 ENSOCUP00000008326.2	ribosome binding protein 1 [Source:HGNC SymbolAcc:HGNC:10448],Oryctolagus cuniculus signal sequence receptor subunit 1 (SSR1), mRNA. [Source:RefSeq mRNAAcc:NM_001082753],ORMDL sphingolipid biosynthesis regulator 3 [Source:HGNC SymbolAcc:HGNC:16038]
GO:0061134	peptidase regulator activity	MF	0.732036	3	39	264	4268	ENSOCUP00000020962.2 ENSOCUP00000029890.1 ENSOCUP00000005229.4	-,procollagen C-endopeptidase enhancer [Source:HGNC SymbolAcc:HGNC:8738],alpha-2-macroglobulin [Source:HGNC SymbolAcc:HGNC:7]
GO:0015630	microtubule cytoskeleton	CC	0.732036	3	39	264	4268	ENSOCUP00000004619.4 ENSOCUP00000031254.1 ENSOCUP00000046900.1	Oryctolagus cuniculus microtubule associated protein 1A (MAP1A), mRNA. [Source:RefSeq mRNAAcc:NM_001171311],tubulin gamma complex associated protein 3 [Source:HGNC SymbolAcc:HGNC:18598],-
GO:0051258	protein polymerization	BP	0.735407	3	40	264	4268	ENSOCUP00000000633.3 ENSOCUP00000037068.1 ENSOCUP00000031254.1	BAR/IMD domain containing adaptor protein 2 like 1 [Source:HGNC SymbolAcc:HGNC:21649],twinfilin actin binding protein 1 [Source:HGNC SymbolAcc:HGNC:9620],tubulin gamma complex associated protein 3 [Source:HGNC SymbolAcc:HGNC:18598]
GO:0016829	lyase activity	MF	0.739075	3	41	264	4268	ENSOCUP00000042092.1 ENSOCUP00000023030.2 ENSOCUP00000015384.4	Oryctolagus cuniculus aconitase 1 (ACO1), mRNA. [Source:RefSeq mRNAAcc:NM_001082315],centromere protein V [Source:HGNC SymbolAcc:HGNC:29920],phosphoenolpyruvate carboxykinase 1 [Source:HGNC SymbolAcc:HGNC:8724]
GO:0098805	whole membrane	CC	0.747184	3	43	264	4268	ENSOCUP00000011427.4 ENSOCUP00000008759.3 ENSOCUP00000018734.1	SEC24 homolog D, COPII coat complex component [Source:HGNC SymbolAcc:HGNC:10706],-,mal, T cell differentiation protein 2 (gene/pseudogene) [Source:HGNC SymbolAcc:HGNC:13634]
GO:0005975	carbohydrate metabolic process	BP	0.766602	7	94	264	4268	ENSOCUP00000041718.1 ENSOCUP00000007846.3 ENSOCUP00000043950.1 ENSOCUP00000009621.3 ENSOCUP00000032612.1 ENSOCUP00000045692.1 ENSOCUP00000015384.4	Oryctolagus cuniculus phosphorylase kinase regulatory subunit alpha 2 (PHKA2), mRNA. [Source:RefSeq mRNAAcc:NM_001135681],klotho beta [Source:HGNC SymbolAcc:HGNC:15527],mannosidase alpha class 2A member 1 [Source:HGNC SymbolAcc:HGNC:6824],-,hook microtubule tethering protein 1 [Source:HGNC SymbolAcc:HGNC:19884],-,phosphoenolpyruvate carboxykinase 1 [Source:HGNC SymbolAcc:HGNC:8724]
GO:0007010	cytoskeleton organization	BP	0.772244	9	125	264	4268	ENSOCUP00000021246.2 ENSOCUP00000011056.3 ENSOCUP00000018315.1 ENSOCUP00000000633.3 ENSOCUP00000004619.4 ENSOCUP00000037068.1 ENSOCUP00000019631.2 ENSOCUP00000031254.1 ENSOCUP00000005740.4	drebrin 1 [Source:HGNC SymbolAcc:HGNC:2695],LIM domain and actin binding 1 [Source:HGNC SymbolAcc:HGNC:24636],destrin, actin depolymerizing factor [Source:HGNC SymbolAcc:HGNC:15750],BAR/IMD domain containing adaptor protein 2 like 1 [Source:HGNC SymbolAcc:HGNC:21649],Oryctolagus cuniculus microtubule associated protein 1A (MAP1A), mRNA. [Source:RefSeq mRNAAcc:NM_001171311],twinfilin actin binding…
GO:0043623	cellular protein complex assembly	BP	0.774368	4	55	264	4268	ENSOCUP00000000633.3 ENSOCUP00000037068.1 ENSOCUP00000031254.1 ENSOCUP00000001729.3	BAR/IMD domain containing adaptor protein 2 like 1 [Source:HGNC SymbolAcc:HGNC:21649],twinfilin actin binding protein 1 [Source:HGNC SymbolAcc:HGNC:9620],tubulin gamma complex associated protein 3 [Source:HGNC SymbolAcc:HGNC:18598],BCS1 homolog, ubiquinol-cytochrome c reductase complex chaperone [Source:HGNC SymbolAcc:HGNC:1020]
GO:0044712	single-organism catabolic process	BP	0.776366	4	56	264	4268	ENSOCUP00000013600.2 ENSOCUP00000009448.2 ENSOCUP00000022117.2 ENSOCUP00000000016.3	-,D-aminoacyl-tRNA deacylase 1 [Source:HGNC SymbolAcc:HGNC:16219],5, 3-nucleotidase, cytosolic [Source:HGNC SymbolAcc:HGNC:17144],lipase E, hormone sensitive type [Source:HGNC SymbolAcc:HGNC:6621]
GO:0006996	organelle organization	BP	0.787352	13	188	264	4268	ENSOCUP00000021246.2 ENSOCUP00000011056.3 ENSOCUP00000018315.1 ENSOCUP00000000633.3 ENSOCUP00000004619.4 ENSOCUP00000037068.1 ENSOCUP00000005866.3 ENSOCUP00000019631.2 ENSOCUP00000031254.1 ENSOCUP00000040589.1 ENSOCUP00000005740.4 ENSOCUP00000001729.3 ENSOCUP00000043479.1	drebrin 1 [Source:HGNC SymbolAcc:HGNC:2695],LIM domain and actin binding 1 [Source:HGNC SymbolAcc:HGNC:24636],destrin, actin depolymerizing factor [Source:HGNC SymbolAcc:HGNC:15750],BAR/IMD domain containing adaptor protein 2 like 1 [Source:HGNC SymbolAcc:HGNC:21649],Oryctolagus cuniculus microtubule associated protein 1A (MAP1A), mRNA. [Source:RefSeq mRNAAcc:NM_001171311],twinfilin actin binding…
GO:0006464	cellular protein modification process	BP	0.805068	21	315	264	4268	ENSOCUP00000006973.2 ENSOCUP00000048117.1 ENSOCUP00000025227.2 ENSOCUP00000012822.1 ENSOCUP00000030246.1 ENSOCUP00000001483.4 ENSOCUP00000011119.3 ENSOCUP00000048194.1 ENSOCUP00000037416.1 ENSOCUP00000048425.1 ENSOCUP00000042636.1 ENSOCUP00000015000.3 ENSOCUP00000008078.3 ENSOCUP00000007947.2 ENSOCUP00000009824.3 ENSOCUP00000029057.1 ENSOCUP00000012741.3 ENSOCUP00000046462.1 ENSOCUP00000038052.1 …	eukaryotic elongation factor 2 kinase [Source:HGNC SymbolAcc:HGNC:24615],homeodomain interacting protein kinase 1 [Source:HGNC SymbolAcc:HGNC:19006],pre-mRNA processing factor 4B [Source:HGNC SymbolAcc:HGNC:17346],sprouty RTK signaling antagonist 1 [Source:HGNC SymbolAcc:HGNC:11269],AP2 associated kinase 1 [Source:HGNC SymbolAcc:HGNC:19679],platelet derived growth factor receptor beta [Source:HGN…
GO:0044255	cellular lipid metabolic process	BP	0.809425	5	76	264	4268	ENSOCUP00000013600.2 ENSOCUP00000012460.4 ENSOCUP00000004915.3 ENSOCUP00000009757.4 ENSOCUP00000008326.2	-,acetyl-CoA carboxylase alpha [Source:HGNC SymbolAcc:HGNC:84],glyceronephosphate O-acyltransferase [Source:HGNC SymbolAcc:HGNC:4416],sterol-C5-desaturase [Source:HGNC SymbolAcc:HGNC:10547],ORMDL sphingolipid biosynthesis regulator 3 [Source:HGNC SymbolAc
GO:0048583	regulation of response to stimulus	BP	0.809425	5	76	264	4268	ENSOCUP00000000633.3 ENSOCUP00000012822.1 ENSOCUP00000005906.4 ENSOCUP00000030507.1 ENSOCUP00000008245.2	BAR/IMD domain containing adaptor protein 2 like 1 [Source:HGNC SymbolAcc:HGNC:21649],sprouty RTK signaling antagonist 1 [Source:HGNC SymbolAcc:HGNC:11269],Rho guanine nucleotide exchange factor 37 [Source:HGNC SymbolAcc:HGNC:34430],Oryctolagus cuniculus OX-2 membrane glycoprotein (LOC100349423), mRNA. [Source:RefSeq mRNAAcc:NM_001329074],S100 calcium binding protein A8 [Source:HGNC SymbolAcc:HGN…
GO:0005525	GTP binding	MF	0.844592	12	176	264	4268	ENSOCUP00000027380.1 ENSOCUP00000038556.1 ENSOCUP00000006592.2 ENSOCUP00000007327.2 ENSOCUP00000046900.1 ENSOCUP00000013531.2 ENSOCUP00000034726.1 ENSOCUP00000036662.1 ENSOCUP00000004776.2 ENSOCUP00000037942.1 ENSOCUP00000014234.3 ENSOCUP00000015384.4	septin 6 [Source:HGNC SymbolAcc:HGNC:15848],G1 to S phase transition 1 [Source:HGNC SymbolAcc:HGNC:4621],SRP receptor subunit beta [Source:HGNC SymbolAcc:HGNC:24085],Elongation factor 1-alpha 1 [Source:UniProtKB/Swiss-ProtAcc:P68105],-,EH domain containing 4 [Source:HGNC SymbolAcc:HGNC:3245],RAS related 2 [Source:HGNC SymbolAcc:HGNC:17271],-,G protein subunit alpha 14 [Source:HGNC SymbolAcc:HGNC:…
GO:0016301	kinase activity	MF	0.851575	14	208	264	4268	ENSOCUP00000006973.2 ENSOCUP00000048117.1 ENSOCUP00000025227.2 ENSOCUP00000030246.1 ENSOCUP00000001483.4 ENSOCUP00000011119.3 ENSOCUP00000003569.3 ENSOCUP00000008078.3 ENSOCUP00000007947.2 ENSOCUP00000009824.3 ENSOCUP00000029057.1 ENSOCUP00000012741.3 ENSOCUP00000046462.1 ENSOCUP00000005697.3	eukaryotic elongation factor 2 kinase [Source:HGNC SymbolAcc:HGNC:24615],homeodomain interacting protein kinase 1 [Source:HGNC SymbolAcc:HGNC:19006],pre-mRNA processing factor 4B [Source:HGNC SymbolAcc:HGNC:17346],AP2 associated kinase 1 [Source:HGNC SymbolAcc:HGNC:19679],platelet derived growth factor receptor beta [Source:HGNC SymbolAcc:HGNC:8804],salt inducible kinase 2 [Source:HGNC SymbolAcc:…
GO:0016787	hydrolase activity	MF	0.851812	33	510	264	4268	ENSOCUP00000007117.3 ENSOCUP00000004172.2 ENSOCUP00000037353.1 ENSOCUP00000004876.3 ENSOCUP00000004970.2 ENSOCUP00000038556.1 ENSOCUP00000015034.4 ENSOCUP00000041963.1 ENSOCUP00000034279.1 ENSOCUP00000043950.1 ENSOCUP00000045351.1 ENSOCUP00000012442.3 ENSOCUP00000007327.2 ENSOCUP00000042636.1 ENSOCUP00000032764.1 ENSOCUP00000046900.1 ENSOCUP00000010887.2 ENSOCUP00000049738.1 ENSOCUP00000024379.2 …	Oryctolagus cuniculus lipoprotein lipase (LPL), mRNA. [Source:RefSeq mRNAAcc:NM_001177330],ATP binding cassette subfamily D member 3 [Source:HGNC SymbolAcc:HGNC:67],acyl-CoA thioesterase 8 [Source:HGNC SymbolAcc:HGNC:15919],cathepsin Z [Source:HGNC SymbolAcc:HGNC:2547],legumain [Source:HGNC SymbolAcc:HGNC:9472],G1 to S phase transition 1 [Source:HGNC SymbolAcc:HGNC:4621],kinesin family member 5B …
GO:1902589	single-organism organelle organization	BP	0.88375	9	131	264	4268	ENSOCUP00000021246.2 ENSOCUP00000011056.3 ENSOCUP00000018315.1 ENSOCUP00000000633.3 ENSOCUP00000004619.4 ENSOCUP00000037068.1 ENSOCUP00000019631.2 ENSOCUP00000031254.1 ENSOCUP00000005740.4	drebrin 1 [Source:HGNC SymbolAcc:HGNC:2695],LIM domain and actin binding 1 [Source:HGNC SymbolAcc:HGNC:24636],destrin, actin depolymerizing factor [Source:HGNC SymbolAcc:HGNC:15750],BAR/IMD domain containing adaptor protein 2 like 1 [Source:HGNC SymbolAcc:HGNC:21649],Oryctolagus cuniculus microtubule associated protein 1A (MAP1A), mRNA. [Source:RefSeq mRNAAcc:NM_001171311],twinfilin actin binding…
GO:0032553	ribonucleotide binding	MF	0.890029	35	546	264	4268	ENSOCUP00000006557.3 ENSOCUP00000006973.2 ENSOCUP00000004172.2 ENSOCUP00000012460.4 ENSOCUP00000048117.1 ENSOCUP00000027380.1 ENSOCUP00000025227.2 ENSOCUP00000030246.1 ENSOCUP00000038556.1 ENSOCUP00000015034.4 ENSOCUP00000001483.4 ENSOCUP00000011119.3 ENSOCUP00000006592.2 ENSOCUP00000007327.2 ENSOCUP00000040589.1 ENSOCUP00000046900.1 ENSOCUP00000003569.3 ENSOCUP00000008078.3 ENSOCUP00000013531.2 …	ATRX chromatin remodeler [Source:HGNC SymbolAcc:HGNC:886],eukaryotic elongation factor 2 kinase [Source:HGNC SymbolAcc:HGNC:24615],ATP binding cassette subfamily D member 3 [Source:HGNC SymbolAcc:HGNC:67],acetyl-CoA carboxylase alpha [Source:HGNC SymbolAcc:HGNC:84],homeodomain interacting protein kinase 1 [Source:HGNC SymbolAcc:HGNC:19006],septin 6 [Source:HGNC SymbolAcc:HGNC:15848],pre-mRNA proc…
GO:0051716	cellular response to stimulus	BP	0.901052	25	387	264	4268	ENSOCUP00000036042.1 ENSOCUP00000012023.2 ENSOCUP00000043148.1 ENSOCUP00000033471.1 ENSOCUP00000017619.3 ENSOCUP00000000633.3 ENSOCUP00000012822.1 ENSOCUP00000040401.1 ENSOCUP00000041963.1 ENSOCUP00000035735.1 ENSOCUP00000021867.2 ENSOCUP00000006592.2 ENSOCUP00000005906.4 ENSOCUP00000009532.3 ENSOCUP00000024379.2 ENSOCUP00000033120.1 ENSOCUP00000034726.1 ENSOCUP00000007947.2 ENSOCUP00000036662.1 …	Wnt ligand secretion mediator [Source:HGNC SymbolAcc:HGNC:30238],Oryctolagus cuniculus fibroblast growth factor 1 (FGF1), mRNA. [Source:RefSeq mRNAAcc:NM_001171488],frizzled class receptor 4 [Source:HGNC SymbolAcc:HGNC:4042],Fc fragment of IgE receptor Ig [Source:HGNC SymbolAcc:HGNC:3611],adhesion G protein-coupled receptor E5 [Source:HGNC SymbolAcc:HGNC:1711],BAR/IMD domain containing adaptor pr…
GO:0016462	pyrophosphatase activity	MF	0.939233	11	166	264	4268	ENSOCUP00000004172.2 ENSOCUP00000038556.1 ENSOCUP00000015034.4 ENSOCUP00000041963.1 ENSOCUP00000034279.1 ENSOCUP00000007327.2 ENSOCUP00000046900.1 ENSOCUP00000046484.1 ENSOCUP00000004776.2 ENSOCUP00000014234.3 ENSOCUP00000033305.1	ATP binding cassette subfamily D member 3 [Source:HGNC SymbolAcc:HGNC:67],G1 to S phase transition 1 [Source:HGNC SymbolAcc:HGNC:4621],kinesin family member 5B [Source:HGNC SymbolAcc:HGNC:6324],microtubule actin crosslinking factor 1 [Source:HGNC SymbolAcc:HGNC:13664],ectonucleotide pyrophosphatase/phosphodiesterase 2 [Source:HGNC SymbolAcc:HGNC:3357],Elongation factor 1-alpha 1 [Source:UniProtKB…
GO:0071840	cellular component organization or biogenesis	BP	0.948757	20	311	264	4268	ENSOCUP00000021246.2 ENSOCUP00000011056.3 ENSOCUP00000023885.2 ENSOCUP00000018315.1 ENSOCUP00000000633.3 ENSOCUP00000004619.4 ENSOCUP00000037068.1 ENSOCUP00000005866.3 ENSOCUP00000019631.2 ENSOCUP00000031254.1 ENSOCUP00000040589.1 ENSOCUP00000013914.3 ENSOCUP00000021719.2 ENSOCUP00000005740.4 ENSOCUP00000001729.3 ENSOCUP00000011037.3 ENSOCUP00000012485.2 ENSOCUP00000046127.1 ENSOCUP00000045373.1 …	drebrin 1 [Source:HGNC SymbolAcc:HGNC:2695],LIM domain and actin binding 1 [Source:HGNC SymbolAcc:HGNC:24636],insulin like growth factor binding protein 5 [Source:HGNC SymbolAcc:HGNC:5474],destrin, actin depolymerizing factor [Source:HGNC SymbolAcc:HGNC:15750],BAR/IMD domain containing adaptor protein 2 like 1 [Source:HGNC SymbolAcc:HGNC:21649],Oryctolagus cuniculus microtubule associated protein…
GO:0000166	nucleotide binding	MF	0.961723	38	602	264	4268	ENSOCUP00000006557.3 ENSOCUP00000006973.2 ENSOCUP00000004172.2 ENSOCUP00000012460.4 ENSOCUP00000048117.1 ENSOCUP00000027380.1 ENSOCUP00000025227.2 ENSOCUP00000011625.3 ENSOCUP00000030246.1 ENSOCUP00000038556.1 ENSOCUP00000015034.4 ENSOCUP00000001483.4 ENSOCUP00000011119.3 ENSOCUP00000006592.2 ENSOCUP00000007327.2 ENSOCUP00000040589.1 ENSOCUP00000046900.1 ENSOCUP00000003569.3 ENSOCUP00000008078.3 …	ATRX chromatin remodeler [Source:HGNC SymbolAcc:HGNC:886],eukaryotic elongation factor 2 kinase [Source:HGNC SymbolAcc:HGNC:24615],ATP binding cassette subfamily D member 3 [Source:HGNC SymbolAcc:HGNC:67],acetyl-CoA carboxylase alpha [Source:HGNC SymbolAcc:HGNC:84],homeodomain interacting protein kinase 1 [Source:HGNC SymbolAcc:HGNC:19006],septin 6 [Source:HGNC SymbolAcc:HGNC:15848],pre-mRNA proc…
GO:0006629	lipid metabolic process	BP	0.977969	7	104	264	4268	ENSOCUP00000007117.3 ENSOCUP00000013600.2 ENSOCUP00000012460.4 ENSOCUP00000004915.3 ENSOCUP00000009757.4 ENSOCUP00000008326.2 ENSOCUP00000000016.3	Oryctolagus cuniculus lipoprotein lipase (LPL), mRNA. [Source:RefSeq mRNAAcc:NM_001177330],-,acetyl-CoA carboxylase alpha [Source:HGNC SymbolAcc:HGNC:84],glyceronephosphate O-acyltransferase [Source:HGNC SymbolAcc:HGNC:4416],sterol-C5-desaturase [Source:HGNC SymbolAcc:HGNC:10547],ORMDL sphingolipid biosynthesis regulator 3 [Source:HGNC SymbolAcc:HGNC:16038],lipase E, hormone sensitive type [Sourc…
GO:0044430	cytoskeletal part	CC	0.998313	7	105	264	4268	ENSOCUP00000002279.4 ENSOCUP00000027380.1 ENSOCUP00000042562.1 ENSOCUP00000004619.4 ENSOCUP00000001251.3 ENSOCUP00000031254.1 ENSOCUP00000046900.1	keratin 7 [Source:HGNC SymbolAcc:HGNC:6445],septin 6 [Source:HGNC SymbolAcc:HGNC:15848],keratin 10 [Source:HGNC SymbolAcc:HGNC:6413],Oryctolagus cuniculus microtubule associated protein 1A (MAP1A), mRNA. [Source:RefSeq mRNAAcc:NM_001171311],nestin [Source:HGNC SymbolAcc:HGNC:7756],tubulin gamma complex associated protein 3 [Source:HGNC SymbolAcc:HGNC:18598],-
GO:0015031	protein transport	BP	1	8	129	264	4268	ENSOCUP00000028995.1 ENSOCUP00000011427.4 ENSOCUP00000032894.1 ENSOCUP00000036973.1 ENSOCUP00000034226.1 ENSOCUP00000000974.3 ENSOCUP00000045044.1 ENSOCUP00000031592.1	ribosome binding protein 1 [Source:HGNC SymbolAcc:HGNC:10448],SEC24 homolog D, COPII coat complex component [Source:HGNC SymbolAcc:HGNC:10706],SEC61 translocon alpha 1 subunit [Source:HGNC SymbolAcc:HGNC:18276],secretory carrier membrane protein 3 [Source:HGNC SymbolAcc:HGNC:10565],thyroid hormone receptor interactor 11 [Source:HGNC SymbolAcc:HGNC:12305],coatomer protein complex subunit beta 2 [S…
GO:0017111	nucleoside-triphosphatase activity	MF	1	10	156	264	4268	ENSOCUP00000004172.2 ENSOCUP00000038556.1 ENSOCUP00000015034.4 ENSOCUP00000041963.1 ENSOCUP00000007327.2 ENSOCUP00000046900.1 ENSOCUP00000046484.1 ENSOCUP00000004776.2 ENSOCUP00000014234.3 ENSOCUP00000033305.1	ATP binding cassette subfamily D member 3 [Source:HGNC SymbolAcc:HGNC:67],G1 to S phase transition 1 [Source:HGNC SymbolAcc:HGNC:4621],kinesin family member 5B [Source:HGNC SymbolAcc:HGNC:6324],microtubule actin crosslinking factor 1 [Source:HGNC SymbolAcc:HGNC:13664],Elongation factor 1-alpha 1 [Source:UniProtKB/Swiss-ProtAcc:P68105],-,ATP binding cassette subfamily A member 1 [Source:HGNC Symbo…
GO:0048037	cofactor binding	MF	1	6	95	264	4268	ENSOCUP00000011625.3 ENSOCUP00000012372.2 ENSOCUP00000015020.2 ENSOCUP00000045282.1 ENSOCUP00000004988.3 ENSOCUP00000032447.1	NADH:ubiquinone oxidoreductase core subunit S2 [Source:HGNC SymbolAcc:HGNC:7708],acyl-CoA binding domain containing 3 [Source:HGNC SymbolAcc:HGNC:15453],pyridoxamine 5-phosphate oxidase [Source:HGNC SymbolAcc:HGNC:30260],amine oxidase copper containing 3 [Source:HGNC SymbolAcc:HGNC:550],phosphoglycerate dehydrogenase [Source:HGNC SymbolAcc:HGNC:8923],Oryctolagus cuniculus aldehyde oxidase 3 (AOX3…
GO:0044710	single-organism metabolic process	BP	1	33	532	264	4268	ENSOCUP00000007117.3 ENSOCUP00000008388.2 ENSOCUP00000013600.2 ENSOCUP00000008525.2 ENSOCUP00000000845.3 ENSOCUP00000012460.4 ENSOCUP00000004915.3 ENSOCUP00000016915.2 ENSOCUP00000011625.3 ENSOCUP00000004863.3 ENSOCUP00000012822.1 ENSOCUP00000009757.4 ENSOCUP00000041718.1 ENSOCUP00000037416.1 ENSOCUP00000043950.1 ENSOCUP00000048425.1 ENSOCUP00000024956.1 ENSOCUP00000026625.1 ENSOCUP00000012310.3 …	Oryctolagus cuniculus lipoprotein lipase (LPL), mRNA. [Source:RefSeq mRNAAcc:NM_001177330],prolyl 4-hydroxylase subunit alpha 1 [Source:HGNC SymbolAcc:HGNC:8546],-,NADH:ubiquinone oxidoreductase core subunit V2 [Source:HGNC SymbolAcc:HGNC:7717],lysyl oxidase like 1 [Source:HGNC SymbolAcc:HGNC:6665],acetyl-CoA carboxylase alpha [Source:HGNC SymbolAcc:HGNC:84],glyceronephosphate O-acyltransferase […
GO:0043232	intracellular non-membrane-bounded organelle	CC	1	17	270	264	4268	ENSOCUP00000000598.3 ENSOCUP00000002279.4 ENSOCUP00000027380.1 ENSOCUP00000042562.1 ENSOCUP00000018315.1 ENSOCUP00000003131.3 ENSOCUP00000004619.4 ENSOCUP00000041963.1 ENSOCUP00000001251.3 ENSOCUP00000019631.2 ENSOCUP00000031254.1 ENSOCUP00000003637.4 ENSOCUP00000040589.1 ENSOCUP00000046900.1 ENSOCUP00000027229.1 ENSOCUP00000005740.4 ENSOCUP00000043479.1	mitochondrial ribosomal protein S12 [Source:HGNC SymbolAcc:HGNC:10380],keratin 7 [Source:HGNC SymbolAcc:HGNC:6445],septin 6 [Source:HGNC SymbolAcc:HGNC:15848],keratin 10 [Source:HGNC SymbolAcc:HGNC:6413],destrin, actin depolymerizing factor [Source:HGNC SymbolAcc:HGNC:15750],-,Oryctolagus cuniculus microtubule associated protein 1A (MAP1A), mRNA. [Source:RefSeq mRNAAcc:NM_001171311],microtubule a…
GO:0032550	purine ribonucleoside binding	MF	1	34	543	264	4268	ENSOCUP00000006557.3 ENSOCUP00000006973.2 ENSOCUP00000004172.2 ENSOCUP00000012460.4 ENSOCUP00000048117.1 ENSOCUP00000027380.1 ENSOCUP00000025227.2 ENSOCUP00000030246.1 ENSOCUP00000038556.1 ENSOCUP00000015034.4 ENSOCUP00000001483.4 ENSOCUP00000011119.3 ENSOCUP00000006592.2 ENSOCUP00000007327.2 ENSOCUP00000040589.1 ENSOCUP00000046900.1 ENSOCUP00000003569.3 ENSOCUP00000008078.3 ENSOCUP00000013531.2 …	ATRX chromatin remodeler [Source:HGNC SymbolAcc:HGNC:886],eukaryotic elongation factor 2 kinase [Source:HGNC SymbolAcc:HGNC:24615],ATP binding cassette subfamily D member 3 [Source:HGNC SymbolAcc:HGNC:67],acetyl-CoA carboxylase alpha [Source:HGNC SymbolAcc:HGNC:84],homeodomain interacting protein kinase 1 [Source:HGNC SymbolAcc:HGNC:19006],septin 6 [Source:HGNC SymbolAcc:HGNC:15848],pre-mRNA proc…
GO:0032555	purine ribonucleotide binding	MF	1	34	543	264	4268	ENSOCUP00000006557.3 ENSOCUP00000006973.2 ENSOCUP00000004172.2 ENSOCUP00000012460.4 ENSOCUP00000048117.1 ENSOCUP00000027380.1 ENSOCUP00000025227.2 ENSOCUP00000030246.1 ENSOCUP00000038556.1 ENSOCUP00000015034.4 ENSOCUP00000001483.4 ENSOCUP00000011119.3 ENSOCUP00000006592.2 ENSOCUP00000007327.2 ENSOCUP00000040589.1 ENSOCUP00000046900.1 ENSOCUP00000003569.3 ENSOCUP00000008078.3 ENSOCUP00000013531.2 …	ATRX chromatin remodeler [Source:HGNC SymbolAcc:HGNC:886],eukaryotic elongation factor 2 kinase [Source:HGNC SymbolAcc:HGNC:24615],ATP binding cassette subfamily D member 3 [Source:HGNC SymbolAcc:HGNC:67],acetyl-CoA carboxylase alpha [Source:HGNC SymbolAcc:HGNC:84],homeodomain interacting protein kinase 1 [Source:HGNC SymbolAcc:HGNC:19006],septin 6 [Source:HGNC SymbolAcc:HGNC:15848],pre-mRNA proc…
GO:0035639	purine ribonucleoside triphosphate binding	MF	1	34	543	264	4268	ENSOCUP00000006557.3 ENSOCUP00000006973.2 ENSOCUP00000004172.2 ENSOCUP00000012460.4 ENSOCUP00000048117.1 ENSOCUP00000027380.1 ENSOCUP00000025227.2 ENSOCUP00000030246.1 ENSOCUP00000038556.1 ENSOCUP00000015034.4 ENSOCUP00000001483.4 ENSOCUP00000011119.3 ENSOCUP00000006592.2 ENSOCUP00000007327.2 ENSOCUP00000040589.1 ENSOCUP00000046900.1 ENSOCUP00000003569.3 ENSOCUP00000008078.3 ENSOCUP00000013531.2 …	ATRX chromatin remodeler [Source:HGNC SymbolAcc:HGNC:886],eukaryotic elongation factor 2 kinase [Source:HGNC SymbolAcc:HGNC:24615],ATP binding cassette subfamily D member 3 [Source:HGNC SymbolAcc:HGNC:67],acetyl-CoA carboxylase alpha [Source:HGNC SymbolAcc:HGNC:84],homeodomain interacting protein kinase 1 [Source:HGNC SymbolAcc:HGNC:19006],septin 6 [Source:HGNC SymbolAcc:HGNC:15848],pre-mRNA proc…
GO:0055114	oxidation-reduction process	BP	1	17	267	264	4268	ENSOCUP00000008388.2 ENSOCUP00000008525.2 ENSOCUP00000000845.3 ENSOCUP00000016915.2 ENSOCUP00000011625.3 ENSOCUP00000004863.3 ENSOCUP00000009757.4 ENSOCUP00000041718.1 ENSOCUP00000026625.1 ENSOCUP00000012310.3 ENSOCUP00000012653.4 ENSOCUP00000015020.2 ENSOCUP00000045282.1 ENSOCUP00000004988.3 ENSOCUP00000032447.1 ENSOCUP00000017578.2 ENSOCUP00000018706.2	prolyl 4-hydroxylase subunit alpha 1 [Source:HGNC SymbolAcc:HGNC:8546],NADH:ubiquinone oxidoreductase core subunit V2 [Source:HGNC SymbolAcc:HGNC:7717],lysyl oxidase like 1 [Source:HGNC SymbolAcc:HGNC:6665],procollagen-lysine,2-oxoglutarate 5-dioxygenase 1 [Source:HGNC SymbolAcc:HGNC:9081],NADH:ubiquinone oxidoreductase core subunit S2 [Source:HGNC SymbolAcc:HGNC:7708],prolyl 3-hydroxylase 1 [Sou…
GO:0006928	movement of cell or subcellular component	BP	1	3	48	264	4268	ENSOCUP00000015034.4 ENSOCUP00000034279.1 ENSOCUP00000008513.3	kinesin family member 5B [Source:HGNC SymbolAcc:HGNC:6324],ectonucleotide pyrophosphatase/phosphodiesterase 2 [Source:HGNC SymbolAcc:HGNC:3357],laminin subunit alpha 3 [Source:HGNC SymbolAcc:HGNC:6483]
Biological process: BP; cellular component: CC; molecular function: MF
