# Supplementary material for: Integrated Proteomics and Metabolomics Analysis of Perirenal Adipose Tissue in Obese Rabbits Treated with a Restricted Diet
Source: Biology (Basel). 2021 Apr 12;10(4):321. doi: 10.3390/biology10040321 (PMC8069198; doi:10.3390/biology10040321)
Supplement: Supplementary file 1 [file biology-10-00321-s001.zip › biology-1141680-supplementary/Table S4.xlsx]

## Sheet: Sheet1
ID	Name	Formula	Molecular weight	RT [min]	mzCloud_Results	mzVault_Results	MassList_Results	RD-1	RD-2	RD-3	RD-4	RD-5	RD-6	HFD-1	HFD-2	HFD-3	HFD-4	HFD-5	HFD-6	Fold change	Log2(fold change)	P-value	VIP	Up or down
Com_3863_neg	10-Hydroxydecanoic acid	C10 H20 O3	188.141	10.429	Full match	No results	No results	2.58529e+06	1.57648e+06	3.28873e+06	4.22931e+06	1.44301e+06	1.10908e+06	4.37403e+07	5.80974e+07	2.56321e+07	3.29073e+07	9.22718e+06	2.74784e+07	0.0722129	-3.7916	1.85725e-05	2.22489	down
Com_5672_neg	Tetradecanedioic acid	C14 H26 O4	258.183	11.554	Full match	No results	Full match	1.19936e+06	725434	1.78862e+06	2.38991e+06	630390	458238	2.09631e+07	2.33736e+07	1.81729e+07	1.85735e+07	4.33919e+06	1.65534e+07	0.0705262	-3.8257	2.30209e-05	2.38767	down
Com_9264_neg	Guggulsterone	C21 H28 O2	312.21	11.809	No results	No results	Full match	439315	240581	362870	543292	334938	386287	3.66627e+06	3.3809e+06	2.22024e+06	2.10565e+06	1.33165e+06	1.29148e+06	0.164851	-2.60077	2.75556e-05	2.43961	down
Com_4255_neg	12-Hydroxydodecanoic acid	C12 H24 O3	216.173	11.958	Full match	No results	No results	1.6743e+06	1.33117e+06	2.96645e+06	3.71037e+06	916586	614787	3.59928e+07	4.44066e+07	2.338e+07	2.61657e+07	4.41549e+06	2.15696e+07	0.0719146	-3.79757	0.000145822	2.09325	down
Com_4604_pos	Nor-9-carboxy-δ9-THC	C21 H28 O4	344.198	11.139	Full match	No results	No results	8.02116e+06	1.93892e+07	1.62331e+07	8.5378e+06	8.50704e+06	3.25447e+07	2.36238e+06	2.06354e+06	2.78113e+06	3.52883e+06	796745	3.49685e+06	6.20334	2.63305	0.000263887	1.91858	up
Com_412_neg	FAHFA (16:0/18:2)	C34 H62 O4	534.462	14.479	No results	Full match	No results	1.63587e+08	1.99565e+08	1.65116e+08	1.97413e+08	1.23675e+08	2.71502e+08	9.70304e+07	1.07673e+08	9.88887e+07	7.08793e+07	7.47186e+07	1.11169e+08	2.00025	1.00018	0.000597398	1.85923	up
Com_5384_neg	FAHFA (18:2/18:2)	C36 H62 O4	558.465	16.024	No results	Full match	No results	682926	486258	253545	515031	702071	371283	2.90679e+06	2.52829e+06	2.4679e+06	1.89269e+06	1.22039e+06	679521	0.257457	-1.9576	0.00110621	2.44455	down
Com_3379_pos	tert-Butyl N-[1-(aminocarbonyl)-3-methylbutyl]carbamate	C11 H22 N2 O3	230.163	6.628	Full match	No results	No results	4.91191e+06	5.10111e+06	3.35445e+06	1.46648e+06	1.37141e+07	3.27843e+07	1.06492e+06	405066	637797	678033	384492	390666	17.2235	4.10631	0.00188885	1.46201	up
Com_3482_pos	Phytosphingosine	C18 H39 N O3	317.292	13.405	No results	Full match	No results	3.41959e+07	9.81676e+07	6.7479e+07	4.98122e+07	1.04767e+08	9.60426e+07	2.54263e+07	1.77762e+07	3.99861e+07	3.18769e+07	1.93708e+07	3.7379e+07	2.6218	1.39056	0.00261664	1.67869	up
Com_670_pos	Lagochilin	C20 H36 O5	356.256	13.85	Full match	No results	No results	3.91944e+07	1.47673e+08	5.20506e+07	2.17562e+08	7.24928e+07	8.76134e+08	9.54928e+06	1.02794e+07	3.49072e+07	1.2092e+07	2.42141e+06	3.03713e+07	14.1046	3.81809	0.00334201	2.16454	up
Com_3451_neg	Mevalonic acid	C6 H12 O4	148.074	1.401	No results	No results	Full match	3.19765e+07	1.82435e+07	1.44129e+07	2.43993e+07	1.72687e+07	1.12933e+07	3.11542e+07	4.7897e+07	3.49162e+07	3.73371e+07	4.47555e+07	3.41743e+07	0.510759	-0.969286	0.00351265	1.31508	down
Com_1245_neg	(R)-3-Hydroxy myristic acid	C14 H28 O3	244.204	12.934	Full match	No results	No results	8.87676e+06	8.69809e+06	1.84204e+07	2.12034e+07	2.79252e+06	2.22686e+06	2.34929e+08	2.67769e+08	2.12395e+08	1.89831e+08	5.82437e+06	1.5508e+08	0.0583753	-4.0985	0.00458499	1.90225	down
Com_3268_neg	FAHFA (18:2/17:2)	C35 H60 O4	544.447	14.247	No results	Full match	No results	5.16412e+06	7.19928e+06	1.29803e+06	4.0173e+06	3.51505e+06	1.031e+07	1.15503e+06	2.59986e+06	1.2031e+06	574713	1.40875e+06	923745	4.00547	2.00197	0.00503386	1.87219	up
Com_506_pos	11-Deoxy prostaglandin F1β	C20 H36 O4	357.287	14.499	Invalid mass	No results	No results	3.70927e+07	8.42393e+07	1.16011e+08	3.47548e+08	3.61094e+08	1196048879	4.46786e+07	5.52262e+06	3.8045e+07	3.87857e+07	6.54575e+06	2.61083e+07	13.414	3.74567	0.00563712	1.46087	up
Com_3164_neg	FAHFA (18:1/20:2)	C38 H68 O4	588.509	14.844	No results	Full match	No results	3.78925e+06	9.56469e+06	4.36944e+06	2.16733e+06	6.43034e+06	1.51854e+07	1.40655e+06	1.29702e+06	1.51776e+06	1.26224e+06	3.0288e+06	2.22932e+06	3.86405	1.95012	0.00601112	1.89436	up
Com_3239_pos	PE (16:0e/18:4)	C39 H72 N O7 P	697.503	16.3	No results	Full match	No results	1.93227e+07	3.6821e+07	6.15896e+07	2.43214e+07	6.17193e+07	1.07281e+08	1.70927e+07	6.11462e+06	1.16498e+07	1.88081e+07	7.05704e+06	2.74267e+07	3.52875	1.81916	0.00629873	1.59782	up
Com_617_pos	Carvone	C10 H14 O	150.105	13.112	Full match	Full match	No results	4.99058e+07	7.07812e+07	9.07457e+07	6.71238e+07	1.99962e+08	1.80563e+08	3.28051e+07	2.52723e+07	5.66411e+07	1.94355e+07	7.34934e+06	4.58035e+07	3.51873	1.81505	0.00661555	1.32751	up
Com_1456_pos	N-(4-butyl-2-methylphenyl)-N'-[4-(4-methylpiperazino)phenyl]urea	C23 H32 N4 O	380.253	12.946	Invalid mass	No results	No results	6.13039e+07	1.19924e+08	1.98655e+08	3.61596e+07	2.85265e+08	2.1762e+08	3.16464e+07	2.2441e+07	3.83967e+07	3.32163e+07	1.04864e+07	6.50295e+07	4.56686	2.1912	0.00674491	1.76456	up
Com_428_pos	8-Isoprostaglandin F1β	C20 H36 O5	373.282	13.98	Invalid mass	No results	No results	3.95769e+07	2.14942e+08	6.62949e+07	2.1837e+08	7.7184e+07	1.48145e+09	1.69913e+07	1.1794e+07	3.92908e+07	2.40564e+07	2.45885e+06	3.05394e+07	16.765	4.06738	0.00688054	2.10002	up
Com_368_neg	FAHFA (16:0/18:1)	C34 H64 O4	536.481	14.447	No results	Full match	No results	3.29878e+07	1.35326e+08	2.90866e+07	1.63898e+07	1.13944e+08	1.3742e+08	1.76931e+07	1.08291e+07	1.13247e+07	1.19635e+07	5.88827e+06	1.70714e+07	6.22114	2.63718	0.00693042	1.66092	up
Com_3040_neg	PG (18:0/18:1)	C42 H81 O10 P	776.557	16.731	No results	Full match	No results	868133	383532	1.16576e+07	5.06823e+06	751867	1.93019e+06	3.0209e+07	3.49388e+07	1.19981e+07	7.59136e+06	7.25046e+06	1.84651e+07	0.187044	-2.41855	0.00701487	1.52795	down
Com_8163_pos	LPE 18:3	C23 H42 N O7 P	475.27	14.178	No results	Full match	No results	8.22567e+06	1.27753e+07	1.05791e+07	4.27365e+06	8.51223e+06	6.98891e+06	1.16587e+07	1.42405e+07	1.48523e+07	1.81338e+07	4.18223e+07	1.82643e+07	0.431655	-1.21205	0.00759773	1.64689	down
Com_11030_pos	DAG (6:0/18:1)	C27 H50 O5	471.392	16.136	No results	Invalid mass	No results	911702	1.08541e+06	977605	1.20457e+06	905907	635517	6.0868e+06	5.63537e+06	9.32043e+06	7.88015e+06	1.5911e+06	1.19509e+06	0.180413	-2.47062	0.0077332	1.94987	down
Com_916_pos	PC (14:1e/2:0)	C24 H48 N O7 P	493.317	14.303	No results	Full match	No results	1.46255e+07	1.89663e+07	2.02977e+07	5.17954e+06	2.47064e+07	4.56149e+07	7.28315e+07	9.71667e+07	1.25624e+08	8.81143e+07	1.16426e+09	3.7284e+07	0.0816201	-3.61493	0.00863545	1.86329	down
Com_3191_pos	Kanosamine	C6 H13 N O5	179.079	1.243	Full match	No results	Full match	4.42193e+07	6.32699e+07	7.28117e+07	6.87664e+07	1.39285e+08	1.0993e+08	2.94265e+07	1.11982e+07	4.03146e+07	5.6294e+07	2.57941e+07	4.02675e+07	2.45103	1.29339	0.0088626	2.00948	up
Com_3511_pos	PE (2:0/16:2)	C23 H42 N O8 P	491.265	13.081	No results	Full match	No results	7.47692e+06	1.3379e+07	1.14047e+07	8.80871e+06	3.25558e+07	4.59459e+07	4.54784e+06	6.115e+06	3.71394e+06	4.84981e+06	2.91331e+06	8.72534e+06	3.87397	1.95381	0.00905996	1.21714	up
Com_7348_pos	DAG (6:0/18:2)	C27 H48 O5	469.377	15.756	No results	Invalid mass	No results	1.1799e+06	836603	640945	1.67826e+06	741166	506713	1.04248e+07	1.03545e+07	1.46846e+07	1.15589e+07	656609	2.84431e+06	0.110514	-3.1777	0.0102932	2.07459	down
Com_1238_neg	FAHFA (18:1/18:2)	C36 H64 O4	560.478	14.526	No results	Full match	No results	1.18702e+07	4.58875e+07	1.00116e+07	7.9847e+06	2.07258e+07	6.09629e+07	5.93021e+06	7.57097e+06	4.47003e+06	4.65317e+06	2.10127e+06	9.7404e+06	4.56805	2.19158	0.010479	1.69704	up
Com_11987_pos	PE (4:0/16:4)	C25 H42 N O8 P	515.264	13.761	No results	Full match	No results	3.91208e+06	8.09241e+06	7.23034e+06	2.28071e+06	8.00869e+06	9.81383e+06	2.31739e+06	2.28143e+06	4.08667e+06	3.60605e+06	1.56168e+06	1.09882e+06	2.63095	1.39558	0.0109042	1.6533	up
Com_1947_pos	Sphingosine (d18:1)	C18 H37 N O2	299.282	13.397	Full match	No results	No results	6.42968e+07	2.1257e+08	1.38877e+08	8.75587e+07	2.19958e+08	2.24011e+08	6.40058e+07	5.61591e+07	9.05549e+07	4.00251e+07	5.49548e+07	8.17529e+07	2.44487	1.28976	0.0111388	1.6056	up
Com_3449_neg	Adenylosuccinic acid	C14 H18 N5 O11 P	463.074	1.114	No results	Full match	Full match	610590	209853	440679	650660	236481	183602	2.67421e+06	3.27692e+06	1.31096e+06	3.25887e+06	1.65305e+08	2.57563e+06	0.0130709	-6.2575	0.0114305	1.77829	down
Com_5081_neg	Luteolin	C15 H10 O6	286.051	15	Invalid mass	No results	No results	2.50588e+06	896302	964146	2.12682e+06	952493	516207	2.29675e+06	4.97959e+06	4.19741e+06	2.81248e+06	5.11964e+06	1.32671e+06	0.384026	-1.38072	0.0115903	1.05908	down
Com_569_neg	FAHFA (16:0/18:0)	C34 H66 O4	538.496	14.532	No results	Full match	No results	1.20098e+07	5.19123e+07	9.25351e+06	9.09139e+06	2.07827e+07	8.47767e+07	4.73152e+06	9.81167e+06	4.31766e+06	3.05058e+06	4.21014e+06	6.54888e+06	5.74912	2.52334	0.0116388	1.63	up
Com_92_pos	PC (16:2e/2:0)	C26 H50 N O7 P	519.333	14.483	No results	Full match	No results	8.51995e+08	1.28077e+09	7.24019e+08	2.72213e+08	1.32432e+09	1.83434e+09	2.107e+09	2.60945e+09	3.46705e+09	2.47695e+09	1.49912e+10	1770927407	0.229288	-2.12477	0.011676	1.66274	down
Com_571_neg	OxPS (18:0-18:2+2O)	C42 H78 N O12 P	819.527	15.201	No results	Full match	No results	1.46091e+07	1.61423e+07	3.19113e+07	1.41014e+07	4.02854e+07	1.68673e+08	7.10799e+06	4.67143e+06	6.56575e+06	1.00409e+07	4.07292e+06	1.36314e+07	6.19917	2.63207	0.0117083	1.59866	up
Com_4621_pos	7-{[(2E)-3,7-dimethylocta-2,6-dien-1-yl]oxy}-2H-chromen-2-one	C19 H22 O3	298.154	14.319	Invalid mass	No results	No results	1.23253e+07	8.16876e+06	3.90428e+06	4.85688e+06	2.28109e+07	1.95539e+07	3.81566e+06	2.38663e+06	4.06053e+06	5.13119e+06	1.01966e+06	3.76118e+06	3.54997	1.82781	0.011783	1.09378	up
Com_1393_neg	β-D-Glucopyranuronic acid	C6 H10 O7	194.043	1.189	Full match	Full match	Full match	1.70463e+07	3.87554e+07	3.34721e+07	1.16529e+07	3.98905e+07	4.7344e+07	9.46727e+06	1.03497e+07	1.14749e+07	1.31575e+07	4.21792e+06	2.24089e+07	2.64732	1.40453	0.0118606	1.75704	up
Com_52_pos	6,15-diketo-13,14-dihydro Prostaglandin F1α	C20 H34 O6	352.223	12.047	Invalid mass	No match	No match	3.21735e+09	4.4068e+09	7.28457e+09	1.79373e+09	9.01058e+09	6.43815e+09	2.09533e+09	1.14013e+09	7.21659e+08	4.86412e+08	1.10823e+08	2.83671e+09	4.35001	2.12102	0.0119495	1.14275	up
Com_11018_neg	OxPG (18:0-18:1+1O(1Cyc))	C42 H79 O11 P	790.54	16.436	No results	Full match	No results	1.23578e+06	102188	329870	979997	236489	106773	2.51574e+06	1.52199e+06	1.4668e+06	1.09183e+06	2.59961e+06	927539	0.295461	-1.75896	0.0125726	1.48196	down
Com_2746_neg	FAHFA (18:0/18:0)	C36 H70 O4	566.528	14.848	No results	Full match	No results	1.72518e+06	9.26792e+06	2.17421e+06	2.51189e+06	4.64419e+06	1.89814e+07	847176	1.22905e+06	764209	756590	2.57654e+06	1.15215e+06	5.36532	2.42366	0.0128611	1.70029	up
Com_923_neg	OxPS (18:0-18:1+1O(1Cyc))	C42 H78 N O11 P	803.532	15.223	No results	Full match	No results	1.61923e+07	1.83016e+07	3.57675e+07	2.19836e+07	4.19629e+07	8.93196e+07	1.39931e+07	1.42105e+07	1.32153e+07	2.06357e+07	5.53091e+06	5.44432e+06	3.06077	1.61389	0.0128612	1.62972	up
Com_2778_pos	Hexadecanedioic acid	C16 H30 O4	286.214	12.934	No results	No results	Full match	1.16996e+07	1.17411e+07	1.31625e+07	1.35011e+07	2.23857e+07	1.28857e+07	1.05785e+08	8.00305e+07	6.96105e+07	4.02512e+08	1.20242e+07	6.70233e+07	0.115845	-3.10974	0.012966	2.67426	down
Com_7197_neg	(±)11(12)-DiHET	C20 H34 O4	338.243	13.03	Invalid mass	No results	No results	1.5049e+06	842084	1.51755e+06	1.23695e+06	2.96998e+06	1.97081e+06	4.37418e+06	4.56929e+06	4.16113e+06	4.83748e+06	1.28883e+06	3.45903e+06	0.442587	-1.17597	0.0132904	2.43883	down
Com_2106_pos	7-(2-aminophenyl)heptanoic acid	C13 H19 N O2	203.133	1.443	Invalid mass	No results	No results	2.15755e+07	8.85762e+07	2.98129e+07	2.32144e+07	1.26408e+08	1.16792e+08	9.98644e+06	1.45576e+07	1.56062e+07	2.51323e+07	7.03676e+06	2.70723e+07	4.08866	2.03163	0.0134634	1.33299	up
Com_1596_pos	Cytidine	C9 H13 N3 O5	243.085	1.423	Full match	Full match	Full match	6.72935e+07	1.12638e+08	8.82796e+07	2.78722e+07	2.27089e+08	2.96984e+08	1.56366e+07	1.50875e+07	2.54295e+07	1.77734e+07	1.23734e+08	5.94014e+06	4.02825	2.01015	0.0136203	2.01271	up
Com_7607_neg	L-beta-Imidazolelactic acid	C6 H8 N2 O3	156.054	14.216	No results	No results	Full match	1.98488e+06	1.14381e+06	1.47267e+06	3.04228e+06	1.50476e+06	1.05006e+06	3.27556e+06	3.05676e+06	2.31337e+06	2.85548e+06	3.75556e+06	2.03191e+06	0.589893	-0.761475	0.0141493	1.46082	down
Com_2462_neg	15-Keto prostaglandin A1	C20 H30 O4	334.212	12.259	Invalid mass	No results	No results	1.96337e+06	1.39673e+06	1.77527e+06	3.35677e+06	3.49558e+06	2.73056e+06	8.51096e+06	1.89096e+07	6.00805e+06	1.27681e+07	2.04943e+06	5.01666e+06	0.276333	-1.85552	0.0151799	2.32633	down
Com_6005_pos	D-Erythrose 4-phosphate	C4 H9 O7 P	200.009	1.212	No results	No results	Full match	7.12987e+06	2.4339e+07	1.96226e+07	6.6928e+06	2.89551e+07	3.7372e+07	3.77264e+06	2.93368e+06	4.30019e+06	8.43731e+06	7.28538e+06	1.19788e+07	3.20635	1.68093	0.0160163	1.69024	up
Com_7000_neg	FAHFA (20:2/20:4)	C40 H66 O4	610.494	14.679	No results	Full match	No results	1.85284e+06	3.59528e+06	900136	2.03465e+06	4.99289e+06	3.14572e+06	976026	1.07789e+06	1.20064e+06	775586	1.74043e+06	615405	2.58716	1.37137	0.0161952	1.87292	up
Com_1414_pos	Cytosine	C4 H5 N3 O	111.043	1.423	Full match	Full match	Full match	9.60065e+07	1.24362e+08	1.14012e+08	4.51707e+07	2.77283e+08	3.40929e+08	2.2207e+07	2.27605e+07	3.51186e+07	2.2753e+07	1.99234e+08	1.21141e+07	3.1757	1.66707	0.0163642	2.03793	up
Com_8236_pos	Hydrocortisone	C21 H30 O5	362.211	16.069	No results	No results	Full match	5.38903e+06	1.42856e+07	4.11984e+06	2.26312e+06	1.59082e+07	2.12218e+07	3.37637e+06	1.70979e+06	2.47841e+06	2.34513e+06	2.36137e+06	1.69543e+06	4.52423	2.17767	0.0169351	1.33986	up
Com_210_neg	Lipoxin B4	C20 H32 O5	352.222	11.278	Invalid mass	No results	No results	4.31938e+07	5.58395e+07	8.99208e+07	5.56383e+07	1.25209e+08	1.72251e+08	4.26535e+07	3.60172e+07	3.49814e+07	5.03754e+07	1.40679e+07	4.68952e+07	2.40923	1.26857	0.0173389	1.09733	up
Com_492_pos	L-Glutathione oxidized	C20 H32 N6 O12 S2	612.151	2.297	Full match	Full match	Full match	4.91819e+08	7.44272e+08	3.37445e+08	1.75001e+08	4.23431e+08	2.37141e+08	4.68818e+08	5.41595e+08	1.01716e+09	1.4489e+09	6.40855e+08	1.03499e+09	0.467578	-1.09672	0.01787	2.00939	down
Com_322_pos	Cholecalciferol	C27 H44 O	384.339	15.714	Full match	No results	No results	1.77309e+08	4.42432e+08	5.8941e+08	2.20353e+08	8.00867e+08	1.93843e+09	1.27583e+08	1.18341e+08	1.85427e+08	2.73329e+08	7.39978e+07	1.87687e+08	4.3139	2.10899	0.0178743	1.32363	up
Com_2645_pos	1-(3-ethyl-2,4-dihydroxy-6-methoxyphenyl)butan-1-one	C13 H18 O4	220.107	13.172	Invalid mass	No results	No results	8.28547e+06	1.14087e+07	1.19444e+07	5.12541e+06	4.16685e+07	4.63562e+07	7.95561e+06	3.30479e+06	3.50721e+06	3.09544e+06	2.10457e+06	9.47273e+06	4.23869	2.08362	0.0181337	1.05502	up
Com_6994_pos	D-2-Aminoadipic acid	C6 H11 N O4	161.069	1.237	No results	No results	Full match	9.69176e+06	2.21418e+07	3.21701e+07	1.5107e+07	3.05123e+07	2.91063e+07	7.2498e+06	5.05636e+06	8.23356e+06	1.47258e+07	1.14631e+07	1.79117e+07	2.14617	1.10177	0.0184107	1.65386	up
Com_1815_pos	PE (5:0/13:1)	C23 H44 N O8 P	493.28	13.564	No results	Full match	No results	2.40817e+07	4.26027e+07	3.8563e+07	1.81947e+07	1.02448e+08	2.19832e+08	1.34112e+07	1.50672e+07	1.52301e+07	1.30881e+07	5.87523e+06	2.95096e+07	4.83527	2.2736	0.0184848	1.27595	up
Com_4930_neg	Isolithocholic acid	C24 H40 O3	376.299	15.116	No results	No results	Full match	780395	239553	317574	711886	321810	434384	1.04656e+06	781028	1.43199e+06	899128	1.37374e+06	394283	0.473381	-1.07893	0.0193109	1.12593	down
Com_41_neg	11(E)-Eicosenoic Acid	C20 H38 O2	310.287	14.937	Full match	No results	Full match	1.65672e+09	2.21354e+09	9.06398e+08	1.42606e+09	2.802e+09	3.5849e+09	8.98907e+08	1.00049e+09	9.2405e+08	6.43611e+08	1.85837e+09	5.86924e+08	2.12938	1.09043	0.0193743	1.43985	up
Com_802_neg	1a,1b-Dihomo prostaglandin F2α	C22 H38 O5	382.272	12.379	Full match	No results	No results	2.32704e+07	2.48635e+07	3.26033e+07	2.49156e+07	4.75479e+07	3.81771e+07	1.56576e+07	1.4032e+07	1.59614e+07	1.99229e+07	3.36341e+07	2.02357e+07	1.60224	0.680092	0.0196305	1.50559	up
Com_151_pos	9-Oxo-ODE	C18 H30 O3	294.219	12.138	Full match	No results	Full match	3.47349e+08	5.64935e+08	9.30585e+08	3.32714e+08	1.62752e+09	1.32462e+09	2.12798e+08	1.51017e+08	2.74284e+08	1.92327e+08	1.39028e+07	3.52211e+08	4.28546	2.09945	0.0196886	1.46154	up
Com_10074_neg	Sorbitan monostearate	C24 H46 O6	430.329	15.598	Full match	No results	No results	310430	148166	250411	521448	164837	188689	398124	632925	358099	448178	1.24789e+06	358554	0.459956	-1.12043	0.0198976	1.72682	down
Com_10269_pos	3,4-dihydro-2H-benzo[4,5]imidazo[2,1-b][1,3]thiazin-3-ol	C10 H10 N2 O S	228.03	14.191	Invalid mass	No results	No results	2.44628e+06	2.94801e+06	2.58007e+06	2.95198e+06	1.04935e+07	1.38735e+07	1.80026e+06	1.32774e+06	1.80055e+06	2.26414e+06	1.11955e+06	1.41926e+06	3.62671	1.85866	0.0203785	1.2748	up
Com_1205_pos	gamma-Nonanolactone	C9 H16 O2	156.115	12.289	No results	No results	Full match	3.08632e+07	4.82527e+07	6.11897e+07	3.17156e+07	1.67552e+08	1.38575e+08	1.70689e+07	1.10987e+07	8.86321e+06	7.79667e+07	3.97641e+06	2.50494e+07	3.31994	1.73116	0.0205186	1.31115	up
Com_3437_neg	Carnosine	C9 H14 N4 O3	226.106	1.354	Full match	Full match	Full match	8.36815e+06	6.44965e+06	8.15537e+06	6.31237e+06	6.84485e+06	8.10575e+06	6.17792e+06	1.11601e+07	1.23522e+07	1.64219e+07	1.14935e+07	1.52248e+07	0.607385	-0.719318	0.020631	1.27047	down
Com_16639_pos	Sulfamethazine	C12 H14 N4 O2 S	278.084	5.914	Full match	No results	No results	419920	1.46595e+06	3.84822e+06	2.02393e+06	8.2264e+06	3.3234e+06	822938	711570	501901	869369	371026	416651	5.22758	2.38614	0.0206381	1.86791	up
Com_5269_pos	α-Lactose	C12 H22 O11	342.116	1.33	Full match	Full match	Full match	5.13414e+06	2.93189e+07	1.59159e+07	1.03517e+08	1.43568e+07	9.50473e+06	2.78065e+06	4.67619e+06	2.99208e+06	4.8267e+06	8.00799e+06	6.08769e+06	6.05174	2.59735	0.0212074	2.64301	up
Com_556_pos	all-cis-4,7,10,13,16-Docosapentaenoic acid	C22 H34 O2	330.255	14.355	Full match	No results	Full match	5.23754e+08	4.94026e+08	3.49319e+08	2.60748e+08	1.27505e+09	6.54203e+08	1.86928e+08	1.55867e+08	2.42403e+08	2.87923e+08	2.89056e+07	2.81919e+08	3.00445	1.5871	0.0217256	1.62643	up
Com_11946_neg	Picolinamide	C6 H6 N2 O	122.048	12.397	No results	No results	Full match	48345.2	23087.1	38891.8	83258.4	72084.2	24783	637183	197605	113109	67270.7	605905	52711	0.173529	-2.52675	0.0224924	1.82953	down
Com_138_pos	(11E,15Z)-9,10,13-trihydroxyoctadeca-11,15-dienoic acid	C18 H32 O5	350.206	12.667	Invalid mass	No results	No results	1.52305e+08	2.59601e+08	2.88956e+08	1.09618e+08	5.53775e+08	9.79678e+08	1.11252e+08	7.51864e+07	1.11788e+08	9.63621e+07	8.68731e+06	1.37688e+08	4.33288	2.11533	0.0226298	1.09299	up
Com_4472_pos	2-[3-methyl-2-(methylimino)-4-oxo-1,3-thiazolan-5-yl]acetic acid	C7 H10 N2 O3 S	224.027	1.235	Invalid mass	No results	No results	5.54745e+06	3.43436e+07	1.72017e+07	1.06074e+06	2.88834e+07	5.0373e+07	1.72297e+06	1.34806e+06	1.80404e+06	2.89651e+06	1.05654e+06	4.99638e+06	9.93959	3.31319	0.0230605	1.55137	up
Com_1204_pos	3-Acetyl-11-keto-β-boswellic acid	C32 H48 O5	512.348	14.365	Full match	No results	No results	7.49673e+06	1.69791e+07	1.91076e+07	5.63602e+06	6.20953e+07	4.06137e+08	2.83649e+06	2.44073e+06	3.62513e+06	6.16029e+06	2.66789e+06	3.5157e+06	24.355	4.60615	0.0230896	1.18363	up
Com_3158_neg	FAHFA (22:4/18:0)	C40 H70 O4	614.528	14.645	No results	Full match	No results	2.61431e+06	8.05193e+06	3.48854e+06	2.37909e+06	1.51362e+07	6.99184e+06	2.19259e+06	2.57382e+06	2.43787e+06	2.03151e+06	1.48688e+06	1.52302e+06	3.15719	1.65864	0.0231938	1.17602	up
Com_8521_neg	PMeOH (16:0-18:1)	C38 H73 O8 P	688.504	16.341	No results	Full match	No results	413128	447793	862355	3.35773e+06	149829	162432	3.60821e+06	3.49927e+06	3.76056e+06	5.16517e+06	1.04756e+06	670272	0.303828	-1.71867	0.0232506	1.67207	down
Com_1595_neg	Undecanoic acid	C11 H22 O2	186.162	12.926	Full match	No results	Full match	3.85149e+07	1.96649e+07	3.05504e+07	7.25512e+07	2.25472e+07	1.58312e+07	5.59424e+07	8.24016e+07	4.31176e+07	5.50887e+07	1.09073e+08	4.19536e+07	0.515149	-0.95694	0.0240744	1.58539	down
Com_2582_neg	2-Aminoadipic acid	C6 H11 N O4	161.069	1.187	Full match	Full match	Full match	1.82289e+07	1.9303e+07	2.48313e+07	1.66529e+07	1.67218e+07	2.08106e+07	7.87495e+06	1.07578e+07	8.71513e+06	1.66213e+07	1.32627e+07	1.96158e+07	1.51662	0.600856	0.024482	1.55842	up
Com_8125_pos	L-Dopa	C9 H11 N O4	197.069	7.481	No results	No results	Full match	1.99215e+06	3.68085e+06	6.66104e+06	2.48086e+06	8.64845e+06	1.04609e+07	1.94166e+06	1.57931e+06	1.81629e+06	2.9172e+06	637205	3.15425e+06	2.81624	1.49377	0.0245129	1.2645	up
Com_2289_neg	LPG 16:1	C22 H43 O9 P	436.259	13.767	No results	Invalid mass	No match	9.13828e+06	5.69643e+06	5.76665e+06	5.69684e+06	7.87029e+06	2.34035e+06	2.24257e+07	2.7681e+07	4.67878e+07	4.50097e+07	2.64795e+06	3.2449e+07	0.206263	-2.27744	0.0253672	2.11887	down
Com_6293_pos	7-Ketocholesterol	C27 H44 O2	400.334	15.257	No results	No results	Full match	8.02284e+06	1.42837e+07	2.36571e+07	9.77662e+06	2.41699e+07	1.94704e+07	6.56664e+06	7.4117e+06	9.78084e+06	9.36378e+06	2.88592e+06	1.20331e+07	2.06862	1.04867	0.0259793	1.10037	up
Com_1903_pos	PC (7:0/8:0)	C23 H46 N O8 P	495.296	13.64	No results	Full match	No results	2.12777e+07	4.67957e+07	4.52624e+07	2.29777e+07	8.53123e+07	2.29217e+08	1.9734e+07	1.86481e+07	1.66255e+07	1.62068e+07	4.57687e+06	3.45822e+07	4.0847	2.03023	0.0265791	1.41574	up
Com_7223_neg	(3β,9ξ)-3,14-Dihydroxycarda-5,20(22)-dienolide	C23 H32 O4	418.235	12.407	Invalid mass	No results	No results	829900	1.12042e+06	1.63543e+06	2.41555e+06	1.00101e+06	945224	2.4133e+06	3.27265e+06	2.72587e+06	937324	2.7955e+06	4.62775e+06	0.473846	-1.07751	0.0266541	1.57039	down
Com_5568_neg	Lithocholic Acid	C24 H40 O3	376.298	13.732	Full match	No results	Full match	2.53116e+06	5.7983e+06	6.61076e+06	3.08523e+06	5.10686e+06	4.68905e+06	2.89112e+06	3.53647e+06	2.31628e+06	2.57536e+06	3.14613e+06	2.21877e+06	1.66753	0.737717	0.0267153	1.25515	up
Com_2138_pos	Pyridoxamine	C8 H12 N2 O2	168.088	1.178	Invalid mass	No results	No results	4.34034e+07	1.63758e+08	1.27103e+08	2.96302e+07	1.20065e+08	1.84866e+08	3.85362e+07	1.95915e+07	1.85886e+07	7.65322e+07	2.5878e+07	5.0187e+07	2.91664	1.54431	0.0267277	1.52619	up
Com_4279_neg	FAHFA (18:2/20:2)	C38 H66 O4	586.494	14.842	No results	Full match	No results	3.632e+06	7.23063e+06	2.06563e+06	1.40423e+06	5.84353e+06	6.71012e+06	1.83503e+06	1.40673e+06	1.20618e+06	937060	3.19112e+06	1.77084e+06	2.59846	1.37766	0.0275268	1.5407	up
Com_7542_pos	Gelsemine	C20 H22 N2 O2	322.164	9.855	Invalid mass	No results	No results	2.05009e+06	3.62728e+06	3.92037e+06	2.35646e+06	1.22898e+07	1.39979e+07	1.45055e+06	1.00583e+06	2.22512e+06	3.48432e+06	516424	2.31518e+06	3.47735	1.79799	0.0278941	1.27297	up
Com_7144_neg	Adrenosterone	C19 H24 O3	300.172	13.705	No results	No results	Full match	573424	154774	909518	637420	170150	134289	4.22501e+06	666049	1.12971e+07	565207	1.10367e+06	765019	0.138522	-2.85181	0.0279341	1.6653	down
Com_85_neg	PI (18:0/20:4)	C47 H83 O13 P	886.557	16.143	No results	Full match	No results	1.72131e+08	1.28756e+08	1.22231e+08	9.5261e+07	1.83611e+07	1.02349e+08	2.62449e+08	6.87699e+08	2.36016e+08	3.76928e+08	2.04509e+10	4.0846e+08	0.0285022	-5.13278	0.0282613	1.24218	down
Com_1225_pos	N-Palmitoyl taurine	C18 H37 N O4 S	363.246	14.307	Full match	No results	No results	4.66697e+07	4.05895e+07	3.01354e+07	3.44885e+07	1.91812e+08	1.47737e+08	2.66198e+07	1.16595e+07	2.57746e+07	3.08318e+07	1.26767e+06	1.69389e+07	4.34541	2.11949	0.0284797	1.22542	up
Com_3772_pos	Ecgonine	C9 H15 N O3	185.105	9.383	Full match	No results	No results	4.9973e+06	1.13563e+07	1.30632e+07	4.81387e+06	1.26901e+07	5.86523e+07	4.05115e+06	4.01796e+06	1.61089e+06	6.99246e+06	2.24054e+06	6.30323e+06	4.18671	2.06582	0.0286999	1.19077	up
Com_7555_neg	Ursolic acid	C30 H48 O3	456.361	15.619	Full match	No results	No results	1.12173e+06	752661	1.14248e+06	1.80624e+06	1.21722e+06	2.60307e+06	377778	790742	586485	578412	1.19577e+06	1.0519e+06	1.88676	0.91591	0.0296765	1.4304	up
Com_287_pos	11-Deoxy prostaglandin F1α	C20 H36 O4	362.243	13.836	Invalid mass	No results	No results	6.08175e+07	1.80464e+08	5.77883e+07	9.13208e+07	1.89085e+08	2.26155e+09	4.13887e+07	3.0071e+07	6.02012e+07	3.8366e+07	2.06262e+06	4.3725e+07	13.1642	3.71855	0.0299673	1.50544	up
Com_5142_pos	2,4-dichlorobenzaldehyde 1-methyl-1-(6-methylpyridazin-3-yl)hydrazone	C13 H12 Cl2 N4	316.027	1.345	Invalid mass	No results	No results	6.43434e+07	6.95509e+07	7.4879e+07	3.93427e+07	9.0316e+07	4.96768e+07	2.96788e+07	2.43907e+07	3.61152e+07	6.57968e+07	1.51052e+07	4.82255e+07	1.76966	0.823476	0.0301357	1.83754	up
Com_9216_neg	2-Ethylhexanoic acid	C8 H16 O2	204.136	11.219	No results	Invalid mass	No results	1.15274e+06	570211	1.06446e+06	3.91308e+06	650316	425479	1.51921e+06	3.10009e+06	4.19308e+06	3.98848e+06	2.76752e+06	1.30145e+06	0.460958	-1.11729	0.0302292	1.49138	down
Com_5880_pos	ACar 20:2	C27 H50 N O4	451.366	13.851	No results	Invalid mass	No results	9.66289e+06	3.78029e+07	3.99232e+07	1.22255e+07	2.7734e+07	3.96236e+07	1.14763e+07	1.17935e+07	8.70192e+06	1.58938e+07	8.33576e+06	1.2496e+07	2.43054	1.28128	0.0303465	1.29702	up
Com_1295_pos	16,16-Dimethyl prostaglandin A2	C22 H34 O4	384.227	14.134	Invalid mass	No results	No results	2.66376e+08	1.93169e+08	6.86247e+07	7.36978e+07	3.17779e+08	2.44912e+08	6.50885e+07	5.68773e+07	8.92005e+07	8.36677e+07	6.85413e+07	8.51335e+07	2.59651	1.37657	0.0313823	1.15345	up
Com_2351_pos	4-Pyridoxic acid	C8 H9 N O4	183.053	7.482	Full match	Full match	Full match	1.7022e+07	2.92766e+07	5.58749e+07	1.42782e+07	5.72503e+07	7.04448e+07	1.34354e+07	1.1884e+07	1.23557e+07	2.48107e+07	2.97334e+06	2.1853e+07	2.79625	1.4835	0.0315025	1.24029	up
Com_10400_pos	Oxytetracycline	C22 H24 N2 O9	482.126	15.244	Invalid mass	No results	No results	2.36706e+06	1.98133e+06	4.54475e+06	2.35593e+06	2.19739e+06	1.31438e+06	4.15747e+06	4.95436e+06	6.86627e+06	5.37033e+06	2.21012e+06	2.95782e+06	0.55667	-0.845107	0.0315159	1.09669	down
Com_5322_neg	Pentacosanoic acid	C25 H50 O2	382.381	16.388	Full match	No results	No results	7.45565e+06	4.03248e+06	5.0133e+06	1.01205e+07	4.34762e+06	2.29577e+06	8.12574e+06	1.41234e+07	7.44043e+06	8.52691e+06	2.86901e+07	7.03096e+06	0.449911	-1.15229	0.0322451	1.34943	down
Com_1246_pos	Maltol	C6 H6 O3	126.032	1.269	Full match	Full match	Full match	3.82444e+08	3.41189e+08	3.53089e+08	2.79649e+08	7.44881e+08	2.57577e+08	1.68749e+08	1.87099e+08	2.12384e+08	3.24175e+08	5.11799e+07	2.20639e+08	2.02609	1.0187	0.0328078	1.85258	up
Com_8365_pos	Kynurenic acid	C10 H7 N O3	189.043	7.793	Full match	Full match	Full match	1.03632e+07	2.62978e+07	4.273e+07	8.71529e+06	1.07902e+07	1.09e+07	5.26026e+06	3.50081e+06	2.97763e+06	5.62675e+06	1.05251e+06	2.27938e+07	2.6642	1.4137	0.0336813	1.74579	up
Com_5226_neg	S-Sulfo-L-cysteine	C3 H7 N O5 S2	200.977	1.194	No results	Full match	Full match	438612	1.69139e+06	1.29843e+07	191586	8.62887e+06	6.04443e+06	158071	239038	126735	182539	1.0664e+06	549485	12.9094	3.69035	0.0341541	1.67016	up
Com_5041_neg	PA (18:2/18:2)	C39 H69 O8 P	696.472	16.304	No results	Full match	No results	1.15272e+07	2.63989e+06	5.03065e+06	1.89017e+07	3.16006e+06	972521	1.01492e+07	2.15247e+07	8.24434e+06	1.00595e+07	5.28963e+07	2.32394e+07	0.334872	-1.57832	0.0352184	1.2512	down
Com_6116_pos	PC (18:5e/20:2)	C46 H80 N O7 P	789.564	16.067	No results	Full match	No results	1.57972e+07	7.15407e+06	1.27295e+07	1.92751e+07	2.04492e+07	3.78638e+06	2.15867e+07	4.69219e+07	1.84139e+07	2.29474e+07	1.97476e+07	2.63738e+07	0.507665	-0.97805	0.0355989	1.30815	down
Com_626_neg	FAHFA (16:0/20:4)	C36 H62 O4	558.462	14.456	No results	Full match	No results	6.53041e+07	9.93886e+07	5.94933e+07	6.15152e+07	1.10572e+08	1.17716e+08	4.44447e+07	5.38772e+07	3.83182e+07	3.93207e+07	7.05904e+06	5.48765e+07	2.16056	1.11141	0.0357924	1.79017	up
Com_2225_neg	LPS 20:1	C26 H50 N O9 P	551.322	14.49	No results	Full match	No results	9.87451e+06	7.53498e+06	1.84448e+07	1.00855e+07	1.45183e+07	2.62297e+07	4.13896e+06	5.69713e+06	3.93616e+06	4.48892e+06	1.94765e+07	6.91882e+06	1.94121	0.956957	0.0358244	1.96707	up
Com_4054_neg	LPI 17:0	C26 H51 O12 P	586.312	14.209	No results	Full match	No results	2.8193e+06	1.68606e+06	3.22077e+06	3.78873e+06	2.52087e+06	1.70189e+06	3.28507e+06	4.9935e+06	2.68268e+06	3.33937e+06	9.2301e+06	5.15571e+06	0.548609	-0.86615	0.0363489	1.07897	down
Com_3724_neg	LPG 20:1	C26 H51 O9 P	538.327	14.482	No results	Full match	No results	1.66175e+07	7.30526e+06	8.87955e+06	5.96001e+06	8.45432e+06	3.62626e+06	4.63764e+06	5.14443e+06	3.28495e+06	3.44858e+06	6.22903e+06	3.49213e+06	1.93785	0.954457	0.0365576	1.83754	up
Com_4458_pos	11beta-Prostaglandin F2alpha	C20 H34 O5	354.24	11.351	No results	No results	Full match	5.27109e+06	7.00168e+06	1.49376e+07	4.69381e+06	2.44907e+07	5.18172e+07	3.6851e+06	3.67455e+06	3.47448e+06	5.70637e+06	2.25216e+06	7.40324e+06	4.13088	2.04645	0.0366991	1.28497	up
Com_9401_neg	PC (18:1e/16:0)	C42 H84 N O7 P	805.617	15.964	No results	Invalid mass	No results	508152	423280	629233	4.81065e+06	1.20979e+06	262350	3.19017e+06	8.62246e+06	3.17732e+06	799571	3.21945e+06	2.00336e+06	0.373278	-1.42168	0.0367488	1.58539	down
Com_13_pos	γ-Linolenic acid ethyl ester	C20 H34 O2	306.255	14.517	Full match	No results	Full match	1.01158e+09	4.52575e+09	3.02324e+09	5.81468e+09	5.01971e+09	6.70709e+10	9.48417e+08	7.3635e+08	1.7163e+09	1.64636e+09	2.02393e+07	1.48958e+09	13.1863	3.72097	0.0372627	1.56641	up
Com_1627_pos	Dehydrocholic acid	C24 H34 O5	402.238	12.951	Invalid mass	No results	No results	2.7644e+07	5.12025e+07	4.25945e+07	1.4571e+07	9.65702e+07	1.33882e+08	1.62965e+07	1.18417e+07	1.78482e+07	1.39112e+07	3.56781e+07	2.40042e+07	3.0646	1.6157	0.0373302	1.06616	up
Com_705_neg	L-Threonic acid	C4 H8 O5	136.037	1.199	Full match	Full match	No results	7.77662e+07	1.52347e+08	1.21211e+08	3.72966e+07	1.06112e+08	7.91558e+07	2.07159e+07	2.61052e+07	2.16872e+07	4.71686e+07	1.38093e+06	5.81179e+07	3.27608	1.71197	0.0374995	1.77279	up
Com_4134_neg	PE (16:0/16:1)	C37 H72 N O8 P	689.5	16.106	No results	Full match	No results	1.1752e+07	445442	3.17806e+06	5.56694e+06	523354	805552	1.08695e+07	1.40962e+07	6.09994e+06	8.65762e+06	8.61457e+06	6.08323e+06	0.409241	-1.28898	0.0376093	1.26149	down
Com_5542_neg	PC (15:0/18:2)	C41 H78 N O8 P	803.568	16.479	No results	Invalid mass	No results	3.34281e+06	1.07163e+06	3.47912e+06	5.62144e+06	745602	1.85148e+06	8.56788e+06	5.1856e+06	2.51603e+06	3.47791e+06	6.04507e+06	1.70349e+07	0.37621	-1.41039	0.0378858	1.24434	down
Com_1488_neg	Delta-Tridecalactone	C13 H24 O2	212.178	13.356	No results	No results	Full match	2.43704e+07	3.31321e+07	2.87548e+07	8.55709e+07	5.07707e+07	1.67191e+07	6.54177e+07	9.1836e+07	5.96549e+07	6.09165e+07	6.81942e+07	5.56798e+07	0.595764	-0.747186	0.0388279	1.52091	down
Com_676_neg	PE (16:0/22:6)	C43 H74 N O8 P	763.516	15.994	No results	Full match	No results	2.11552e+06	3.01925e+06	4.83842e+06	1.7839e+06	1.2192e+06	1.83951e+06	1.55542e+07	1.01704e+07	5.74861e+06	4.0864e+06	1.68212e+09	4.08369e+08	0.0069687	-7.16489	0.0393501	1.6467	down
Com_5390_pos	PC (14:1e/3:0)	C25 H50 N O7 P	507.332	14.559	No results	Full match	No results	2.05482e+06	3.07104e+06	3.37544e+06	2.39272e+06	2.70826e+06	6.56772e+06	4.68892e+06	8.66538e+06	1.09908e+07	7.20628e+06	8.86985e+07	4.98064e+06	0.161063	-2.6343	0.0395027	1.54527	down
Com_2630_neg	LPA 18:3	C21 H37 O7 P	432.225	14.797	No results	Invalid mass	No results	1.2089e+07	6.78791e+06	2.7691e+07	2.03281e+07	7.16714e+06	8.09571e+06	2.0815e+07	3.74842e+07	1.85501e+07	2.53379e+07	2.57082e+08	2.67668e+07	0.212827	-2.23225	0.0396233	1.20576	down
Com_8111_neg	PA (16:1/18:2)	C37 H67 O8 P	670.458	15.716	No results	Full match	No results	409392	233891	911142	690066	258571	136568	1.12021e+06	2.09209e+06	848230	780934	2.7308e+07	714020	0.0803211	-3.63808	0.0396922	1.45203	down
Com_18611_pos	N1-pyrazin-2-yl-4-chlorobenzamide	C11 H8 Cl N3 O	255.022	2.227	Invalid mass	No results	No results	1.05916e+06	1.48257e+06	2.29851e+06	1.12857e+06	2.56604e+06	3.17169e+06	897695	1.07018e+06	1.12176e+06	1.3574e+06	589075	1.43988e+06	1.80768	0.854142	0.0402923	1.49699	up
Com_1722_neg	5-amino-1-phenyl-1H-pyrazole-4-carbonitrile	C10 H8 N4	184.074	6.155	Invalid mass	No results	No results	5.19503e+07	4.3925e+07	3.15315e+07	5.70836e+07	1.79788e+07	1.30398e+07	3.65199e+07	7.99439e+07	9.05912e+07	5.73788e+07	4.01988e+08	6.13308e+07	0.29613	-1.7557	0.0403971	1.32914	down
Com_1425_pos	L-(+)-Citrulline	C6 H13 N3 O3	175.096	1.304	Full match	Full match	Full match	8.74898e+07	2.70606e+08	2.20929e+08	6.09429e+07	2.14291e+08	2.75772e+08	8.55016e+07	8.54552e+07	5.62165e+07	1.12142e+08	4.53772e+07	1.08715e+08	2.29026	1.19551	0.0404395	1.3791	up
Com_5583_neg	PC (18:2/22:6)	C48 H80 N O8 P	875.568	15.885	No results	Invalid mass	No results	791039	379798	566228	1.23057e+06	408259	225753	973193	1.46973e+06	778541	994699	3.44405e+06	1.90274e+07	0.134956	-2.88944	0.0405494	1.4634	down
Com_5881_neg	11-deoxy Corticosterone	C21 H30 O3	376.222	11.138	Invalid mass	No results	No results	371108	246333	602472	405383	826438	1.09195e+06	195062	265724	212491	346536	416580	297392	2.0439	1.03132	0.0409866	1.03327	up
Com_986_pos	N-Acetyl-α-D-glucosamine	C8 H15 N O6	221.09	1.387	Full match	Full match	Full match	2.74149e+08	4.16984e+08	2.34054e+08	9.79739e+07	4.22499e+08	3.78722e+08	1.2121e+08	1.11006e+08	1.74543e+08	2.17715e+08	5.24186e+07	1.9398e+08	2.09489	1.06687	0.0409922	1.40816	up
Com_10133_neg	Dl-4-Hydroxy-3-methoxymandelie acid	C9 H10 O5	198.053	1.198	No results	No results	Full match	205592	241572	270040	551805	253427	176513	627041	880291	448531	618184	7.81719e+06	416870	0.157192	-2.6694	0.0411749	1.77915	down
Com_3729_neg	OxPE (18:1-18:3+1O )	C41 H74 N O9 P	755.511	16.247	No results	Full match	No results	7.32545e+06	9.3024e+06	1.40011e+07	6.32292e+06	1.25619e+07	1.14207e+07	5.19876e+06	6.70069e+06	6.82585e+06	9.5281e+06	3.64394e+06	7.62281e+06	1.54186	0.624671	0.0414531	1.01183	up
Com_11137_neg	N1-cyclohexyl-4-(4-fluorobenzyl)-1,4-diazepane-1-carbothioamide	C19 H28 F N3 S	349.2	9.001	Full match	No results	No results	183156	86003.2	145149	304628	85865.7	168942	217070	344072	201722	242397	683186	199941	0.515648	-0.955541	0.041541	1.45747	down
Com_1629_neg	OxPS (18:0-18:3+1O)	C42 H76 N O11 P	801.517	15.287	No results	Full match	No results	8.00797e+06	1.01125e+07	2.32783e+07	7.77101e+06	1.65841e+07	4.13193e+07	5.9766e+06	7.05626e+06	6.54346e+06	1.02861e+07	3.39866e+06	1.04247e+07	2.45098	1.29336	0.0418253	1.3503	up
Com_3699_neg	5-Aminoimidazole-4-carboxamide-1-beta-d-ribofuranosyl 5-monophosphate	C9 H15 N4 O8 P	338.061	1.278	No results	No results	Full match	8.63288e+06	8.89001e+06	1.28001e+07	6.53709e+06	1.16067e+07	1.0294e+07	4.15926e+06	5.23478e+06	3.72453e+06	5.94349e+06	1.11548e+07	8.26806e+06	1.52685	0.61056	0.0419535	1.71667	up
Com_44_neg	Arachidonic acid	C20 H32 O2	304.24	14.263	Full match	No results	Full match	1.07806e+10	7.56984e+09	6.29243e+09	1.06521e+10	8.15495e+09	1.7786e+09	1.31513e+10	16124119504	1.10701e+10	9.96455e+09	4.47567e+10	1.09464e+10	0.426631	-1.22894	0.0435894	1.26905	down
Com_5856_neg	PC (20:4/22:5)	C50 H82 N O8 P	855.578	16.304	No results	Full match	No results	710677	379089	607992	1.28008e+06	392315	279849	940774	1.40122e+06	808650	993975	2.73012e+06	1.72415e+07	0.151351	-2.72403	0.0438917	1.43057	down
Com_10752_neg	5-(tert-butyl)-2-methyl-N-(5-methyl-3-isoxazolyl)-3-furamide	C14 H18 N2 O3	262.132	6.376	Full match	No results	No results	225478	96242.3	178736	349415	103761	186219	253534	410125	230873	294400	772521	222019	0.522036	-0.937778	0.04413	1.39369	down
Com_548_neg	LPI 20:4	C29 H49 O12 P	620.296	13.79	No results	Full match	No results	1.29792e+06	5.20957e+06	357994	852917	488611	149355	2.09075e+06	1.28618e+07	2.06391e+06	4.63669e+06	2.30419e+09	8.56886e+06	0.00357965	-8.12596	0.0448052	1.46149	down
Com_8388_pos	ACar 22:2	C29 H54 N O4	479.398	14.098	No results	Invalid mass	No results	1.267e+06	1.05569e+07	7.63763e+06	4.17295e+06	8.43169e+06	2.05203e+07	1.77816e+06	1.49564e+06	1.65731e+06	2.00374e+06	8.16931e+06	1.36403e+06	3.19322	1.67501	0.045156	1.42112	up
Com_3045_neg	FAHFA (18:2/17:0)	C35 H64 O4	548.48	14.421	No results	Full match	No results	1.24676e+07	1.96316e+07	8.95237e+06	1.92474e+06	1.49031e+07	1.60922e+07	4.27771e+06	2.16957e+06	2.15445e+06	7.45542e+06	1.58245e+06	8.50232e+06	2.82961	1.50061	0.045212	1.23526	up
Com_3252_neg	Guanosine monophosphate (GMP)	C10 H14 N5 O8 P	363.058	1.36	Full match	Full match	Full match	471997	289142	408882	751915	302622	250442	1.27563e+06	3.55002e+06	1.36209e+06	2.42914e+06	1.83736e+08	614514	0.012826	-6.28478	0.045396	1.63665	down
Com_322_neg	Prostaglandin A1	C20 H32 O4	336.229	13.51	No results	No results	Full match	1.04745e+08	5.18867e+07	3.12605e+07	6.33525e+07	8.18263e+07	1.66075e+08	6.29586e+07	1.49309e+07	6.99154e+06	4.81715e+07	5.89165e+06	5.93723e+07	2.51692	1.33166	0.0458472	1.27576	up
Com_6025_pos	Trigonelline	C7 H7 N O2	137.048	7.482	Full match	No results	Full match	8.21624e+06	9.07276e+06	1.69458e+07	1.14969e+07	2.15816e+07	1.77698e+07	7.87975e+06	8.34184e+06	7.83773e+06	1.28209e+07	5.68447e+06	9.84575e+06	1.6234	0.699018	0.0461286	1.04866	up
Com_11121_pos	Sinapinic acid	C11 H12 O5	224.069	9.018	Full match	Full match	No results	2.15112e+06	2.41862e+06	6.0053e+06	2.53409e+07	1.09691e+07	6.86583e+06	2.1882e+06	2.31144e+06	2.10412e+06	3.61227e+06	1.36561e+06	2.89733e+06	3.71234	1.89233	0.0469096	1.67403	up
Com_1429_pos	Palmitoleic acid	C16 H30 O2	254.224	13.916	Full match	No results	Full match	5.48841e+07	5.02788e+07	5.77605e+07	7.53884e+07	2.62833e+07	8.44728e+06	2.04656e+08	2.13715e+08	2.48488e+08	9.89448e+08	1.43366e+07	1.6018e+08	0.149136	-2.7453	0.0471944	1.65172	down
Com_5043_pos	Argininosuccinic acid	C10 H18 N4 O6	290.122	1.291	Full match	Full match	Full match	9.70983e+06	2.06898e+07	1.98051e+07	1.13983e+07	2.90368e+07	2.3145e+07	5.79481e+06	3.73475e+06	4.78768e+06	9.4621e+06	3.18388e+07	6.32734e+06	1.83686	0.877238	0.0473895	1.2678	up
Com_6403_pos	Fenpropimorph	C20 H33 N O	303.253	17.02	Invalid mass	No results	No results	3.02291e+07	2.07831e+07	2.10664e+07	1.58547e+07	1.47662e+07	9.77194e+06	2.0512e+07	3.60164e+07	2.2427e+07	3.95421e+07	4.87428e+07	1.94435e+07	0.602471	-0.731036	0.0479748	1.12089	down
Com_1616_pos	INH	C16 H26 N6 O5	382.196	10.212	Full match	No results	No results	6.86078e+06	1.59497e+07	2.45389e+07	7.38621e+06	3.07955e+07	8.99034e+07	6.2469e+06	4.34011e+06	5.00759e+06	2.06937e+07	828063	8.74463e+06	3.82535	1.93559	0.0485523	1.04089	up
Com_5044_neg	15(S)-HpETE	C20 H32 O4	335.216	12.496	Invalid mass	No results	No results	1.70469e+06	1.15422e+06	1.60666e+06	3.88678e+06	1.39901e+06	2.60786e+06	3.06995e+06	3.91901e+06	2.38104e+06	3.02232e+06	7.42476e+06	2.19056e+06	0.561588	-0.832416	0.0487165	1.61091	down
Com_3522_pos	PC (16:2/18:5)	C42 H70 N O8 P	709.543	15.675	No results	Invalid mass	No results	1.77971e+06	1.1882e+07	1.64384e+07	2.51548e+06	1.76243e+07	6.32856e+07	1.99921e+06	1.80355e+06	2.08276e+06	6.16409e+06	2.12402e+06	2.10459e+06	6.97407	2.802	0.0487598	1.16166	up
Com_15192_pos	SM (d14:3/30:2)	C49 H91 N2 O6 P	834.658	15.346	No results	Full match	No results	2.24291e+06	2.39634e+06	7.99627e+06	1.72271e+06	1.60359e+06	1.52189e+06	1.5372e+06	8.53042e+06	1.17267e+07	8.36012e+06	1.00401e+07	3.54992e+06	0.399678	-1.32309	0.048882	1.40231	down
Com_23121_pos	Asp-Phe	C13 H16 N2 O5	280.106	7.474	No results	No results	Full match	480773	757240	668734	296475	671602	831301	273240	418632	391019	512112	278623	472647	1.57958	0.65954	0.0489926	1.00146	up
Com_121_pos	(12Z)-9,10,11-trihydroxyoctadec-12-enoic acid	C18 H34 O5	352.222	12.134	Invalid mass	Invalid mass	No results	1.17687e+09	1.89196e+09	2.51757e+09	6.01865e+08	3.22762e+09	2.08945e+09	7.657e+08	5.0092e+08	7.19232e+08	6.96064e+08	4.42212e+07	1.22905e+09	2.90892	1.54049	0.0490973	1.3936	up
Com_4043_neg	LPA 16:1	C19 H37 O7 P	408.227	14.419	No results	Full match	No results	1.54733e+07	1.24866e+07	1.37546e+07	1.5141e+07	1.31249e+07	8.28753e+06	1.67891e+07	2.01564e+07	1.4839e+07	1.72307e+07	4.40241e+07	1.58991e+07	0.607018	-0.720189	0.0499851	1.09661	down
								High-fat diet: HFD; restricted diet: RD
