# Supplementary material for: Integrated Proteomics and Metabolomics Analysis of Perirenal Adipose Tissue in Obese Rabbits Treated with a Restricted Diet
Source: Biology (Basel). 2021 Apr 12;10(4):321. doi: 10.3390/biology10040321 (PMC8069198; doi:10.3390/biology10040321)
Supplement: Supplementary file 1 [file biology-10-00321-s001.zip › biology-1141680-supplementary/Table S5.xlsx]

## Sheet: Sheet1
Compound ID	Name	Formula	HMDB ID	Level one classification	Level two classification	Level three classification	Level four Classification	Compound type	Source
Com_5672_neg	Tetradecanedioic acid	C14 H26 O4	HMDB0000872	Organic compounds	Lipids and lipid-like molecules	Fatty Acyls	Fatty acids and conjugates	Long-chain fatty acids	Endogenous;Food;Biological
Com_9264_neg	Guggulsterone	C21 H28 O2	HMDB0002726	Organic compounds	Lipids and lipid-like molecules	Steroids and steroid derivatives	Androstane steroids	Androgens and derivatives	Endogenous;Food;Biological
Com_4255_neg	12-Hydroxydodecanoic acid	C12 H24 O3	HMDB0002059	Organic compounds	Organic acids and derivatives	Hydroxy acids and derivatives	Medium-chain hydroxy acids and derivatives	Medium-chain hydroxy acids and derivatives	Endogenous;Food
Com_3482_pos	Phytosphingosine	C18 H39 N O3	HMDB0004610	Organic compounds	Organic nitrogen compounds	Organonitrogen compounds	Amines	1,3-aminoalcohols	Endogenous;Food
Com_3451_neg	Mevalonic acid	C6 H12 O4	HMDB0000227	Organic compounds	Lipids and lipid-like molecules	Fatty Acyls	Fatty acids and conjugates	Hydroxy fatty acids	Endogenous;Food;Biological
Com_617_pos	Carvone	C10 H14 O	HMDB0035824	Organic compounds	Lipids and lipid-like molecules	Prenol lipids	Monoterpenoids	Menthane monoterpenoids	Endogenous;Food;Biological
Com_3449_neg	Adenylosuccinic acid	C14 H18 N5 O11 P	HMDB0000536	Organic compounds	Nucleosides, nucleotides, and analogues	Purine nucleotides	Purine ribonucleotides	Purine ribonucleoside monophosphates	Endogenous
Com_5081_neg	Luteolin	C15 H10 O6	HMDB0005800	Organic compounds	Phenylpropanoids and polyketides	Flavonoids	Flavones	Flavones	Food;Biological
Com_2778_pos	Hexadecanedioic acid	C16 H30 O4	HMDB0000712	Organic compounds	Lipids and lipid-like molecules	Fatty Acyls	Fatty acid esters	Acyl carnitines	Endogenous;Food;Biological
Com_1596_pos	Cytidine	C9 H13 N3 O5	HMDB0000089	Organic compounds	Nucleosides, nucleotides, and analogues	Pyrimidine nucleosides	_	Pyrimidine nucleosides	Endogenous;Food;Biological
Com_6005_pos	D-Erythrose 4-phosphate	C4 H9 O7 P	HMDB0001321	Organic compounds	Organic oxygen compounds	Organooxygen compounds	Carbohydrates and carbohydrate conjugates	Monosaccharide phosphates	Endogenous;Food;Biological
Com_1414_pos	Cytosine	C4 H5 N3 O	HMDB0000630	Organic compounds	Organoheterocyclic compounds	Diazines	Pyrimidines and pyrimidine derivatives	Pyrimidones	Endogenous;Food;Biological
Com_8236_pos	Hydrocortisone	C21 H30 O5	HMDB0000063	Organic compounds	Lipids and lipid-like molecules	Steroids and steroid derivatives	Hydroxysteroids	21-hydroxysteroids	Endogenous;Food;Biological
Com_210_neg	Lipoxin B4	C20 H32 O5	HMDB0005082	Organic compounds	Lipids and lipid-like molecules	Fatty Acyls	Eicosanoids	Lipoxins	Endogenous;Food;Biological
Com_322_pos	Cholecalciferol	C27 H44 O	HMDB0000876	Organic compounds	Lipids and lipid-like molecules	Steroids and steroid derivatives	Vitamin D and derivatives	Vitamin D and derivatives	Food;Endogenous;Synthetic;Biological
Com_4930_neg	Isolithocholic acid	C24 H40 O3	HMDB0000717	Organic compounds	Lipids and lipid-like molecules	Steroids and steroid derivatives	Bile acids, alcohols and derivatives	Monohydroxy bile acids, alcohols and derivatives	Endogenous;Food;Biological
Com_151_pos	9-Oxo-ODE	C18 H30 O3	HMDB0004669	Organic compounds	Lipids and lipid-like molecules	Fatty Acyls	Lineolic acids and derivatives	Lineolic acids and derivatives	Endogenous;Food;Biological
Com_10074_neg	Sorbitan monostearate	C24 H46 O6	HMDB0029888	Organic compounds	Lipids and lipid-like molecules	Fatty Acyls	Fatty acid esters	Fatty acid esters	Endogenous;Food;Biological
Com_3437_neg	Carnosine	C9 H14 N4 O3	HMDB0000033	Organic compounds	Organic acids and derivatives	Peptidomimetics	Hybrid peptides	Hybrid peptides	Endogenous;Food;Synthetic;Biological
Com_1595_neg	Undecanoic acid	C11 H22 O2	HMDB0000947	Organic compounds	Lipids and lipid-like molecules	Fatty Acyls	Fatty acids and conjugates	Medium-chain fatty acids	Endogenous;Food;Biological
Com_2582_neg	2-Aminoadipic acid	C6 H11 N O4	HMDB0000510	Organic compounds	Organic acids and derivatives	Carboxylic acids and derivatives	Amino acids, peptides, and analogues	Alpha amino acids	Endogenous;Food;Biological
Com_8125_pos	L-Dopa	C9 H11 N O4	HMDB0000181	Organic compounds	Organic acids and derivatives	Carboxylic acids and derivatives	Amino acids, peptides, and analogues	Tyrosine and derivatives	Endogenous;Food;Environmental;Biological
Com_6293_pos	7-Ketocholesterol	C27 H44 O2	HMDB0000501	Organic compounds	Lipids and lipid-like molecules	Steroids and steroid derivatives	Cholestane steroids	Cholesterols and derivatives	Endogenous;Food;Biological
Com_5568_neg	Lithocholic Acid	C24 H40 O3	HMDB0000761	Chemical entities	Organic compounds	Lipids and lipid-like molecules	Steroids and steroid derivatives	Monohydroxy bile acids, alcohols and derivatives	Endogenous;Food;Biological
Com_2138_pos	Pyridoxamine	C8 H12 N2 O2	HMDB0001431	Organic compounds	Organoheterocyclic compounds	Pyridines and derivatives	Pyridoxamines	Pyridoxamine 5'-phosphates	Endogenous;Food;Biological
Com_7144_neg	Adrenosterone	C19 H24 O3	HMDB0006772	Organic compounds	Lipids and lipid-like molecules	Steroids and steroid derivatives	Androstane steroids	Androgens and derivatives	Endogenous;Food;Biological
Com_3772_pos	Ecgonine	C9 H15 N O3	HMDB0006548	Organic compounds	Alkaloids and derivatives	Tropane alkaloids	_	Tropane alkaloids	Endogenous
Com_7555_neg	Ursolic acid	C30 H48 O3	HMDB0002395	Organic compounds	Lipids and lipid-like molecules	Prenol lipids	Triterpenoids	Triterpenoids	Endogenous;Food;Biological
Com_9216_neg	2-Ethylhexanoic acid	C8 H16 O2	HMDB0031230	Organic compounds	Lipids and lipid-like molecules	Fatty Acyls	Fatty acids and conjugates	Medium-chain fatty acids	Endogenous;Food;Biological
Com_2351_pos	4-Pyridoxic acid	C8 H9 N O4	HMDB0000017	Organic compounds	Organoheterocyclic compounds	Pyridines and derivatives	Pyridinecarboxylic acids and derivatives	Pyridinecarboxylic acids	Endogenous
Com_10400_pos	Oxytetracycline	C22 H24 N2 O9	HMDB0014733	Organic compounds	Phenylpropanoids and polyketides	Tetracyclines	_	Tetracyclines	Endogenous;Food;Biological
Com_5322_neg	Pentacosanoic acid	C25 H50 O2	HMDB0002361	Organic compounds	Lipids and lipid-like molecules	Fatty Acyls	Fatty acids and conjugates	Very long-chain fatty acids	Endogenous;Food;Biological
Com_1246_pos	Maltol	C6 H6 O3	HMDB0030776	Organic compounds	Organoheterocyclic compounds	Pyrans	Pyranones and derivatives	Pyranones and derivatives	Endogenous;Food;Biological
Com_8365_pos	Kynurenic acid	C10 H7 N O3	HMDB0000715	Organic compounds	Organoheterocyclic compounds	Quinolines and derivatives	Quinoline carboxylic acids	Quinoline carboxylic acids	Endogenous
Com_5226_neg	S-Sulfo-L-cysteine	C3 H7 N O5 S2	HMDB0000731	Organic compounds	Organic acids and derivatives	Carboxylic acids and derivatives	Amino acids, peptides, and analogues	S-sulfo-L-cysteines	Endogenous;Food;Biological
Com_4458_pos	11beta-Prostaglandin F2alpha	C20 H34 O5	HMDB0010199	Organic compounds	Lipids and lipid-like molecules	Fatty Acyls	Eicosanoids	Prostaglandins and related compounds	Endogenous;Food;Biological
Com_44_neg	Arachidonic acid	C20 H32 O2	HMDB0001043	Organic compounds	Lipids and lipid-like molecules	Fatty Acyls	Fatty acids and conjugates	Long-chain fatty acids	Endogenous;Food;Biological
Com_322_neg	Prostaglandin A1	C20 H32 O4	HMDB0002656	Organic compounds	Lipids and lipid-like molecules	Fatty Acyls	Eicosanoids	Prostaglandins and related compounds	Endogenous;Food;Biological
Com_6025_pos	Trigonelline	C7 H7 N O2	HMDB0000875	Organic compounds	Alkaloids and derivatives	_	_	Alkaloids and derivatives	Endogenous;Food;Biological
Com_11121_pos	Sinapinic acid	C11 H12 O5	HMDB0032616	Organic compounds	Phenylpropanoids and polyketides	Cinnamic acids and derivatives	Hydroxycinnamic acids and derivatives	Hydroxycinnamic acids	Endogenous;Food;Biological
Com_1429_pos	Palmitoleic acid	C16 H30 O2	HMDB0012328	Organic compounds	Lipids and lipid-like molecules	Fatty Acyls	Fatty acids and conjugates	Long-chain fatty acids	Food;Endogenous;Biological
Com_5043_pos	Argininosuccinic acid	C10 H18 N4 O6	HMDB0000052	Organic compounds	Organic acids and derivatives	Carboxylic acids and derivatives	Amino acids, peptides, and analogues	Aspartic acid and derivatives	Endogenous
Com_6403_pos	Fenpropimorph	C20 H33 N O	HMDB0037270	Organic compounds	Benzenoids	Benzene and substituted derivatives	Phenylpropanes	Phenylpropanes	Endogenous;Food
Com_5044_neg	15(S)-HpETE	C20 H32 O4	HMDB0004244	Organic compounds	Lipids and lipid-like molecules	Fatty Acyls	Eicosanoids	Hydroperoxyeicosatetraenoic acids	Endogenous;Food;Biological
