# Supplementary material for: Integrated Proteomics and Metabolomics Analysis of Perirenal Adipose Tissue in Obese Rabbits Treated with a Restricted Diet
Source: Biology (Basel). 2021 Apr 12;10(4):321. doi: 10.3390/biology10040321 (PMC8069198; doi:10.3390/biology10040321)
Supplement: Supplementary file 1 [file biology-10-00321-s001.zip › biology-1141680-supplementary/Table S6.xlsx]

## Sheet: Sheet1
Compound ID	Name	Formula	Lipidmaps ID	Common name	Systematic name	Synonyms	Category	Main class	Subsequent class
Com_5672_neg	Tetradecanedioic acid	C14 H26 O4	LMFA01170018	Tetradecanedioic acid	Tetradecanedioic acid	_	Fatty Acyls [FTA]	Fatty Acids and Conjugates [FA01]	Dicarboxylic acids [FA0117]
Com_3482_pos	Phytosphingosine	C18 H39 N O3	LMSP01030001	Phytosphingosine	4R-hydroxysphinganine	4-hydroxysphinganine	Sphingolipids [SP]	Sphingoid bases [SP01]	4-Hydroxysphinganines (Phytosphingosines) [SP0103]
Com_3451_neg	Mevalonic acid	C6 H12 O4	LMFA01050352	Mevalonic acid	3R-methyl-3,5-dihydroxy-pentanoic acid	3,5-Dihydroxy-3-methylvaleric acid	Fatty Acyls [FTA]	Fatty Acids and Conjugates [FA01]	Hydroxy fatty acids [FA0105]
Com_3040_neg	PG (18:0/18:1)	C42 H81 O10 P	LMGP04010037	PG(18:0/18:1(9Z))	1-octadecanoyl-2-(9Z-octadecenoyl)-sn-glycero-3-phospho-(1'-sn-glycerol)	PG(18:0/18:1); PG(36:1); PG(18:0_18:1)	Glycerophospholipids [GP]	Glycerophosphoglycerols [GP04]	Diacylglycerophosphoglycerols [GP0401]
Com_8163_pos	LPE 18:3	C23 H42 N O7 P	LMGP02050043	PE(0:0/18:3(9Z,12Z,15Z))	2-(9Z,12Z,15Z-octadecatrienoyl)-sn-glycero-3-phosphoethanolamine	LPE(18:3)	Glycerophospholipids [GP]	Glycerophosphoethanolamines [GP02]	Monoacylglycerophosphoethanolamines [GP0205]
Com_5081_neg	Luteolin	C15 H10 O6	LMPK12110006	Luteolin	_	_	Polyketides [PK]	Flavonoids [PK12]	Flavones and Flavonols [PK1211]
Com_2778_pos	Hexadecanedioic acid	C16 H30 O4	LMFA01170022	Thapsic acid	Hexadecanedioic acid	Thaspic acid	Fatty Acyls [FTA]	Fatty Acids and Conjugates [FA01]	Dicarboxylic acids [FA0117]
Com_210_neg	Lipoxin B4	C20 H32 O5	LMFA03040002	Lipoxin B4	5S,14R,15S-trihydroxy-6E,8Z,10E,12E-eicosatetraenoic acid	LXB4	Fatty Acyls [FTA]	Eicosanoids [FA03]	Lipoxins [FA0304]
Com_4930_neg	Isolithocholic acid	C24 H40 O3	LMST04010004	Isolithocholic acid	3beta-Hydroxy-5beta-cholan-24-oic Acid	_	Sterol Lipids [ST]	Bile acids and derivatives [ST04]	C24 bile acids, alcohols, and derivatives [ST0401]
Com_1595_neg	Undecanoic acid	C11 H22 O2	LMFA01010011	Undecylic acid	undecanoic acid	Hendecanoic acid; C11:0	Fatty Acyls [FTA]	Fatty Acids and Conjugates [FA01]	Straight chain fatty acids [FA0101]
Com_2289_neg	LPG 16:1	C22 H43 O9 P	LMGP04050013	PG(16:1(9Z)/0:0)	1-(9Z-hexadecenoyl)-glycero-3-phospho-(1'-sn-glycerol)	LPG(16:1(9Z)/0:0); LPG(16:1)	Glycerophospholipids [GP]	Glycerophosphoglycerols [GP04]	Monoacylglycerophosphoglycerols [GP0405]
Com_5568_neg	Lithocholic Acid	C24 H40 O3	LMST04010003	Lithocholic acid	3alpha-Hydroxy-5beta-cholan-24-oic Acid	_	Sterol Lipids [ST]	Bile acids and derivatives [ST04]	C24 bile acids, alcohols, and derivatives [ST0401]
Com_85_neg	PI (18:0/20:4)	C47 H83 O13 P	LMGP06010010	PI(18:0/20:4(5Z,8Z,11Z,14Z))	1-octadecanoyl-2-(5Z,8Z,11Z,14Z-eicosatetraenoyl)-sn-glycero-3-phospho-(1'-myo-inositol)	PI(18:0/20:4); PI(38:4); PI(18:0_20:4)	Glycerophospholipids [GP]	Glycerophosphoinositols [GP06]	Diacylglycerophosphoinositols [GP0601]
Com_1225_pos	N-Palmitoyl taurine	C18 H37 N O4 S	LMFA08020080	N-palmitoyl taurine	N-hexadecanoyl-taurine	_	Fatty Acyls [FTA]	Fatty amides [FA08]	N-acyl amines [FA0802]
Com_7555_neg	Ursolic acid	C30 H48 O3	LMPR0106180007	ursolic acid	3beta-hydroxyurs-12-en-28-oic acid	(3beta)-3-hydroxyurs-12-en-28-oic acid; Ursolic acid; malol; prunol; urson	Prenol Lipids [PR]	Isoprenoids [PR01]	C30 isoprenoids (triterpenes) [PR0106]
Com_10400_pos	Oxytetracycline	C22 H24 N2 O9	LMPK07000005	Oxytetracycline	_	_	Polyketides [PK]	Linear tetracyclines [PK07]	_
Com_5322_neg	Pentacosanoic acid	C25 H50 O2	LMFA01010025	Hyenic acid	Pentacosanoic acid	C25:0	Fatty Acyls [FA]	Fatty Acids and Conjugates [FA01]	Straight chain fatty acids [FA0101]
Com_2225_neg	LPS 20:1	C26 H50 N O9 P	LMGP03050020	PS(20:1(11Z)/0:0)	1-(11Z-eicosenoyl)-glycero-3-phosphoserine	LPS(20:1)	Glycerophospholipids [GP]	Glycerophosphoserines [GP03]	Monoacylglycerophosphoserines [GP0305]
Com_4054_neg	LPI 17:0	C26 H51 O12 P	LMGP06050029	PI(17:0/0:0)	1-heptadecanoyl-glycero-3-phospho-(1'-myo-inositol)	LPI(17:0)	Glycerophospholipids [GP]	Glycerophosphoinositols [GP06]	Monoacylglycerophosphoinositols [GP0605]
Com_3724_neg	LPG 20:1	C26 H51 O9 P	LMGP04050023	PG(20:1(11Z)/0:0)	1-(11Z-eicosenoyl)-glycero-3-phospho-(1'-sn-glycerol)	LPG(20:1)	Glycerophospholipids [GP]	Glycerophosphoglycerols [GP04]	Monoacylglycerophosphoglycerols [GP0405]
Com_1627_pos	Dehydrocholic acid	C24 H34 O5	LMST04010106	Dehydrocholic acid	3,7,12-Trioxo-5beta-cholan-24-oic Acid	_	Sterol Lipids [ST]	Bile acids and derivatives [ST04]	C24 bile acids, alcohols, and derivatives [ST0401]
Com_5542_neg	PC (15:0/18:2)	C41 H78 N O8 P	LMGP01010543	PC(15:0/18:2(9Z,12Z))	1-pentadecanoyl-2-(9Z,12Z-octadecadienoyl)-sn-glycero-3-phosphocholine	PC(15:0/18:2); PC(33:2); PC(15:0_18:2)	Glycerophospholipids [GP]	Glycerophosphocholines [GP01]	Diacylglycerophosphocholines [GP0101]
Com_676_neg	PE (16:0/22:6)	C43 H74 N O8 P	LMGP02010095	PE(16:0/22:6(4Z,7Z,10Z,13Z,16Z,19Z))	1-hexadecanoyl-2-(4Z,7Z,10Z,13Z,16Z,19Z-docosahexaenoyl)-sn-glycero-3-phosphoethanolamine	4,7,10,13,16,19-Docosahexaenoic acid, 1-[[[(2-aminoethoxy)hydroxyphosphinyl]oxy]methyl]-2-[(1-oxohexadecyl)oxy]ethyl ester, [R-(all-Z)]-; PE(16:0/22:6); PE(38:6); PE(16:0_22:6)	Glycerophospholipids [GP]	Glycerophosphoethanolamines [GP02]	Diacylglycerophosphoethanolamines [GP0201]
Com_2630_neg	LPA 18:3	C21 H37 O7 P	LMGP10050035	PA(18:3(9Z,12Z,15Z)/0:0)	1-(9Z,12Z,15Z-octadecatrienoyl)-glycero-3-phosphate	LPA(18:3)	Glycerophospholipids [GP]	Glycerophosphates [GP10]	Monoacylglycerophosphates [GP1005]
Com_5583_neg	PC (18:2/22:6)	C48 H80 N O8 P	LMGP01010947	PC(18:2(9Z,12Z)/22:6(4Z,7Z,10Z,13Z,16Z,19Z))	1-(9Z,12Z-octadecadienoyl)-2-(4Z,7Z,10Z,13Z,16Z,19Z-docosahexaenoyl)-sn-glycero-3-phosphocholine	PC(18:2/22:6); PC(40:8); PC(18:2_22:6)	Glycerophospholipids [GP]	Glycerophosphocholines [GP01]	Diacylglycerophosphocholines [GP0101]
Com_5881_neg	11-deoxy Corticosterone	C21 H30 O3	LMST02030087	11-deoxycorticosterone	21-hydroxypregn-4-ene-3,20-dione	_	Sterol Lipids [ST]	Steroids [ST02]	C21 steroids (gluco/mineralocorticoids, progestogins) and derivatives [ST0203]
Com_44_neg	Arachidonic acid	C20 H32 O2	LMFA01030001	Arachidonic acid	5Z,8Z,11Z,14Z-eicosatetraenoic acid	5Z,8Z,11Z,14Z-icosatetraenoic acid; AA; Arachidonate; cis-5,8,11,14-Eicosatetraenoic acid; (all-Z)-5,8,11,14-Eicosatetraenoic acid; all-cis-5,8,11,14-Eicosatetraenoic acid	Fatty Acyls [FTA]	Fatty Acids and Conjugates [FA01]	Unsaturated fatty acids [FA0103]
Com_548_neg	LPI 20:4	C29 H49 O12 P	LMGP06050006	PI(20:4(5Z,8Z,11Z,14Z)/0:0)	1-(5Z,8Z,11Z,14Z-eicosatetraenoyl)-sn-glycero-3-phospho-(1'-myo-inositol)	PI(20:4/0:0); LPI(20:4/0:0); 20:4 Lyso-PI; 1-arachidonoyl-phosphatidylinositol; LPI(20:4)	Glycerophospholipids [GP]	Glycerophosphoinositols [GP06]	Monoacylglycerophosphoinositols [GP0605]
Com_322_neg	Prostaglandin A1	C20 H32 O4	LMFA03010005	PGA1	9-oxo-15S-hydroxy-10Z,13E-prostadienoic acid	Prostaglandin A1; 15a-Hydroxy-9-oxo-10,13E-prostadienoic acid; 15a-Hydroxy-9-oxo-10,13E-prostadienoate	Fatty Acyls [FTA]	Eicosanoids [FA03]	Prostaglandins [FA0301]
Com_1429_pos	Palmitoleic acid	C16 H30 O2	LMFA01030056	cis-9-palmitoleic acid	9Z-hexadecenoic acid	cis-9-hexadecenoic acid; 9Z-palmitoleic acid; C16:1n-7; Physetoleic acid; Zoomaric acid; Palmitoleic acid; cis-Palmitoleic acid; Oleopalmitic acid; Zoomeric acid	Fatty Acyls [FTA]	Fatty Acids and Conjugates [FA01]	Unsaturated fatty acids [FA0103]
Com_4043_neg	LPA 16:1	C19 H37 O7 P	LMGP10050016	PA(16:1(9Z)/0:0)	1-(9Z-hexadecenoyl)-glycero-3-phosphate	LPA(16:1(9Z)/0:0); LPA(16:1)	Glycerophospholipids [GP]	Glycerophosphates [GP10]	Monoacylglycerophosphates [GP1005]
