# Supplementary material for: Integrated Proteomics and Metabolomics Analysis of Perirenal Adipose Tissue in Obese Rabbits Treated with a Restricted Diet
Source: Biology (Basel). 2021 Apr 12;10(4):321. doi: 10.3390/biology10040321 (PMC8069198; doi:10.3390/biology10040321)
Supplement: Supplementary file 1 [file biology-10-00321-s001.zip › biology-1141680-supplementary/Table S7.xlsx]

## Sheet: Sheet1
Pathway name	Pathway source	Number overlapping proteins	Overlapping proteins	Number of all pathway proteins	P-value of proteins	Q-value of proteins	Number of overlapping metabolites	Overlapping metabolites	Number of all pathway metabolites	P-value of metabolites	Qvalue of metabolites	Joint P-value	Joint Q-value
Vitamin B6 metabolism - Homo sapiens (human)	KEGG	2	PSAT1;PNPO	6 (6)	0.00388	0.504	3	D-Erythrose 4-phosphate;Pyridoxamine;4-Pyridoxic acid	28 (28)	0.00045	0.322	2.49e-05	0.0199
Squalene and cholesterol biosynthesis	EHMN	5	NUP210;NUP50;NUP54;SC5D;FDFT1	37 (37)	0.000328	0.188	1	Mevalonic acid	42 (42)	0.207	1	0.000721	0.145
Prostaglandin Synthesis and Regulation	Wikipathways	3	ANXA3;ANXA5;PTGFRN	44 (44)	0.0356	0.883	2	Hydrocortisone;Arachidonic acid	13 (13)	0.0022	0.862	0.000818	0.145
Vitamin B3 (nicotinate and nicotinamide) metabolism	EHMN	6	NUP50;ENPP2;NT5C;NUP210;NUP54;NUDT12	47 (47)	0.000114	0.124	0		36 (36)	1	1	0.00115	0.167
Alanine and aspartate metabolism	Wikipathways	0		12 (12)	1	1	3	Argininosuccinic acid;Adenylosuccinic acid;Carnosine	20 (20)	0.000161	0.23	0.00157	0.194
Glycosphingolipid metabolism	EHMN	6	SMPD4;NUP50;ASAH1;NUP210;NUP54;COPB2	69 (69)	0.000941	0.296	1	Phytosphingosine	55 (55)	0.263	1	0.0023	0.23
Sphingosine and sphingosine-1-phosphate metabolism	HumanCyc	2	ASAH1;PTGR1	9 (9)	0.00901	0.573	2	15(S)-HpETE;Arachidonic acid	59 (59)	0.0412	1	0.0033	0.267
Synthesis of Lipoxins (LX)	Reactome	1	PTGR1	6 (6)	0.0949	1	2	15(S)-HpETE;Lipoxin B4	18 (18)	0.00424	0.862	0.00355	0.267
Hypophosphatasia	SMPDB	1	PNPO	5 (5)	0.0797	1	2	Pyridoxamine;4-Pyridoxic acid	20 (20)	0.00523	0.93	0.00366	0.267
lipoxin biosynthesis	HumanCyc	0		3 (3)	1	1	2	Lipoxin B4;Arachidonic acid	7 (7)	0.000604	0.322	0.00508	0.269
Arachidonic acid metabolism	EHMN	3	NUP210;NUP50;NUP54	99 (101)	0.223	1	3	15(S)-HpETE;Lipoxin B4;Arachidonic acid	53 (53)	0.00293	0.862	0.00545	0.269
Lipid Metabolism Pathway	Wikipathways	4	ACACA;ABHD5;ACSS2;LIPE	29 (29)	0.00123	0.314	0		14 (14)	1	1	0.00947	0.269
Hypercholesterolemia	SMPDB	2	SC5D;FDFT1	22 (22)	0.0503	0.891	2	Mevalonic acid;Cholecalciferol	45 (45)	0.025	1	0.00965	0.269
Hyper-IgD syndrome	SMPDB	2	SC5D;FDFT1	22 (22)	0.0503	0.891	2	Mevalonic acid;Cholecalciferol	45 (45)	0.025	1	0.00965	0.269
Lysosomal Acid Lipase Deficiency (Wolman Disease)	SMPDB	2	SC5D;FDFT1	22 (22)	0.0503	0.891	2	Mevalonic acid;Cholecalciferol	45 (45)	0.025	1	0.00965	0.269
Steroid Biosynthesis	SMPDB	2	SC5D;FDFT1	22 (22)	0.0503	0.891	2	Mevalonic acid;Cholecalciferol	45 (45)	0.025	1	0.00965	0.269
Metabolism of lipids	Reactome	16	SC5D;ABHD4;GNPAT;PTGR1;RUFY1;ASAH1;CAV1;FDFT1;ORMDL3;ACOT8;SLC44A1;LIPE;SLC44A3;SMPD4;ABHD5;ACACA	659 (664)	0.0779	1	8	Mevalonic acid;15(S)-HpETE;Hydrocortisone;Phytosphingosine;Arachidonic acid;Lipoxin B4;Lithocholic Acid;Cholecalciferol	620 (620)	0.0164	1	0.00979	0.269
Serine biosynthesis (phosphorylated route)	HumanCyc	2	PSAT1;PHGDH	4 (4)	0.00159	0.331	0		11 (11)	1	1	0.0118	0.301
Vitamin B5 - CoA biosynthesis from pantothenate	EHMN	4	ENPP2;NUP210;NUP50;NUP54	31 (31)	0.00159	0.331	0		21 (21)	1	1	0.0118	0.301
Cholesterol Biosynthesis Pathway	Wikipathways	2	SC5D;FDFT1	15 (15)	0.0246	0.825	1	Mevalonic acid	14 (14)	0.0743	1	0.0134	0.325
visceral fat deposits and the metabolic syndrome	BioCarta	1	LPL	8 (8)	0.124	1	1	Hydrocortisone	3 (3)	0.0164	1	0.0147	0.346
Pentose phosphate pathway	EHMN	3	NUP210;NUP50;NUP54	29 (29)	0.0117	0.634	1	D-Erythrose 4-phosphate	37 (37)	0.185	1	0.0155	0.355
Fatty acids	Reactome	0		15 (17)	1	1	2	12-Hydroxydodecanoic acid;Arachidonic acid	14 (14)	0.00256	0.862	0.0178	0.4
Metabolism of steroids	Reactome	3	SC5D;FDFT1;ACOT8	127 (127)	0.348	1	4	Mevalonic acid;Hydrocortisone;Cholecalciferol;Lithocholic Acid	144 (144)	0.00753	1	0.0182	0.4
Synthesis of 15-eicosatetraenoic acid derivatives	Reactome	0		6 (6)	1	1	2	15(S)-HpETE;Arachidonic acid	16 (16)	0.00335	0.862	0.0224	0.473
Urea cycle and metabolism of arginine_ proline_ glutamate_ aspartate and asparagine	EHMN	6	ANPEP;P4HA1;NUP50;NUP210;NUP54;AOC3	105 (106)	0.00776	0.54	1	Argininosuccinic acid	125 (125)	0.502	1	0.0255	0.498
Liver steatosis AOP	Wikipathways	5	ABHD5;ACACA;CD36;ACSS2;LIPE	103 (103)	0.0276	0.825	0		0 (0)	1	1	0.0276	0.825
Steroids metabolism	INOH	2	SC5D;FDFT1	16 (16)	0.0278	0.825	1	Mevalonic acid	31 (31)	0.157	1	0.0282	0.522
Glycine Serine metabolism	INOH	4	PSAT1;PHGDH;PTGR1;AOC3	41 (41)	0.0045	0.504	0		68 (68)	1	1	0.0288	0.522
Sphingomyelin metabolism/ceramide salvage	HumanCyc	1	SMPD4	8 (8)	0.124	1	2	15(S)-HpETE;Arachidonic acid	55 (55)	0.0363	1	0.0289	0.522
Regulation of lipolysis in adipocytes - Homo sapiens (human)	KEGG	3	ABHD5;NPY;LIPE	54 (54)	0.0592	0.958	1	Arachidonic acid	15 (15)	0.0794	1	0.0299	0.522
Metabolism of water-soluble vitamins and cofactors	Reactome	5	NAXE;NUDT12;PNPO;ABCD4;ACACA	111 (114)	0.0365	0.891	2	Pyridoxamine;4-Pyridoxic acid	122 (122)	0.144	1	0.0328	0.522
Pentose Phosphate Metabolism	Wikipathways	1	PGD	7 (7)	0.11	1	1	D-Erythrose 4-phosphate	9 (9)	0.0484	1	0.0332	0.522
De novo fatty acid biosynthesis	EHMN	4	NUP210;NUP50;NUP54;ACOT8	43 (43)	0.00534	0.504	0		59 (59)	1	1	0.0333	0.522
Serine and glycine biosynthesis	HumanCyc	2	PSAT1;PHGDH	7 (7)	0.00537	0.504	0		15 (15)	1	1	0.0334	0.522
Pyruvate Decarboxylase E1 Component Deficiency (PDHE1 Deficiency)	SMPDB	3	PCK1;ACSS2;ACACA	22 (22)	0.00539	0.504	0		46 (46)	1	1	0.0335	0.522
Pyruvate Dehydrogenase Complex Deficiency	SMPDB	3	PCK1;ACSS2;ACACA	22 (22)	0.00539	0.504	0		46 (46)	1	1	0.0335	0.522
Pyruvate kinase deficiency	SMPDB	3	PCK1;ACSS2;ACACA	22 (22)	0.00539	0.504	0		46 (46)	1	1	0.0335	0.522
Pyruvate Metabolism	SMPDB	3	PCK1;ACSS2;ACACA	22 (22)	0.00539	0.504	0		46 (46)	1	1	0.0335	0.522
Glucocorticoid receptor regulatory network	PID	2	FKBP4;BAX	80 (80)	0.381	1	1	Hydrocortisone	3 (3)	0.0164	1	0.0379	0.545
Triacylglyceride Synthesis	Wikipathways	3	GNPAT;LIPE;LPL	24 (24)	0.00691	0.54	0		10 (10)	1	1	0.0413	0.545
Triglyceride catabolism	Reactome	3	CAV1;ABHD5;LIPE	24 (24)	0.00691	0.54	0		19 (19)	1	1	0.0413	0.545
Fatty Acids bound to GPR40 (FFAR1) regulate insulin secretion	Reactome	2	GNAQ;GNA14	8 (8)	0.00708	0.54	0		11 (11)	1	1	0.0421	0.545
Free fatty acids regulate insulin secretion	Reactome	2	GNAQ;GNA14	8 (8)	0.00708	0.54	0		11 (11)	1	1	0.0421	0.545
Glucagon signaling pathway - Homo sapiens (human)	KEGG	6	SIK2;PHKA2;PCK1;GNAQ;PPP3CB;ACACA	103 (103)	0.00708	0.54	0		26 (26)	1	1	0.0421	0.545
HDL assembly	Reactome	2	A2M;ABCA1	8 (8)	0.00708	0.54	0		10 (10)	1	1	0.0421	0.545
Ovarian steroidogenesis - Homo sapiens (human)	KEGG	0		49 (49)	1	1	2	15(S)-HpETE;Arachidonic acid	24 (24)	0.00749	1	0.0441	0.549
Triacylglycerol degradation	HumanCyc	1	LIPE	15 (15)	0.221	1	2	15(S)-HpETE;Arachidonic acid	54 (54)	0.0351	1	0.0453	0.549
Prostaglandin Leukotriene metabolism	INOH	0		24 (25)	1	1	2	15(S)-HpETE;Arachidonic acid	25 (25)	0.00811	1	0.0472	0.56
Oxylipin metabolism	Wikipathways	0		0 (0)	1	1	2	9-Oxo-ODE;Arachidonic acid	64 (64)	0.0478	1	0.0478	1
